# Supplementary material for: Comprehensive profiling of the TRIpartite motif family to identify pivot genes in hepatocellular carcinoma
Source: Cancer Med. 2022 Feb 9;11(7):1712–31. doi: 10.1002/cam4.4552 (PMC8986146; doi:10.1002/cam4.4552)
Supplement: Supplementary file 7 — Table S5 Table S6 Table S7 Table S8 [file CAM4-11-1712-s002.xlsx]

## Sheet: TRIM28
Supplementary table 5. GSEA results of TRIM28 in HCC.
ID	Description	setSize	enrichmentScore	NES	pvalue	p.adjust	qvalues	rank	leading_edge	core_enrichment
REACTOME_BETA_DEFENSINS	REACTOME_BETA_DEFENSINS	35	-0.30888	-2.15207	0.00178891	0.00413399	0.000282522	11533	tags=63%, list=32%, signal=43%	DEFB126/DEFB118/DEFB104A/DEFB127/DEFB129/DEFB106A/DEFB110/DEFB112/DEFB113/DEFB115/DEFB119/DEFB123/DEFB124/DEFB125/DEFB128/DEFB133/DEFB107B/DEFB105B/DEFB135/DEFB136/DEFB134/DEFB131A
KEGG_OLFACTORY_TRANSDUCTION	KEGG_OLFACTORY_TRANSDUCTION	366	-0.311001	-6.74015	0.00182482	0.00413399	0.000282522	14322	tags=70%, list=40%, signal=43%	OR1D2/OR3A1/OR3A2/PDC/PRKACA/PRKACG/OR2H2/OR1A1/OR1D5/OR1E1/OR1E2/OR3A3/OR6A2/GUCA1C/CLCA2/OR5I1/CLCA4/OR1A2/OR2F1/OR2M4/OR2L2/OR2K2/OR5K1/OR10J1/OR8G2P/OR8B8/OR10A3/OR12D2/OR11A1/OR10G3/OR10G2/OR10H2/OR10H1/OR7E24/OR7C2/OR7C1/OR4F4/OR4F3/OR4E2/OR4D1/OR2T1/OR2J2/OR2H1/OR1L3/OR1L1/OR1J2/CALML5/OR13A1/OR4K5/OR51G1/OR52N1/OR2A4/OR4K1/OR5AC2/OR11H1/OR4F17/OR8J3/OR51G2/OR51E2/OR4P4/OR4C15/OR4A5/OR4A16…
REACTOME_OLFACTORY_SIGNALING_PATHWAY	REACTOME_OLFACTORY_SIGNALING_PATHWAY	371	-0.344222	-7.47734	0.0018315	0.00413399	0.000282522	13828	tags=72%, list=39%, signal=45%	OR2H2/OR1A1/OR1D5/OR1E1/OR1E2/OR3A3/OR6A2/OR5I1/OR1A2/OR2F1/OR2M4/OR2L2/OR2K2/OR5K1/OR5H1/OR10J1/OR8B8/OR10A3/OR12D2/OR11A1/OR10G3/OR10G2/OR10H2/OR10H1/OR7E24/OR7C2/OR7C1/OR4F4/OR4F3/OR4E2/OR4E1/OR4D1/OR2V1/OR2T1/OR2J2/OR2H1/OR1L3/OR1L1/OR1J2/OR13A1/OR4K5/OR51G1/OR11H2/OR4C5/OR51J1/OR52N1/OR10G6/OR2A4/OR4K1/OR6J1/REEP4/OR5AC2/OR11H1/OR4F17/OR8J3/OR51G2/OR51E2/OR4P4/OR4C15/OR4A5/OR4A16/OR4A15/OR10…
REACTOME_KERATINIZATION	REACTOME_KERATINIZATION	211	-0.267823	-4.47705	0.00183486	0.00413399	0.000282522	15680	tags=70%, list=44%, signal=40%	KRT17/KRT81/EVPL/PI3/PRSS8/CDSN/DSG3/IVL/KRT2/KRT3/KRT4/KRT5/KRT6B/KRT9/KRT10/KRT12/KRT13/KRT14/KRT15/KRT16/KRT19/KRT31/KRT32/KRT33A/KRT33B/KRT34/KRT35/KRT82/KRT83/KRT85/SPRR1A/SPRR1B/SPRR2A/SPRR2B/SPRR2E/SPRR2G/SPRR3/ST14/TCHH/KRT75/TGM5/KLK8/CASP14/KLK13/LCE2B/KLK14/KRT76/KRT20/CELA2A/PERP/KRTAP1-3/KRTAP1-1/KRTAP9-9/KRTAP4-6/KRTAP2-1/KRTAP1-5/KRTAP3-1/KRTAP3-2/KRTAP9-3/KRTAP9-8/KRTAP17-1/KRTAP4…
REACTOME_CD22_MEDIATED_BCR_REGULATION	REACTOME_CD22_MEDIATED_BCR_REGULATION	61	-0.367205	-3.3515	0.00183824	0.00413399	0.000282522	16873	tags=84%, list=47%, signal=44%	IGKV1D-12/CD22/IGKV2-30/IGLV7-43/IGHV4-34/CD79A/IGHV3-48/IGLV3-25/IGKV1-5/IGLV3-1/IGLC3/IGLV2-23/IGLV2-14/IGHV3-30/IGLV6-57/IGKV3-15/IGLV1-47/IGKV4-1/IGKV1-17/IGLV2-11/IGHV3-23/IGHV3-11/IGHV4-39/IGLV3-21/IGKV3-20/IGLV3-19/IGHM/IGLC2/LYN/IGHV4-59/IGHV3-33/IGHV3-7/IGHV2-70/IGHV2-5/IGHV1-69/IGHV1-2/IGLV3-27/IGLV2-8/IGLV1-51/IGKV3D-20/IGKV2D-40/IGKV2D-30/IGKV2D-28/IGKV1D-33/IGKV1D-16/IGKV3-11/IGKV2-2…
REACTOME_FCERI_MEDIATED_MAPK_ACTIVATION	REACTOME_FCERI_MEDIATED_MAPK_ACTIVATION	86	0.350699	3.86975	0.00203252	0.00413399	0.000282522	23292	tags=100%, list=65%, signal=35%	KRAS/IGHV3-13/NRAS/IGLV1-40/PLCG1/SOS1/VAV1/MAP2K7/MAP2K4/PLCG2/SYK/IGKV5-2/IGLV1-44/SHC1/MAPK8/IGHV3-53/MAP3K1/GRB2/MAPK9/MS4A2/MAPK1/LAT/MAPK3/IGHV1-46/PAK2/IGKV1D-39/RAC1/HRAS/PAK1/LCP2/FCER1G/VAV3/GRAP2/JUN/MAPK10/IGKV1D-12/FOS/IGKV2-30/IGLV7-43/IGHV4-34/IGHV3-48/IGLV3-25/IGKV1-5/IGLV3-1/IGLC3/IGLV2-23/IGLV2-14/IGHV3-30/IGLV6-57/IGKV3-15/IGLV1-47/IGKV4-1/IGKV1-17/IGLV2-11/IGHV3-23/IGHV3-11/IG…
REACTOME_REGULATION_OF_MRNA_STABILITY_BY_PROTEINS_THAT_BIND_AU_RICH_ELEMENTS	REACTOME_REGULATION_OF_MRNA_STABILITY_BY_PROTEINS_THAT_BIND_AU_RICH_ELEMENTS	86	0.360008	3.97246	0.00203252	0.00413399	0.000282522	13315	tags=73%, list=37%, signal=46%	ZFP36L1/UBB/EXOSC4/PSMB4/PRKCA/SEM1/DIS3/PSMD4/PSMB6/PSMC2/PARN/PSMD2/PSMD6/PSMC1/EXOSC2/PSMB1/PSMD12/UBC/PSME1/DCP1A/PSMD7/XPO1/SET/TNPO1/EXOSC8/UBA52/PSMB5/PSMA5/PSMA1/EIF4G1/NUP214/RPS27A/HSPA8/PSMA6/PSMD8/HNRNPD/PSMA2/EXOSC7/PSMA4/EXOSC9/PSME3/TNFSF13/PSMA7/MAPKAPK2/PSMD3/XRN1/MAPK14/PSMD1/DCP2/PSMC3/EXOSC3/PSMA3/PSMB7/ELAVL1/KHSRP/PSMB11/EXOSC6/YWHAB/PSMB10/PSMD10/PSMB3/PABPC1/EXOSC5
REACTOME_RNA_POLYMERASE_I_PROMOTER_ESCAPE	REACTOME_RNA_POLYMERASE_I_PROMOTER_ESCAPE	86	0.324135	3.57662	0.00203252	0.00413399	0.000282522	22142	tags=94%, list=62%, signal=36%	H2BC8/H2AC19/H3C1/H3-3A/H2BC13/RRN3/ERCC3/TAF1D/POLR1B/GTF2H3/ERCC2/H2BC21/POLR1D/H4C2/H2AC8/GTF2H4/H2AC18/TAF1A/GTF2H1/MNAT1/H2AZ2/CBX3/POLR1C/POLR1A/H2BC12/TWISTNB/H3C10/GTF2H2/H2AJ/H4C11/TAF1C/POLR2H/H3C13/CCNH/POLR2E/H3-3B/POLR2L/H2BC6/H4C12/POLR2F/GTF2H5/H4C4/H4C3/H2BC5/ZNRD1/H4C14/H2AC4/H2AC20/H3C6/H4-16/CD3EAP/H2BC17/CDK7/H3C4/H2AC7/H2BU1/H4C6/H3C8/H2BC11/POLR1E/H2AX/H2AZ1/H2BC3/POLR2K/TBP…
REACTOME_SIGNALING_BY_FGFR	REACTOME_SIGNALING_BY_FGFR	86	0.341084	3.76364	0.00203252	0.00413399	0.000282522	22796	tags=98%, list=64%, signal=36%	FLRT3/KRAS/NRAS/FGFBP2/UBB/FGFBP3/FGF16/KL/FGFR3/PLCG1/ESRP2/SOS1/PIK3R1/BRAF/HNRNPA1/RBFOX2/MKNK1/GAB1/FGFR4/UBC/PIK3CA/FRS2/NCBP1/PTBP1/POLR2G/UBA52/GTF2F2/SHC1/RPS27A/CBL/FRS3/POLR2H/HNRNPF/POLR2C/POLR2E/PPP2R1A/GRB2/SPRY2/POLR2D/POLR2L/SPRED1/MAPK1/MAPK3/TIA1/FGF6/FGF3/POLR2I/PTPN11/POLR2F/PPP2CB/FGF2/HRAS/FGF4/KLB/FGF10/FLRT1/FGF1/FGFR1/HNRNPH1/FLRT2/FGF18/SRC/GALNT3/FGF22/FGFR2/ESRP1/FGF19/…
WP_RETINOBLASTOMA_GENE_IN_CANCER	WP_RETINOBLASTOMA_GENE_IN_CANCER	86	0.366816	4.04758	0.00203252	0.00413399	0.000282522	22716	tags=100%, list=63%, signal=37%	CDK6/RBP1/TFDP1/DHFR/ABL1/NPAT/SIN3A/PRIM1/ZNF655/POLA1/RPA1/FAF1/CDK2/TP53/SMC1A/MCM7/RBBP7/RPA3/MSH6/CDKN1A/SKP2/RBBP4/POLE2/CDK4/RAF1/HLTF/STMN1/RRM1/POLD3/PCNA/PRKDC/CHEK1/MDM2/ANLN/MCM6/DCK/SMARCA2/SUV39H1/BARD1/FANCG/SAP30/TYMS/RFC5/CCND3/RB1/WEE1/DNMT1/MCM3/MCM4/HMGB2/TFDP2/ORC1/CDC45/CDC25A/CCND1/E2F3/CCNA2/RPA2/CCNE2/E2F1/CDK1/CDT1/CCNB2/TTK/SMC3/TOP2A/CCNB1/CDC25B/POLE/MAPK13/RFC4/CCNE1…
WP_SELENIUM_MICRONUTRIENT_NETWORK	WP_SELENIUM_MICRONUTRIENT_NETWORK	86	0.292485	3.22738	0.00203252	0.00413399	0.000282522	22429	tags=92%, list=63%, signal=34%	PRDX5/PRDX1/GPX2/NFKB2/GPX1/PLG/CAT/MSRB1/ALB/SELENOP/CTH/FLAD1/APOB/SELENOO/SELENOH/MTR/PRDX3/KYNU/PRDX2/ABCA1/SELENOT/SELENOK/PLAT/PNPO/GPX4/SELENOF/SEPHS2/GGTLC2/INSR/RFK/SCARB1/LDLR/RELA/SELENOS/MTHFR/TXNRD1/KMO/TNF/F2/SELENOW/CCL2/ALOX15B/XDH/TXN/DIO1/SELENON/NFKB1/GSR/APOA1/FGG/FGA/FGB/SERPINE1/IFNG/ICAM1/IL6/ALOX5AP/GPX3/HBB/SERPINA3/PTGS2/ALOX5/DIO2/SOD3/MPO/SAA1/SAA2/CRP/CBS/DIO3/F7/GGT1…
PID_LYMPH_ANGIOGENESIS_PATHWAY	PID_LYMPH_ANGIOGENESIS_PATHWAY	25	0.414486	2.53054	0.00205339	0.00413399	0.000282522	20987	tags=100%, list=59%, signal=41%	ITGA2/SOS1/PIK3R1/VEGFD/MAP2K4/PIK3CA/SHC1/FLT4/CREB1/MAPK14/VEGFC/GRB2/ITGA1/ITGB1/MAPK1/MAPK3/ITGA5/ITGA4/MAPK11/RPS6KA1/CRK/COL1A2/COL1A1/AKT1/FN1
REACTOME_SIGNALING_BY_EGFR_IN_CANCER	REACTOME_SIGNALING_BY_EGFR_IN_CANCER	25	0.424706	2.59294	0.00205339	0.00413399	0.000282522	9059	tags=68%, list=25%, signal=51%	KRAS/NRAS/UBB/PLCG1/SOS1/PIK3R1/EGFR/GAB1/UBC/PIK3CA/HBEGF/UBA52/SHC1/HSP90AA1/RPS27A/CBL/CDC37
WP_HYPOTHESIZED_PATHWAYS_IN_PATHOGENESIS_OF_CARDIOVASCULAR_DISEASE	WP_HYPOTHESIZED_PATHWAYS_IN_PATHOGENESIS_OF_CARDIOVASCULAR_DISEASE	25	0.422446	2.57914	0.00205339	0.00413399	0.000282522	20702	tags=100%, list=58%, signal=42%	SMAD3/TGFBR3/SMAD4/TGFBR2/NR2C2/SHC1/TGFBR1/MAPK8/MAPK14/ENG/MAPK1/MAPK3/SMAD2/LTBP1/FBN1/LTBP2/SERPINE1/FLNA/CCN2/AGTR1/FBN2/POSTN/FBN3/ANGPT2/RUNX2
WP_MTHFR_DEFICIENCY	WP_MTHFR_DEFICIENCY	25	0.411609	2.51297	0.00205339	0.00413399	0.000282522	21090	tags=100%, list=59%, signal=41%	CHDH/ASMT/ALDH7A1/EHMT1/NDUFAF7/HNMT/CHPT1/PCYT1A/SGMS1/DNMT3B/MARS1/EHMT2/CHKA/PEMT/MTHFR/DNMT1/CYCS/DNMT3A/GRIN1/BHMT/CASP3/CASP9/COMT/GRIN2A/GRIN2D
KEGG_PYRIMIDINE_METABOLISM	KEGG_PYRIMIDINE_METABOLISM	97	0.322396	3.80526	0.00205761	0.00413399	0.000282522	23564	tags=98%, list=66%, signal=34%	CAD/AK3/NME1-NME2/NT5M/UMPS/POLR3A/POLR1B/POLR3G/TK2/POLR3GL/CTPS1/UCK1/POLR1D/PRIM1/POLR2J3/POLR3F/POLR3B/POLA1/PNPT1/ENTPD8/ENTPD5/DCTD/POLR3H/POLR2G/POLR1C/POLR1A/POLE4/CMPK1/ENTPD4/UPRT/POLR3K/POLE2/POLR2H/POLE3/CDA/UCK2/NT5C2/POLR2C/RRM1/ENTPD1/POLR2E/POLD3/POLR2D/POLR2L/NME3/NME6/ITPA/DPYS/DCK/POLR2I/POLA2/TK1/PRIM2/CTPS2/POLR2F/TXNRD1/POLD4/NME4/TYMS/CANT1/NT5E/NME2/ZNRD1/DHODH/POLR3D/PNP/…
REACTOME_ANTIGEN_PROCESSING_CROSS_PRESENTATION	REACTOME_ANTIGEN_PROCESSING_CROSS_PRESENTATION	97	0.34756	4.10228	0.00205761	0.00413399	0.000282522	22665	tags=98%, list=63%, signal=36%	UBB/CD36/PSMB4/CD14/SEM1/MYD88/PSMD4/PSMB6/VAMP3/PSMC2/PSMD2/PSMD6/CTSS/LNPEP/PSMC1/PSMB1/PSMD12/UBC/PSME1/PSMD7/MRC2/UBA52/PSMB5/PSMA5/PSMA1/SNAP23/RPS27A/PSMA6/PSMD8/PSMA2/PSMA4/SEC61B/SEC61A2/PSME3/VAMP8/CYBA/PSMA7/PSMD3/PSMD1/PSMC3/PSMA3/PSMB7/PSMB11/PSMB10/ITGB5/PDIA3/PSMD10/PSMB3/SEC61A1/SEC22B/IKBKB/HLA-E/B2M/TLR4/TLR1/TLR6/BTK/NCF4/HLA-C/PSMB8/PSMB9/TAPBP/HLA-F/PSMD13/NCF2/HLA-B/TAP1/MRC1…
REACTOME_PROCESSING_OF_DNA_DOUBLE_STRAND_BREAK_ENDS	REACTOME_PROCESSING_OF_DNA_DOUBLE_STRAND_BREAK_ENDS	97	0.320428	3.78203	0.00205761	0.00413399	0.000282522	22145	tags=94%, list=62%, signal=36%	H2BC8/UBB/PIAS4/PPP4R2/TP53BP1/H2BC13/RAD9B/EXO1/BRIP1/HERC2/RAD17/H2BC21/H4C2/KAT5/BABAM2/RPA1/CDK2/UBC/RMI1/UBA52/RPA3/UBE2N/ATM/RPS27A/H2BC12/SIRT6/UBE2V2/MDC1/TIMELESS/BABAM1/PPP4C/H4C11/NBN/SUMO1/RAD50/TIPIN/RAD1/RNF168/NSD2/BRCC3/HUS1/H2BC6/CHEK1/UIMC1/SUMO2/UBE2I/RAD9A/BARD1/H4C12/RHNO1/H4C4/RFC5/RFC2/H4C3/H2BC5/DNA2/H4C14/WRN/CLSPN/RMI2/CCNA1/BRCA1/CCNA2/RPA2/H4-16/H3-4/RNF4/H2BC17/H2BU1/…
WP_PATHWAYS_REGULATING_HIPPO_SIGNALING	WP_PATHWAYS_REGULATING_HIPPO_SIGNALING	97	0.372087	4.39177	0.00205761	0.00413399	0.000282522	22158	tags=99%, list=62%, signal=38%	PRKAB2/CDH22/PRKAG3/FGFR3/SMAD3/LEF1/PRKCA/TCF7/PRKAG1/LATS2/PRKAG2/FLT1/PLCB3/TCF7L2/CTNNB1/PRKD3/PLCB4/PRKAR1A/EGFR/PRKCZ/PRKAA2/YY1AP1/CDH13/TEAD1/CDH5/FGFR4/PRKCE/GNAI2/PRKAR2A/PRKACB/MET/FLT4/GNA11/MTOR/PRKCI/GNAQ/CDH19/NF2/TAZ/CDC42/INSR/RHOA/CDH18/TEK/GNAS/PRKAR1B/SMAD2/CDH2/KDR/RAC1/PRKCG/CDH11/PLCB1/PRKAR2B/PRKCB/PLCB2/TEAD4/FLT3/CDH20/PDGFRA/FGFR1/IGF1R/TCF7L1/NGFR/CDH1/NTRK2/CDH6/TEAD3…
KEGG_GAP_JUNCTION	KEGG_GAP_JUNCTION	88	0.343012	3.81293	0.00206186	0.00413399	0.000282522	21925	tags=95%, list=61%, signal=37%	TUBA4A/ADCY8/KRAS/NRAS/GNAI1/PDGFC/PRKCA/SOS1/HTR2B/HTR2A/PLCB3/PDGFD/PLCB4/ADCY6/TJP1/GRM1/EGFR/ITPR3/SOS2/GRM5/GNAI2/PRKACB/ADCY2/ITPR1/GNA11/ADCY4/MAP2K1/PDGFB/TUBB8/TUBB6/TUBB3/ADCY9/RAF1/GNAQ/DRD2/ADCY5/ADCY3/GJA1/TUBB4B/GRB2/MAPK1/GNAS/MAPK3/CSNK1D/MAP2K2/MAPK7/TUBA1B/TUBA3C/TUBB/TUBA8/PRKCG/HRAS/PLCB1/GUCY1A1/TUBB2B/ADCY7/TUBB1/TUBA1C/LPAR1/GUCY1B1/PRKG1/PRKCB/PLCB2/PDGFRA/CDK1/PRKX/TUBA3D…
KEGG_PROGESTERONE_MEDIATED_OOCYTE_MATURATION	KEGG_PROGESTERONE_MEDIATED_OOCYTE_MATURATION	84	0.339507	3.70375	0.00206186	0.00413399	0.000282522	22402	tags=96%, list=63%, signal=36%	ADCY8/CDC25C/KRAS/ANAPC5/GNAI1/RPS6KA2/SPDYC/PIK3R1/BRAF/PIK3R3/ANAPC2/ADCY6/RPS6KA3/CDC23/CDK2/PIK3CA/GNAI2/PRKACB/AKT2/ADCY2/ANAPC13/SPDYA/ANAPC10/ANAPC4/HSP90AA1/ADCY4/MAP2K1/CCNB3/ANAPC1/MAPK8/ADCY9/RAF1/PIK3CB/ADCY5/ADCY3/ANAPC11/MAPK14/PDE3B/MAPK9/MAPK1/MAPK3/HSP90AB1/IGF1/ARAF/CDC27/FZR1/PIK3R5/ADCY7/CCNA1/MAPK11/CDC25A/CCNA2/RPS6KA1/BUB1/PKMYT1/CDK1/CCNB2/IGF1R/CCNB1/PRKX/CDC16/CPEB1/CDC2…
KEGG_PROSTATE_CANCER	KEGG_PROSTATE_CANCER	88	0.36656	4.0747	0.00206186	0.00413399	0.000282522	22316	tags=99%, list=62%, signal=37%	KRAS/NRAS/AR/PDGFC/LEF1/TCF7/SOS1/PIK3R1/BRAF/CREB3L2/PIK3R3/TCF7L2/PDGFD/CTNNB1/PTEN/EGFR/SOS2/CDK2/EP300/PIK3CA/TP53/AKT2/CREB3L4/HSP90AA1/MAP2K1/CREB1/PDGFB/CDKN1A/MTOR/RAF1/NFKBIA/PIK3CB/HSP90B1/BCL2/GRB2/CREBBP/RELA/MAPK1/MAPK3/MDM2/HSP90AB1/ATF4/MAP2K2/IGF1/ARAF/IKBKB/TGFA/CREB3/RB1/BAD/HRAS/PIK3R5/FOXO1/GSTP1/NFKB1/SRD5A2/CREB3L3/CCND1/E2F3/NKX3-1/CCNE2/PDGFRA/ERBB2/FGFR1/E2F1/IGF1R/TCF7L1…
KEGG_RIBOSOME	KEGG_RIBOSOME	84	0.387779	4.23035	0.00206186	0.00413399	0.000282522	15087	tags=81%, list=42%, signal=47%	RSL24D1P11/RPL13A/RPS4Y1/RPL27A/RPS9/RPL15/RPL3L/RPL3/FAU/RPL22/RPL26/RPS24/RPL6/RPS6/RSL24D1/RPL41/RPS27/RPL34/RPS3A/RPLP0/RPL36AL/RPS25/RPL7A/RPL10A/UBA52/RPL19/RPS15A/RPL4/RPS27A/RPS28/RPL27/RPSA/RPL17/RPS26/RPS4X/RPS11/RPS17/RPS29/RPS5/RPL24/RPS16/RPL29/RPL14/RPL7/RPL32/RPL23A/RPS12/RPS2/RPS7/RPS3/RPL35A/RPL13/RPS10/RPL26L1/RPS8/RPL28/RPL30/RPL37/RPL5/RPL9/RPS18/RPL38/RPL36A/RPL39/RPS19/RPL18…
REACTOME_ANTIGEN_ACTIVATES_B_CELL_RECEPTOR_BCR_LEADING_TO_GENERATION_OF_SECOND_MESSENGERS	REACTOME_ANTIGEN_ACTIVATES_B_CELL_RECEPTOR_BCR_LEADING_TO_GENERATION_OF_SECOND_MESSENGERS	84	0.326735	3.56441	0.00206186	0.00413399	0.000282522	23292	tags=98%, list=65%, signal=34%	IGHV3-13/IGLV1-40/FYN/SOS1/PIK3R1/VAV1/ORAI1/AHCYL1/ITPR3/PLCG2/SYK/IGKV5-2/IGLV1-44/NCK1/STIM1/ITPR1/SH3KBP1/IGHV3-53/CALM1/GRB2/IGHV1-46/PTPN6/IGKV1D-39/CD79B/BTK/TRPC1/IGHD/IGKV1D-12/CD22/IGKV2-30/IGLV7-43/IGHV4-34/CD79A/IGHV3-48/IGLV3-25/IGKV1-5/IGLV3-1/IGLC3/IGLV2-23/IGLV2-14/IGHV3-30/IGLV6-57/IGKV3-15/IGLV1-47/IGKV4-1/IGKV1-17/IGLV2-11/IGHV3-23/IGHV3-11/IGHV4-39/IGLV3-21/IGKV3-20/IGLV3-19/B…
REACTOME_BASE_EXCISION_REPAIR	REACTOME_BASE_EXCISION_REPAIR	88	0.305437	3.39525	0.00206186	0.00413399	0.000282522	22041	tags=92%, list=62%, signal=36%	H2BC8/H2AC19/POT1/H2BC13/H2BC21/H4C2/H2AC8/H2AC18/RPA1/PARG/APEX1/H2AZ2/PARP2/RPA3/H2BC12/MBD4/POLE4/NEIL2/TINF2/UNG/POLE2/H2AJ/H4C11/MPG/PARP1/POLE3/POLD3/XRCC1/PCNA/H2BC6/H4C12/POLB/LIG1/POLD4/TDG/H4C4/RFC5/RFC2/H4C3/H2BC5/FEN1/H4C14/SMUG1/H2AC4/H2AC20/NEIL1/PNKP/RPA2/H4-16/H3-4/TERF1/H2BC17/POLE/H2AC7/H2BU1/H4C6/H2BC11/RFC4/H2AX/H2AZ1/H2BC3/LIG3/MUTYH/OGG1/POLD1/POLD2/RFC1/RFC3/TERF2/H4C9/H2AC…
REACTOME_COLLAGEN_FORMATION	REACTOME_COLLAGEN_FORMATION	88	0.340855	3.78896	0.00206186	0.00413399	0.000282522	21599	tags=94%, list=60%, signal=38%	COL6A1/PCOLCE2/COL27A1/COL26A1/COL15A1/ITGA6/COL18A1/P4HA2/CTSS/CRTAP/COL12A1/BMP1/COL4A1/COLGALT2/COL13A1/PLOD3/COL5A3/COL9A3/COL21A1/COL6A5/LAMB3/COL14A1/PLOD1/PLEC/LOX/P4HB/P3H1/PCOLCE/COL7A1/CD151/LOXL3/COLGALT1/PXDN/COL4A2/CTSB/PLOD2/ADAMTS2/P3H2/COL3A1/SERPINH1/DST/COL20A1/COL6A2/P4HA3/COL8A1/P4HA1/COL5A1/COL1A2/COL17A1/ADAMTS14/COL8A2/ITGB4/P3H3/COL5A2/COL1A1/COL11A2/TLL2/MMP9/COL19A1/COL2…
REACTOME_CYCLIN_A_CDK2_ASSOCIATED_EVENTS_AT_S_PHASE_ENTRY	REACTOME_CYCLIN_A_CDK2_ASSOCIATED_EVENTS_AT_S_PHASE_ENTRY	84	0.364966	3.98148	0.00206186	0.00413399	0.000282522	22352	tags=99%, list=62%, signal=37%	UBB/PSMB4/TFDP1/RBL2/CUL1/SEM1/PSMD4/PSMB6/PSMC2/PSMD2/PSMD6/CABLES1/PSMC1/LIN54/PSMB1/CDK2/PSMD12/UBC/PSME1/MNAT1/AKT2/PSMD7/E2F4/UBA52/PSMB5/PSMA5/PSMA1/LIN37/RPS27A/CDKN1A/PSMA6/CKS1B/PSMD8/SKP1/PSMA2/SKP2/RBBP4/PSMA4/CDK4/LIN9/PSME3/PSMA7/CCNH/PSMD3/PSMD1/PSMC3/PSMA3/PSMB7/PSMB10/PSMD10/PSMB3/RB1/WEE1/FZR1/CCNA1/TFDP2/PSMB8/CDC25A/PSMB9/E2F5/CCND1/CCNA2/CCNE2/PSMD13/E2F1/CDC25B/CDK7/PTK6/AKT1…
REACTOME_DEGRADATION_OF_BETA_CATENIN_BY_THE_DESTRUCTION_COMPLEX	REACTOME_DEGRADATION_OF_BETA_CATENIN_BY_THE_DESTRUCTION_COMPLEX	84	0.369257	4.0283	0.00206186	0.00413399	0.000282522	22628	tags=100%, list=63%, signal=37%	UBB/AMER1/PSMB4/LEF1/AXIN1/TCF7/CUL1/BTRC/TCF7L2/SEM1/CTNNB1/TLE1/PSMD4/PSMB6/PSMC2/PSMD2/PSMD6/CSNK1A1/PSMC1/ZRANB1/PPP2R5C/PSMB1/APC/PSMD12/UBC/PSME1/PSMD7/UBA52/PSMB5/PSMA5/PSMA1/RPS27A/PSMA6/PSMD8/CTBP1/SKP1/PSMA2/PPP2R5D/TLE2/PSMA4/PSME3/PPP2R5B/PSMA7/PSMD3/TLE4/PPP2R1A/PSMD1/PSMC3/PPP2R5E/PSMA3/PSMB7/PSMB11/PSMB10/PSMD10/TLE5/PSMB3/PPP2CB/PPP2R1B/CTBP2/PSMB8/FRAT2/PSMB9/PSMD13/TCF7L1/PSMA8/…
REACTOME_FCERI_MEDIATED_CA_2_MOBILIZATION	REACTOME_FCERI_MEDIATED_CA_2_MOBILIZATION	84	0.35068	3.82563	0.00206186	0.00413399	0.000282522	23292	tags=100%, list=65%, signal=35%	IGHV3-13/IGLV1-40/NFATC3/PLCG1/SOS1/NFATC1/VAV1/AHCYL1/ITPR3/PPP3CB/PLCG2/SYK/IGKV5-2/IGLV1-44/SHC1/ITPR1/PPP3CA/TEC/IGHV3-53/PPP3R1/NFATC2/CALM1/GRB2/MS4A2/LAT/IGHV1-46/IGKV1D-39/BTK/LCP2/FCER1G/VAV3/ITK/GRAP2/TXK/IGKV1D-12/IGKV2-30/IGLV7-43/IGHV4-34/IGHV3-48/IGLV3-25/IGKV1-5/IGLV3-1/IGLC3/IGLV2-23/IGLV2-14/IGHV3-30/IGLV6-57/IGKV3-15/IGLV1-47/IGKV4-1/IGKV1-17/IGLV2-11/IGHV3-23/IGHV3-11/IGHV4-39/…
REACTOME_HEDGEHOG_ON_STATE	REACTOME_HEDGEHOG_ON_STATE	84	0.34437	3.75679	0.00206186	0.00413399	0.000282522	22658	tags=98%, list=63%, signal=36%	SMURF2/UBB/SHH/PSMB4/IHH/EFCAB7/SMO/CDC73/NUMB/BOC/PTCH2/SEM1/PSMD4/PSMB6/PSMC2/PSMD2/PSMD6/ULK3/CSNK1A1/PSMC1/IQCE/CUL3/PSMB1/CDON/KIF3A/PSMD12/UBC/GAS8/PSME1/PSMD7/SPOP/UBA52/PSMB5/PSMA5/PSMA1/DZIP1/RPS27A/PSMA6/PSMD8/PSMA2/PSMA4/PSME3/GRK2/PSMA7/PSMD3/PSMD1/PSMC3/PSMA3/PSMB7/PSMB11/SMURF1/PSMB10/PSMD10/PSMB3/DHH/GLI3/PSMB8/ARRB1/PSMB9/ARRB2/PSMD13/GAS1/GLI2/GLI1/ITCH/PTCH1/PSMA8/HHIP/EVC2/EVC/…
REACTOME_PLATELET_HOMEOSTASIS	REACTOME_PLATELET_HOMEOSTASIS	84	0.332926	3.63195	0.00206186	0.00413399	0.000282522	21781	tags=94%, list=61%, signal=37%	ATP2B3/KCNMA1/SLC8A2/NOS3/GNG7/GNG10/APOB/ORAI1/GNB2/ITPR3/PDE2A/PPP2R5C/PDE1B/STIM1/ATP2B1/ITPR1/ATP2A1/GNG13/PPP2R5D/CALM1/PDE11A/PPP2R5B/TRPC3/P2RX6/MAPK14/PPP2R1A/PPP2R5E/ATP2A2/GNG11/GNAS/GNG12/KCNMB3/PDE10A/PTPN11/PTPN6/SRI/PPP2CB/PPP2R1B/P2RX1/GNB4/GNG2/PLA2G4A/GNGT2/GUCY1A1/ATP2B4/P2RX4/ATP2A3/PTGIR/PDE5A/GNB5/GUCY1B1/PRKG1/P2RX7/TRPC6/SLC8A1/GNB3/LRP8/GNG4/PDE9A/KCNMB2/PRKG2/P2RX3/GNGT1/…
REACTOME_RESPIRATORY_ELECTRON_TRANSPORT	REACTOME_RESPIRATORY_ELECTRON_TRANSPORT	88	0.399445	4.44025	0.00206186	0.00413399	0.000282522	14987	tags=82%, list=42%, signal=48%	NDUFB8/NUBPL/NDUFAF6/NDUFA12/ETFA/NDUFS2/COQ10A/NDUFA5/ECSIT/UQCRC2/COX20/NDUFAB1/SDHC/COX18/SDHB/TACO1/UQCRC1/NDUFAF7/NDUFV3/COX7A2L/NDUFB10/NDUFA11/LRPPRC/NDUFA7/NDUFB2/TMEM126B/NDUFS4/SDHD/COX6A1/COQ10B/NDUFC1/NDUFB6/NDUFS3/NDUFB1/ACAD9/NDUFA4/TIMMDC1/COX11/NDUFS7/NDUFB7/COX7C/SDHA/NDUFAF5/UQCRQ/UQCR11/NDUFS5/NDUFA2/COX8A/UQCRFS1/UQCR10/NDUFB5/ETFB/NDUFAF4/COX5B/COX16/NDUFA3/NDUFAF1/NDUFS8/NDU…
REACTOME_SARS_COV_INFECTIONS	REACTOME_SARS_COV_INFECTIONS	84	0.314239	3.4281	0.00206186	0.00413399	0.000282522	23305	tags=96%, list=65%, signal=34%	ST3GAL4/UBB/PIK3C3/IMPDH2/IL6R/ACE2/MGAT1/ROCK2/TLR9/ST3GAL1/TLR7/IL1R1/PARP6/GALNT1/ST3GAL2/PARP4/ST6GALNAC3/ST3GAL3/CRBN/UBC/TYK2/GANAB/ROCK1/HDAC2/UBA52/PARP16/VCP/AP2M1/RPS27A/MOGS/VEGFA/PARP10/SUMO1/AP2A2/AP2B1/CANX/GSK3A/PARP14/ITGB1/CHMP3/MAP1LC3B/PARP8/VHL/PRKCSH/CHMP7/CHMP6/UBE2I/CHMP2B/TMPRSS2/JAK2/TUBB/RB1/BRD4/FKBP1A/ATP1A1/ITGA4/IL1RAP/ST6GAL1/CHMP4C/IMPDH1/ST6GALNAC4/FURIN/DDX5/JAK3…
REACTOME_SPHINGOLIPID_METABOLISM	REACTOME_SPHINGOLIPID_METABOLISM	88	0.272428	3.02832	0.00206186	0.00413399	0.000282522	25676	tags=99%, list=72%, signal=28%	ARSG/B4GALNT1/ASAH2/SPTLC2/VAPB/ARSB/NEU4/ALDH3A2/NEU3/DEGS2/OSBP/PLPP3/NEU1/CPTP/ARSD/PRKD3/SAMD8/ACER2/SPHK2/ESYT2/SUMF1/CERS2/SGPP1/GLB1/ORMDL1/CERT1/SMPD1/GBA/ARSK/GM2A/SGPL1/PLPP1/SGMS1/KDSR/SMPD4/VAPA/ARSL/ESYT1/GALC/PPM1L/CERS4/B3GALNT1/SMPD2/SGMS2/ARSA/ORMDL2/CSNK1G2/DEGS1/GLB1L/PSAP/CTSA/GLTP/SPTSSA/HEXB/ALDH3B1/ENPP7/GLA/ASAH1/CERS5/PRKD1/CERK/SMPD3/STS/UGCG/ARSJ/PRKD2/UGT8/ARSI/SPHK1/C…
REACTOME_TRANSPORT_OF_BILE_SALTS_AND_ORGANIC_ACIDS_METAL_IONS_AND_AMINE_COMPOUNDS	REACTOME_TRANSPORT_OF_BILE_SALTS_AND_ORGANIC_ACIDS_METAL_IONS_AND_AMINE_COMPOUNDS	84	0.289939	3.163	0.00206186	0.00413399	0.000282522	24175	tags=96%, list=67%, signal=31%	SLC30A2/SLC22A3/SLC30A1/SLC47A2/SLC13A3/SLC44A1/SLC6A12/SLC16A1/SLC47A1/SLC39A5/RHBG/SLC44A5/SLC5A11/SLC22A16/SLC31A1/SLC30A5/SLC6A2/SLC30A7/SLC40A1/SLC6A9/SLC16A7/SLC39A8/SLC41A2/SLC6A1/SLC13A5/SLC39A3/SLC16A8/SLC39A14/SLC39A6/SLC5A3/RUNX1/SLC39A1/SLC44A3/SLC18A2/SLC22A7/HEPH/SLC22A5/SLC44A2/BSG/SLC13A4/SLC22A1/SLC11A1/SLC39A10/SLC30A8/SLC22A4/SLC22A12/SLC14A1/SLC2A13/SLC22A2/EMB/CP/SLC41A1/SLC2…
REACTOME_TRANSPORT_OF_MATURE_TRANSCRIPT_TO_CYTOPLASM	REACTOME_TRANSPORT_OF_MATURE_TRANSCRIPT_TO_CYTOPLASM	84	0.377525	4.1185	0.00206186	0.00413399	0.000282522	15026	tags=80%, list=42%, signal=46%	MAGOHB/FIP1L1/SRSF3/CPSF4/THOC6/SYMPK/NXF1/CASC3/AAAS/ZC3H11A/THOC2/NUP133/NUP88/SRSF5/GLE1/NUP98/NUP37/NUP58/CPSF2/SEH1L/SRSF4/DHX38/NUP160/SRSF1/SEC13/NCBP1/THOC1/FYTTD1/POM121C/NUP214/NUP42/CHTOP/CPSF3/SARNP/NUP188/RANBP2/SRSF6/NUP153/SRSF2/U2AF1/RNPS1/THOC5/U2AF2/SLBP/RAE1/RBM8A/SRSF7/NUP85/NUP107/SRSF9/THOC7/CPSF1/NUP205/U2AF1L4/NUP43/NUP210/NUP93/THOC3/ALYREF/DDX39A/SRSF11/NUP50/NDC1/UPF3B/…
WP_APOPTOSIS_MODULATION_AND_SIGNALING	WP_APOPTOSIS_MODULATION_AND_SIGNALING	88	0.354984	3.94601	0.00206186	0.00413399	0.000282522	22320	tags=98%, list=62%, signal=37%	BIK/TOLLIP/HRK/CAPNS1/BOK/BCL2L1/TNFRSF10A/IL1R2/CRADD/AIFM1/IL1R1/MYD88/SEPTIN4/BIRC2/BIRC6/CASP7/TP53/BAK1/XIAP/ENDOG/BCL2L2/DFFB/MAP3K14/CASP2/CFLAR/CASP6/MAPK8/HTRA2/NFKBIA/CASP1/TRAF6/PIDD1/TNFRSF10D/BCL2/DAXX/MAPK3/MCL1/TNFRSF1A/TRADD/FADD/TNFRSF25/TRAF3/AIFM2/TNFRSF10B/BIRC3/IKBKB/IRAK1/BNIP3/TNFRSF1B/BAD/PTRH2/TNFSF10/CASP10/PEA15/CASP4/BAG3/NFKB1/NAIP/TNFRSF10C/CDKN2A/CYCS/BID/PRKD1/FASL…
WP_CYTOPLASMIC_RIBOSOMAL_PROTEINS	WP_CYTOPLASMIC_RIBOSOMAL_PROTEINS	84	0.384208	4.1914	0.00206186	0.00413399	0.000282522	14363	tags=79%, list=40%, signal=47%	RPL13A/RPS6KA2/RPS4Y1/RPL27A/RPS9/RPL15/RPL3L/RPL3/FAU/RPL22/RPL26/RPS24/RPS6KA3/RPL6/RPS6/RPL41/RPS27/RPL34/RPS3A/RPLP0/RPS25/RPL7A/RPL10A/UBA52/RPL19/RPS15A/RPL4/RPS27A/RPS28/RPL27/RPSA/RPL17/RPS26/RPS6KB1/RPS4X/RPS11/RPS17/RPS14/RPS29/RPS5/RPL24/RPS16/RPL29/RPL14/RPL7/RPL32/RPL23A/RPS12/RPS2/RPS7/RPS3/RPL35A/RPL13/RPS10/RPS8/RPL28/RPL30/RPL37/RPL5/RPL9/RPS18/RPL38/RPL36A/RPL39/RPS19/RPL18A
WP_EGFR_TYROSINE_KINASE_INHIBITOR_RESISTANCE	WP_EGFR_TYROSINE_KINASE_INHIBITOR_RESISTANCE	84	0.377875	4.12231	0.00206186	0.00413399	0.000282522	22320	tags=100%, list=62%, signal=38%	KRAS/NRAS/IL6R/FGFR3/PDGFC/HGF/PRKCA/BCL2L1/PLCG1/SOS1/PIK3R1/BRAF/PIK3R3/PDGFD/PTEN/NF1/EGFR/GAB1/SOS2/RPS6/EIF4EBP1/PIK3CA/AKT2/PLCG2/MET/ERBB3/SHC1/MAP2K1/PDGFB/MTOR/RPS6KB1/MRAS/VEGFA/STAT3/RAF1/FOXO3/PIK3CB/NRG1/GAS6/BCL2/GRB2/MAPK1/SHC2/MAPK3/MAP2K2/IGF1/KDR/ARAF/RRAS2/JAK2/TGFA/FGF2/PRKCG/BAD/HRAS/PRKCB/RRAS/CCND1/PDGFRA/SHC4/ERBB2/IGF1R/SHC3/IL6/AXL/PIK3R2/SRC/PDGFA/FGFR2/AKT1/BAX/EGF/EIF…
WP_PANCREATIC_ADENOCARCINOMA_PATHWAY	WP_PANCREATIC_ADENOCARCINOMA_PATHWAY	88	0.350115	3.89189	0.00206186	0.00413399	0.000282522	22493	tags=98%, list=63%, signal=36%	BUB1B-PAK6/CDK6/KRAS/TIAM1/SMAD3/BCL2L1/PIK3R1/PEBP1/BRAF/PIK3R3/SMAD4/TGFBR2/DUSP6/EGFR/GADD45A/POLK/DDB2/PIK3CA/TP53/BAK1/RAC3/AKT2/TGFBR1/RALB/RALBP1/MAP2K1/CDKN1A/MAPK8/MTOR/RALA/RPS6KB1/VEGFA/CDK4/STAT3/RAF1/PIK3CB/RIPK4/MAPK9/CDC42/RHOA/RELA/MAPK1/MAPK3/PAK4/PAK2/MAP2K2/SMAD2/ARAF/IKBKB/TGFA/RAC1/BRCA2/RB1/BAD/PAK1/RALGDS/TGFB1/NFKB1/CDKN2A/TGFB3/GADD45B/STAT1/CCND1/E2F3/ERBB2/RAD51/E2F1/RA…
WP_PATHWAYS_IN_CLEAR_CELL_RENAL_CELL_CARCINOMA	WP_PATHWAYS_IN_CLEAR_CELL_RENAL_CELL_CARCINOMA	84	0.369391	4.02975	0.00206186	0.00413399	0.000282522	21764	tags=98%, list=61%, signal=38%	HK2/PSAT1/ZEB1/LDHD/SSPN/TSC1/KCNJ2/ACACB/FLT1/PGM1/TPI1/ACACA/PKM/GRB10/KDM5C/AKT1S1/PTEN/SETD2/EGFR/FASN/CDH13/PFKL/EP300/PKLR/RHEB/ARNT/BAP1/TSC2/ACLY/PSPH/PDGFB/PBRM1/MTOR/CAMK1/VEGFA/STAT3/MLST8/HIF1A/RPTOR/CREBBP/CEP290/VHL/SQSTM1/PGK1/KDR/ENPP3/PFKM/KSR1/ENO1/PGBD5/LDHA/DEPTOR/TGFB1/RAPGEF5/GPI/LDHB/PLOD2/HK1/TGFB3/BHLHE41/ME1/ENO3/PDGFRA/HK3/TGFB2/ALDOA/ALDOC/TOX2/SLC2A1/ENO2/PFKP/PHGDH/S…
WP_TNF_ALPHA_SIGNALING_PATHWAY	WP_TNF_ALPHA_SIGNALING_PATHWAY	88	0.343101	3.81393	0.00206186	0.00413399	0.000282522	22335	tags=97%, list=62%, signal=36%	KRAS/NRAS/NFKB2/TANK/BCL2L1/SOS1/CUL1/BTRC/BIRC2/MAP2K7/PSMD2/TAB3/GLUL/MAP3K3/PRKCZ/MAP2K4/CASP7/RFFL/SELE/MAP3K14/HSP90AA1/FBXW11/CSNK2A1/CDC37/CFLAR/SKP1/MAPK8/MAP3K1/RAF1/NOX1/NFKBIA/CYBA/REL/GRB2/CREBBP/MAPK9/RFK/MAP4K2/MAPK1/NSMAF/MAPK3/MAP3K7/SMPD2/TNFRSF1A/TRADD/FADD/BIRC3/IKBKB/TNF/RAC1/KSR1/TNFRSF1B/BAD/HRAS/CCL2/TNFAIP3/TXN/TRAF2/NFKB1/RIPK3/BID/IL6/NFKBIE/TAB2/JUN/TAB1/KSR2/AKT1/APAF1…
WP_VIRAL_ACUTE_MYOCARDITIS	WP_VIRAL_ACUTE_MYOCARDITIS	84	0.381574	4.16266	0.00206186	0.00413399	0.000282522	21759	tags=99%, list=61%, signal=39%	NFKB2/SGCB/FYN/BCL2L1/ABL1/SOS1/PIK3R1/LAMA2/JKAMP/RASA1/CXADR/CASP7/CAAP1/BNIP2/ABL2/RAC3/ENDOG/DFFB/TLR3/EIF4G1/CREB1/CASP2/CD80/CASP6/STAT3/CASP1/DAG1/PARP1/BCL2/CHRAC1/MAPK1/MAPK3/CAV1/CD4/PABPC1/TNF/TLR4/TGFB1/IL10/TICAM1/SGCD/ACTB/CCR5/KRT8/PYCARD/CYCS/ITGAL/BID/PTCRA/STAT1/CCND1/ITGB2/AIF1/IFNG/IL12B/RAC2/IL6/NOD2/TLR5/SGCA/IL12A/MMP9/CXCR4/SRC/SOCS1/NOS1/AKT1/BAX/CASP3/CASP8/CASP9/CD40LG/…
KEGG_APOPTOSIS	KEGG_APOPTOSIS	87	0.366433	4.03155	0.00207039	0.00413399	0.000282522	22316	tags=99%, list=62%, signal=37%	BCL2L1/TNFRSF10A/NGF/PIK3R1/PIK3R3/AIFM1/IL1R1/MYD88/BIRC2/CAPN1/PRKAR1A/CASP7/PIK3CA/TP53/PRKAR2A/PPP3CB/PRKACB/AKT2/XIAP/ENDOG/DFFB/MAP3K14/ATM/PPP3CA/CFLAR/CASP6/PPP3R1/IRAK4/NFKBIA/PIK3CB/IRAK3/PPP3R2/TNFRSF10D/BCL2/RELA/TNFRSF1A/PRKAR1B/TRADD/FADD/ENDOD1/CHP1/TNFRSF10B/BIRC3/IKBKB/TNF/IRAK1/BAD/CAPN2/PIK3R5/TNFSF10/CASP10/TRAF2/NFKB1/TNFRSF10C/IL1RAP/PRKAR2B/CYCS/BID/FASLG/CSF2RB/PRKX/PIK3R2…
KEGG_ERBB_SIGNALING_PATHWAY	KEGG_ERBB_SIGNALING_PATHWAY	87	0.332364	3.65672	0.00207039	0.00413399	0.000282522	22696	tags=97%, list=63%, signal=35%	CAMK2A/KRAS/NRAS/PRKCA/ABL1/PLCG1/SOS1/PIK3R1/BRAF/PIK3R3/MAP2K7/EGFR/MAP2K4/GAB1/SOS2/EIF4EBP1/CAMK2G/ELK1/PIK3CA/ABL2/AKT2/PLCG2/HBEGF/ERBB3/NCK1/SHC1/MAP2K1/CBLB/CDKN1A/CBL/CAMK2D/CRKL/MAPK8/MTOR/RPS6KB1/RAF1/PIK3CB/NRG1/GRB2/MAPK9/MAPK1/SHC2/MAPK3/PAK4/PAK2/MAP2K2/PTK2/ARAF/TGFA/CAMK2B/PRKCG/BAD/HRAS/PIK3R5/PAK1/PRKCB/CRK/SHC4/ERBB2/STAT5B/SHC3/JUN/NCK2/PIK3R2/MAPK10/PAK3/SRC/NRG3/ERBB4/AREG/…
REACTOME_FORMATION_OF_THE_BETA_CATENIN_TCF_TRANSACTIVATING_COMPLEX	REACTOME_FORMATION_OF_THE_BETA_CATENIN_TCF_TRANSACTIVATING_COMPLEX	87	0.324596	3.57125	0.00207039	0.00413399	0.000282522	22150	tags=94%, list=62%, signal=36%	H2BC8/H2AC19/H3C1/H3-3A/LEF1/TCF7/CDC73/H2BC13/BCL9L/TCF7L2/RBBP5/CTNNB1/TLE1/KMT2D/TRRAP/H2BC21/H4C2/H2AC8/KAT5/H2AC18/EP300/H2AZ2/H2BC12/TCF4/TLE2/H3C10/PYGO2/H2AJ/H4C11/LEO1/H3C13/TLE4/H3-3B/CREBBP/SMARCA4/H2BC6/H4C12/H4C4/H4C3/H2BC5/BCL9/H4C14/H2AC4/MEN1/H2AC20/H3C6/RUNX3/H4-16/H3-4/PYGO1/TCF7L1/H2BC17/H3C4/H2AC7/H2BU1/H4C6/AXIN2/TERT/H3C8/H2BC11/H2AX/H2AZ1/H2BC3/HDAC1/MYC/TLE3/H4C9/H2AC14/H2…
REACTOME_PROTEIN_PROTEIN_INTERACTIONS_AT_SYNAPSES	REACTOME_PROTEIN_PROTEIN_INTERACTIONS_AT_SYNAPSES	87	0.307527	3.38346	0.00207039	0.00413399	0.000282522	22758	tags=94%, list=64%, signal=34%	DLG3/NRXN3/PTPRD/GRIN2B/NLGN4X/EPB41L5/HOMER2/SHANK2/DLG2/SYT1/DLGAP4/LRRTM1/STXBP1/RTN3/NLGN4Y/GRIA3/SIPA1L1/LRRTM2/PPFIA1/GRM1/SLITRK4/GRM5/IL1RAPL2/LIN7C/LRRTM4/APBA3/LIN7A/NLGN3/PPFIBP1/PDLIM5/EPB41/PPFIBP2/DLG1/LIN7B/FLOT1/PPFIA2/EPB41L2/DLGAP3/LRFN3/DBNL/NRXN2/PPFIA3/SHARPIN/GRIN2C/LRRC4B/APBA1/IL1RAP/SLITRK1/EPB41L3/SLITRK6/DLGAP1/STX1A/HOMER3/APBA2/EPB41L1/NLGN2/PPFIA4/LRFN4/NLGN1/LRFN1/B…
WNT_SIGNALING	WNT_SIGNALING	87	0.370156	4.07251	0.00207039	0.00413399	0.000282522	22597	tags=100%, list=63%, signal=37%	NKD1/PITX2/CXXC4/RPL13A/DIXDC1/RHOU/FOXN1/LEF1/AXIN1/FBXW2/TCF7/BTRC/CTNNB1/FZD4/TLE1/SFRP4/WNT5A/CSNK1A1/LRP5/FZD3/APC/EP300/SENP2/CTNNBIP1/CSNK1G1/WNT3/FBXW11/CSNK2A1/CTBP1/TLE2/PORCN/FBXW4/NLK/GSK3A/PPP2R1A/CSNK1D/SOX17/TLE5/CCND3/B2M/BCL9/FGF4/CTBP2/ACTB/WNT5B/HPRT1/WNT2B/CCND1/CCN4/FZD1/WNT6/PYGO1/FZD7/TCF7L1/DVL1/JUN/FOSL1/FZD2/SFRP1/WNT10A/WNT16/WNT1/FZD5/WNT3A/WNT4/WNT9A/WIF1/DKK1/CCND2/D…
WP_HAIR_FOLLICLE_DEVELOPMENT_CYTODIFFERENTIATION_PART_3_OF_3	WP_HAIR_FOLLICLE_DEVELOPMENT_CYTODIFFERENTIATION_PART_3_OF_3	87	0.290587	3.19708	0.00207039	0.00413399	0.000282522	24613	tags=98%, list=69%, signal=31%	LGR5/SOX9/SMAD1/FOXN1/LEF1/CD34/NFATC1/CTNNB1/SMAD4/EGR2/WNT5A/TP63/EGFR/BMPR1A/IGFBP5/TCF4/KRTAP15-1/BMP6/TCF3/LRIG1/CD200/ADAM17/CUX1/NOTCH1/IGF1/DSG4/DSC2/KLK5/NOTCH2/KRTAP6-1/DKK3/KITLG/GSDMA/PHLDA1/LHX2/TGFB1/GTPBP4/NFKB1/DKK4/SPINK5/SOSTDC1/MSX1/RUNX3/FZD1/IFNG/CCN2/GAS1/GPRC5D/BCL11B/GLI2/RBPJ/JUN/SFRP1/DSG1/GATA3/FOSB/FST/FOS/HR/SOX2/WIF1/KLK4/PROM1/DKK1/BMP4/DLX3/ELANE/FOXE1/NR3C1/HOXC12…
REACTOME_BINDING_AND_UPTAKE_OF_LIGANDS_BY_SCAVENGER_RECEPTORS	REACTOME_BINDING_AND_UPTAKE_OF_LIGANDS_BY_SCAVENGER_RECEPTORS	98	0.32002	3.76746	0.00207469	0.00413399	0.000282522	23292	tags=97%, list=65%, signal=34%	SSC5D/IGHV3-13/CD36/IGLV1-40/ALB/APOB/LRP1/SCARF1/IGKV5-2/IGLV1-44/COL4A1/HYOU1/HSP90AA1/HP/IGHV3-53/HSP90B1/MSR1/SCARB1/IGHV1-46/APOL1/IGKV1D-39/HPX/HPR/FTH1/MASP1/SPARC/APOE/HSPH1/COL4A2/APOA1/STAB1/COL3A1/COLEC12/CD163/COL1A2/HBB/COL1A1/HBA2/IGKV1D-12/IGKV2-30/MARCO/JCHAIN/IGLV7-43/IGHV4-34/IGHA1/IGHV3-48/IGHA2/IGLV3-25/IGKV1-5/IGLV3-1/IGLC3/IGLV2-23/IGLV2-14/IGHV3-30/IGLV6-57/IGKV3-15/IGLV1-4…
REACTOME_CLEC7A_DECTIN_1_SIGNALING	REACTOME_CLEC7A_DECTIN_1_SIGNALING	98	0.369402	4.34882	0.00207469	0.00413399	0.000282522	22628	tags=100%, list=63%, signal=37%	UBB/PSMB4/NFKB2/NFATC3/MALT1/CUL1/BTRC/NFATC1/SEM1/PSMD4/PSMB6/PSMC2/PSMD2/PSMD6/TAB3/UBA3/AHCYL1/CDC34/PSMC1/ITPR3/UBE2D2/PSMB1/PSMD12/UBC/PPP3CB/PSME1/PLCG2/PSMD7/SYK/UBA52/PSMB5/PSMA5/MAP3K14/PSMA1/UBE2N/ITPR1/RPS27A/PSMA6/FBXW11/PPP3CA/PSMD8/SKP1/PSMA2/PSMA4/PPP3R1/NFATC2/CALM1/PSME3/NFKBIA/UBE2V1/PSMA7/PSMD3/TRAF6/PSMD1/PSMC3/PSMA3/PSMB7/RELA/PSMB11/PSMB10/MAP3K7/PSMD10/PSMB3/IKBKB/CCL17/NFK…
REACTOME_DOWNREGULATION_OF_SMAD2_3_SMAD4_TRANSCRIPTIONAL_ACTIVITY	REACTOME_DOWNREGULATION_OF_SMAD2_3_SMAD4_TRANSCRIPTIONAL_ACTIVITY	23	0.511603	3.00832	0.00207469	0.00413399	0.000282522	12789	tags=87%, list=36%, signal=56%	SMURF2/UBB/SMAD3/SKIL/SMAD4/UBE2D3/RNF111/NEDD4L/NCOR1/UBC/TGIF1/SKI/UBA52/PPM1A/RPS27A/USP9X/PARP1/NCOR2/TRIM33/SMAD2
REACTOME_METABOLISM_OF_NUCLEOTIDES	REACTOME_METABOLISM_OF_NUCLEOTIDES	98	0.327597	3.85667	0.00207469	0.00413399	0.000282522	23753	tags=99%, list=66%, signal=33%	GMPR/ADSS1/CAD/AK9/IMPDH2/ADAL/GPX1/ADK/AK7/NT5M/LHPP/UMPS/NUDT16/TK2/ADA/CTPS1/UCK1/GMPR2/ENTPD7/NUDT9/GART/ENTPD8/ENTPD5/DCTD/AGXT2/GMPS/AK4/CMPK1/ADSL/ENTPD4/PFAS/APRT/CDA/UCK2/NUDT15/NT5C2/RRM1/ENTPD1/ADSS2/NME3/AK2/ITPA/DPYS/DCTPP1/DCK/TK1/CTPS2/NUDT18/TXNRD1/AK6/NME4/TYMS/DNPH1/NT5E/NME2/DHODH/XDH/TXN/PNP/GSR/NUDT5/HPRT1/PUDP/NT5C3A/UPP1/ENTPD6/IMPDH1/NUDT1/ENTPD2/SAMHD1/NT5C1A/AK8/AMPD1/GD…
REACTOME_MITOCHONDRIAL_CALCIUM_ION_TRANSPORT	REACTOME_MITOCHONDRIAL_CALCIUM_ION_TRANSPORT	23	0.475443	2.79569	0.00207469	0.00413399	0.000282522	12529	tags=83%, list=35%, signal=54%	PMPCB/AKAP1/MAIP1/MICU1/STOML2/SMDT1/PHB2/MICU3/MICU2/PMPCA/YME1L1/SPG7/VDAC2/AFG3L2/LETM1/PARL/PHB/VDAC1/MCU
REACTOME_MTORC1_MEDIATED_SIGNALLING	REACTOME_MTORC1_MEDIATED_SIGNALLING	23	0.554506	3.2606	0.00207469	0.00413399	0.000282522	12837	tags=91%, list=36%, signal=59%	EIF4B/RRAGA/EEF2K/AKT1S1/RPS6/EIF4EBP1/LAMTOR3/RHEB/LAMTOR2/LAMTOR4/EIF4G1/MTOR/RRAGB/RPS6KB1/MLST8/SLC38A9/LAMTOR5/RPTOR/LAMTOR1/YWHAB/RRAGC
REACTOME_RESPONSE_OF_EIF2AK4_GCN2_TO_AMINO_ACID_DEFICIENCY	REACTOME_RESPONSE_OF_EIF2AK4_GCN2_TO_AMINO_ACID_DEFICIENCY	98	0.33875	3.98796	0.00207469	0.00413399	0.000282522	14893	tags=76%, list=42%, signal=44%	RPL13A/EIF2AK4/RPS4Y1/RPL27A/ATF2/RPS9/RPL15/RPL3L/RPL3/FAU/RPL22/RPL26/RPS24/RPL6/RPS6/RPL41/RPS27/RPL34/RPS3A/RPLP0/RPL36AL/RPS25/RPL7A/RPL10A/UBA52/RPL19/RPS15A/RPL4/RPS27A/RPS28/RPL27/RPSA/EIF2S3/RPL17/RPS26/RPS4X/RPS11/RPS17/RPS14/RPS29/RPS5/CEBPB/RPL24/RPS16/RPL29/RPL14/RPL7/RPL32/RPL23A/RPS12/RPS2/RPS7/RPS3/RPL35A/RPL13/RPS10/RPL26L1/CEBPG/RPS8/RPL28/RPL30/RPL37/ATF4/RPL5/RPL9/RPS18/EIF2S2…
REACTOME_RESPONSE_OF_MTB_TO_PHAGOCYTOSIS	REACTOME_RESPONSE_OF_MTB_TO_PHAGOCYTOSIS	23	0.428011	2.51679	0.00207469	0.00413399	0.000282522	14227	tags=83%, list=40%, signal=50%	UBB/DUSP16/VPS33B/TRIM27/SFPQ/UBC/UBA52/RPS27A/KPNB1/GSK3A/HGS/RAB5A/MAPK1/MAPK3/PGK1/ATP6V1H/KPNA1/ENO1/RAB7A
REACTOME_RNA_POLYMERASE_III_TRANSCRIPTION_TERMINATION	REACTOME_RNA_POLYMERASE_III_TRANSCRIPTION_TERMINATION	23	0.439084	2.5819	0.00207469	0.00413399	0.000282522	15392	tags=87%, list=43%, signal=50%	NFIX/NFIA/POLR3A/POLR3G/POLR3GL/POLR1D/POLR3F/POLR3B/POLR3E/POLR3H/POLR1C/POLR3K/SSB/POLR2H/POLR2E/POLR2L/CRCP/POLR2F/NFIC/POLR3D
REACTOME_SLC_TRANSPORTER_DISORDERS	REACTOME_SLC_TRANSPORTER_DISORDERS	98	0.282694	3.32805	0.00207469	0.00413399	0.000282522	23887	tags=95%, list=67%, signal=32%	SLCO1B3/AVPR2/SLC34A1/SLC16A1/SLC34A3/SLC2A2/SLC20A2/AAAS/GCKR/NUP133/NUP88/NUP98/NUP37/NUP58/SEH1L/SLC24A1/SLC4A4/SLC12A1/NUP160/SEC13/SLC6A2/SLC40A1/SLC2A10/AVP/SLC7A9/POM121C/NUP214/NUP42/SLC35A1/SLC12A3/NUP188/SLC2A9/SLC17A5/RANBP2/SLC33A1/NUP153/SLC35A2/SLC35A3/RAE1/NUP85/SLC5A2/NUP107/NUP205/NUP43/NUP210/NUP93/SLC3A2/SLC9A9/SLC24A4/SLC26A2/HEPH/NUP50/NDC1/SLC22A5/NUP62/BSG/HK1/SLC27A4/SLC22…
REACTOME_TNFR2_NON_CANONICAL_NF_KB_PATHWAY	REACTOME_TNFR2_NON_CANONICAL_NF_KB_PATHWAY	98	0.347741	4.09381	0.00207469	0.00413399	0.000282522	22666	tags=98%, list=63%, signal=36%	EDARADD/UBB/PSMB4/NFKB2/CUL1/BTRC/SEM1/TNFSF14/PSMD4/PSMB6/BIRC2/PSMC2/PSMD2/PSMD6/UBA3/PSMC1/PSMB1/PSMD12/UBC/PSME1/PSMD7/TNFSF12/UBA52/PSMB5/PSMA5/MAP3K14/PSMA1/RPS27A/PSMA6/FBXW11/PSMD8/SKP1/LTBR/PSMA2/PSMA4/PSME3/TNFSF13/PSMA7/PSMD3/PSMD1/PSMC3/PSMA3/PSMB7/PSMB11/PSMB10/TNFRSF1A/PSMD10/TNFRSF25/TRAF3/PSMB3/BIRC3/TNFRSF14/TNFSF11/TNF/CD40/TNFRSF1B/TRAF2/TNFRSF4/EDAR/PSMB8/TNFSF13B/TNFSF18/PSMB…
REACTOME_VISUAL_PHOTOTRANSDUCTION	REACTOME_VISUAL_PHOTOTRANSDUCTION	98	0.349016	4.10883	0.00207469	0.00413399	0.000282522	22253	tags=97%, list=62%, signal=37%	NMT2/RBP1/APOC3/AWAT2/PRKCA/NAPEPLD/RETSAT/RLBP1/RDH11/RDH16/GPIHBP1/APOM/RPE65/APOB/GRK4/DHRS9/LRP1/GUCA1B/HSD17B1/METAP1/SLC24A1/GUCY2D/AKR1C4/RDH10/METAP2/OPN1SW/NMT1/RDH5/FNTB/GUCA1A/CALM1/AKR1C1/LRAT/APOA2/CNGB1/CAMKMT/CYP4V2/LDLR/HSPG2/BCO1/GNAT1/RCVRN/SDC4/GPC2/GRK7/AKR1C3/FNTA/TTR/PLB1/APOE/APOA1/GNB5/PDE6A/LRP8/PDE6G/LRP10/LRP12/RGS9/SDR9C7/SDC3/GPC6/CNGA1/RHO/RBP4/RDH12/GPC4/AKR1B10/GNG…
KEGG_TGF_BETA_SIGNALING_PATHWAY	KEGG_TGF_BETA_SIGNALING_PATHWAY	85	0.374528	4.09237	0.002079	0.00413399	0.000282522	22440	tags=100%, list=63%, signal=37%	PITX2/GDF5/SMURF2/TFDP1/SMAD1/SMAD3/ROCK2/RBL2/ZFYVE9/CUL1/THBS3/SMAD7/ACVRL1/SMAD4/TGFBR2/ACVR2B/THBS4/INHBA/SMAD6/EP300/ROCK1/GDF7/BMPR1A/E2F4/NODAL/BMPR2/TGFBR1/ACVR2A/SKP1/BMP6/RPS6KB1/ACVR1/ZFYVE16/PPP2R1A/CDKN2B/CREBBP/RHOA/MAPK1/MAPK3/SMURF1/SMAD2/ID3/DCN/RBL1/LTBP1/INHBC/AMH/PPP2CB/TNF/PPP2R1B/SMAD9/TGFB1/INHBE/THBS2/TGFB3/ID1/E2F5/GDF6/ID2/ACVR1C/IFNG/BMP8A/TGFB2/BMP8B/THBS1/BMP5/FST/ID4…
REACTOME_APC_C_MEDIATED_DEGRADATION_OF_CELL_CYCLE_PROTEINS	REACTOME_APC_C_MEDIATED_DEGRADATION_OF_CELL_CYCLE_PROTEINS	85	0.345517	3.77537	0.002079	0.00413399	0.000282522	22628	tags=98%, list=63%, signal=36%	ANAPC5/UBB/PSMB4/CUL1/BTRC/UBE2E1/SEM1/ANAPC16/PSMD4/PSMB6/PSMC2/PSMD2/PSMD6/ANAPC2/UBE2C/PSMC1/CDC23/PSMB1/CDK2/PSMD12/UBC/PSME1/ANAPC15/PSMD7/UBA52/ANAPC10/PSMB5/PSMA5/PSMA1/ANAPC4/RPS27A/PSMA6/ANAPC1/PSMD8/SKP1/PSMA2/SKP2/PSMA4/BUB3/PSME3/PSMA7/ANAPC11/PSMD3/PSMD1/PSMC3/PSMA3/PSMB7/PSMB11/PSMB10/PSMD10/PSMB3/CDC27/CDC14A/RB1/FZR1/FBXO5/CCNA1/PSMB8/PSMB9/BUB1B/CCNA2/UBE2S/PSMD13/CDK1/PTTG1/CCNB…
REACTOME_B_WICH_COMPLEX_POSITIVELY_REGULATES_RRNA_EXPRESSION	REACTOME_B_WICH_COMPLEX_POSITIVELY_REGULATES_RRNA_EXPRESSION	85	0.323443	3.53418	0.002079	0.00413399	0.000282522	22142	tags=94%, list=62%, signal=36%	H2BC8/H2AC19/H3C1/H3-3A/H2BC13/BAZ1B/ERCC6/TAF1D/POLR1B/DEK/H2BC21/POLR1D/H4C2/H2AC8/H2AC18/TAF1A/EP300/H2AZ2/SF3B1/POLR1C/POLR1A/H2BC12/TWISTNB/DDX21/H3C10/H2AJ/H4C11/TAF1C/POLR2H/H3C13/MYBBP1A/POLR2E/H3-3B/POLR2L/H2BC6/MYO1C/H4C12/POLR2F/SMARCA5/H4C4/H4C3/H2BC5/ZNRD1/H4C14/H2AC4/H2AC20/ACTB/H3C6/H4-16/CD3EAP/H2BC17/H3C4/H2AC7/H2BU1/H4C6/H3C8/H2BC11/POLR1E/GSK3B/H2AX/H2AZ1/H2BC3/POLR2K/TBP/H4C9/…
REACTOME_INTEGRIN_CELL_SURFACE_INTERACTIONS	REACTOME_INTEGRIN_CELL_SURFACE_INTERACTIONS	85	0.352576	3.85251	0.002079	0.00413399	0.000282522	21955	tags=96%, list=61%, signal=37%	COL6A1/ITGA2/ITGA6/COL18A1/MADCAM1/JAM2/ITGA8/ITGAD/COL4A1/COL13A1/COL5A3/COL9A3/COL6A5/ITGA1/ITGB1/HSPG2/ITGA7/ITGB5/KDR/F11R/TNC/JAM3/COL7A1/ITGA11/ITGA5/ICAM2/ITGA9/FBN1/ITGAX/BSG/ITGAE/ITGA10/ITGA4/COL4A2/FGG/FGA/FGB/ITGAL/COL3A1/LUM/ITGB2/COL6A2/ITGA2B/ITGB3/COL8A1/COL5A1/COL1A2/ICAM1/CD44/COL8A2/COL5A2/COL1A1/CDH1/THBS1/VCAM1/COL9A2/COL16A1/VWF/COL4A6/ICAM5/COL10A1/ITGB6/ITGB8/COL2A1/CD47/C…
REACTOME_TRANSCRIPTIONAL_REGULATION_OF_GRANULOPOIESIS	REACTOME_TRANSCRIPTIONAL_REGULATION_OF_GRANULOPOIESIS	85	0.323609	3.53599	0.002079	0.00413399	0.000282522	22135	tags=94%, list=62%, signal=36%	H2BC8/H2AC19/H3C1/CEBPE/IL6R/TFDP1/H3-3A/LEF1/RXRA/H2BC13/DEK/H2BC21/H4C2/H2AC8/H2AC18/CDK2/EP300/GATA2/H2AZ2/KMT2A/CREB1/CDKN1A/H2BC12/H3C10/CDK4/STAT3/H2AJ/H4C11/TAL1/H3C13/CEBPB/CEBPA/H3-3B/CBFB/H2BC6/RUNX1/FLI1/RARA/H4C12/H4C4/H4C3/H2BC5/GFI1/H4C14/PML/H2AC4/H2AC20/TFDP2/H3C6/SPI1/H4-16/E2F1/CSF3R/H2BC17/H3C4/H2AC7/H2BU1/H4C6/H3C8/H2BC11/KLF5/H2AX/H2AZ1/H2BC3/MYB/MYC/H4C9/H2AC14/H2AC6/H2BC14/…
WP_NCRNAS_INVOLVED_IN_WNT_SIGNALING_IN_HEPATOCELLULAR_CARCINOMA	WP_NCRNAS_INVOLVED_IN_WNT_SIGNALING_IN_HEPATOCELLULAR_CARCINOMA	85	0.34221	3.73925	0.002079	0.00413399	0.000282522	22323	tags=96%, list=62%, signal=36%	NKD1/CXXC4/SERPINF1/LEF1/AXIN1/TCF7/TCF7L2/CTNNB1/DANCR/SFRP4/MIR320A/WNT5A/CSNK1A1/LRP5/FZD3/APC/SENP2/MTDH/CTNNBIP1/RYK/CHD8/WNT3/EZH2/CSNK2A3/CSNK2A1/CTBP1/PORCN/NLK/CER1/NKD2/FZD10/DVL3/ELAVL1/SOX17/CCND3/CSNK2B/CSNK1E/CTBP2/WNT5B/PLAU/DKK4/FRAT2/SFRP5/SOX7/WNT2B/CCND1/DKK2/ROR2/FZD1/WNT6/FZD7/TCF7L1/DVL1/KLF4/JUN/FOSL1/FZD2/SFRP1/WNT10A/WNT16/ROR1/WNT1/WNT10B/FZD5/SFRP2/WNT3A/WNT4/WIF1/DKK1/…
REACTOME_ACTIVATION_OF_NMDA_RECEPTORS_AND_POSTSYNAPTIC_EVENTS	REACTOME_ACTIVATION_OF_NMDA_RECEPTORS_AND_POSTSYNAPTIC_EVENTS	93	0.328432	3.78024	0.00208333	0.00413399	0.000282522	22124	tags=95%, list=62%, signal=36%	CAMK2A/PRKAB2/TUBA4A/DLG3/ADCY8/GRIN2B/PRKAG3/KRAS/NRAS/RPS6KA2/DLG2/RASGRF2/PRKAG1/GRIA3/PRKAG2/TUBB8B/PRKAR1A/PPM1F/RPS6KA3/PRKAA2/CAMK2G/PRKAR2A/PRKACB/CAMKK2/CREB1/TUBB8/CAMK2D/TUBB6/TUBB3/CAMK1/LIN7C/CALM1/GRIN3A/LIN7A/NRG1/GRIN3B/TUBB4B/MAPK1/MAPK3/DLG1/LIN7B/PRKAR1B/TUBA1B/TUBA3C/CAMKK1/GIT1/RAC1/TUBA8/CAMK2B/GRIN2C/HRAS/TUBB2B/NRGN/APBA1/TUBB1/TUBA1C/PRKAR2B/LRRC7/RPS6KA1/MAPT/NBEA/CAMK4/…
REACTOME_RUNX1_REGULATES_GENES_INVOLVED_IN_MEGAKARYOCYTE_DIFFERENTIATION_AND_PLATELET_FUNCTION	REACTOME_RUNX1_REGULATES_GENES_INVOLVED_IN_MEGAKARYOCYTE_DIFFERENTIATION_AND_PLATELET_FUNCTION	93	0.30475	3.50767	0.00208333	0.00413399	0.000282522	22608	tags=94%, list=63%, signal=35%	H2BC8/H2AC19/DPY30/H3C1/H3-3A/H2BC13/KMT2C/RBBP5/KMT2D/KMT2E/SIN3A/H2BC21/WDR5/AGO4/H4C2/H2AC8/H2AC18/EP300/TNRC6B/TNRC6C/H2AZ2/AGO1/KMT2A/H2BC12/GP1BA/H3C10/H2AJ/H4C11/KMT2B/H3C13/SIN3B/ZFPM1/H3-3B/CBFB/H2BC6/RUNX1/H4C12/NFE2/H4C4/H4C3/H2BC5/H4C14/PRMT1/H2AC4/H2AC20/MOV10/H3C6/AGO3/ITGA2B/H4-16/H2BC17/H3C4/THBS1/H2AC7/TNRC6A/NR4A3/PRMT6/H2BU1/H4C6/PRKCQ/H3C8/H2BC11/GATA1/H2AX/H2AZ1/H2BC3/HDAC1/P…
REACTOME_TRANSCRIPTIONAL_REGULATION_BY_RUNX3	REACTOME_TRANSCRIPTIONAL_REGULATION_BY_RUNX3	93	0.377074	4.34012	0.00208333	0.00413399	0.000282522	22352	tags=100%, list=62%, signal=38%	SMURF2/KRAS/UBB/PSMB4/YAP1/SMAD3/LEF1/TCF7/ZFHX3/HDAC4/TCF7L2/SEM1/CTNNB1/SMAD4/PSMD4/MAMLD1/PSMB6/PSMC2/PSMD2/PSMD6/PSMC1/BRD2/TEAD1/JAG1/PSMB1/EP300/PSMD12/UBC/TP53/PSME1/WWTR1/PSMD7/HES1/UBA52/PSMB5/PSMA5/PSMA1/RPS27A/CDKN1A/MAML1/PSMA6/MAML3/PSMD8/PSMA2/PSMA4/PSME3/FOXO3/SNW1/PSMA7/PSMD3/PSMD1/PSMC3/CREBBP/PSMA3/PSMB7/CBFB/SMURF1/PSMB10/NOTCH1/MDM2/RUNX1/PSMD10/PSMB3/TGFB1/ITGA4/CDKN2A/PSMB8/…
WP_B_CELL_RECEPTOR_SIGNALING_PATHWAY	WP_B_CELL_RECEPTOR_SIGNALING_PATHWAY	93	0.363216	4.18061	0.00208333	0.00413399	0.000282522	22067	tags=98%, list=62%, signal=38%	CAMK2A/LAT2/GTF2I/BCL6/FYN/NFATC3/MALT1/KLF11/ATF2/PLCG1/SOS1/PIK3R1/BRAF/VAV1/GAB1/ELK1/PTPRC/PLCG2/SYK/NCK1/SHC1/MAP2K1/CREB1/CBL/CRKL/TEC/MAPK8/ETS1/NFATC2/RAF1/NFKBIA/MAPK4/REL/MEF2D/RAPGEF1/MAPK14/GSK3A/MEF2C/GRB2/MAPK9/CDC42/RELA/MAPK1/MAP3K7/PTPN18/MAP2K2/PTPN11/PTPN6/IKBKB/RAC1/CD79B/HRAS/FOXO1/PIP5K1C/RASGRP3/BTK/NFKB1/MAP4K1/HCLS1/PRKCB/E2F3/GAB2/RPS6KA1/CRK/PIP5K1B/LCK/RAC2/CARD11/JUN/…
WP_G_PROTEIN_SIGNALING_PATHWAYS	WP_G_PROTEIN_SIGNALING_PATHWAYS	93	0.360699	4.15164	0.00208333	0.00413399	0.000282522	22549	tags=99%, list=63%, signal=37%	ADCY8/KRAS/NRAS/GNAI1/PALM2AKAP2/AKAP7/PRKCA/GNG7/GNA14/AKAP11/AKAP1/PLCB3/PDE7B/GNG10/AKAP9/PRKD3/PDE8A/PRKAR1A/ADCY6/GNB2/PRKCZ/PRKCE/GNAI2/PRKAR2A/PRKACB/ADCY2/PDE1B/ITPR1/ARHGEF1/GNA11/ADCY4/GNG13/PPP3CA/GNA12/ADCY9/AKAP8/PRKCI/CALM1/CALM2/GNAQ/ADCY5/ADCY3/RHOA/GNG11/AKAP10/GNAS/GNG12/PRKAR1B/GNA13/PRKCG/HRAS/PDE4C/KCNJ3/GNGT2/ADCY7/PRKAR2B/GNB5/PRKCB/RRAS/PRKD1/GNA15/GNB3/GNAO1/PDE4D/PDE4A/P…
BIOCARTA_ERK_PATHWAY	BIOCARTA_ERK_PATHWAY	26	0.397207	2.46648	0.00208768	0.00413399	0.000282522	21606	tags=100%, list=60%, signal=40%	NGF/SOS1/MKNK2/MKNK1/EGFR/ELK1/RPS6KA5/SHC1/MAP2K1/STAT3/RAF1/GRB2/ITGB1/MAPK1/GNAS/MAPK3/MAP2K2/DPM2/HRAS/RPS6KA1/PDGFRA/IGF1R/NGFR/KLK2/MYC/PPP2CA
BIOCARTA_NKT_PATHWAY	BIOCARTA_NKT_PATHWAY	26	0.407067	2.52771	0.00208768	0.00413399	0.000282522	21253	tags=100%, list=59%, signal=41%	IL5/CD28/IL4/IL18R1/CD4/CCR1/IFNGR1/TGFB1/CCR5/TGFB3/CCL3/IL12RB1/CCL4/IFNG/TGFB2/CCR7/CXCR4/IL12RB2/CD40LG/CCR3/CCR4/CSF2/CXCR3/IFNGR2/IL2/IL4R
BIOCARTA_RACCYCD_PATHWAY	BIOCARTA_RACCYCD_PATHWAY	26	0.38433	2.38652	0.00208768	0.00413399	0.000282522	22067	tags=100%, list=62%, signal=38%	CDK6/TFDP1/PIK3R1/CDK2/PIK3CA/CDKN1A/CDK4/RAF1/NFKBIA/RHOA/RELA/MAPK1/MAPK3/IKBKB/RAC1/RB1/HRAS/PAK1/NFKB1/CCND1/E2F1/AKT1/CCNE1/CDKN1B/CHUK/IKBKG
KEGG_MELANOGENESIS	KEGG_MELANOGENESIS	99	0.365757	4.29566	0.00208768	0.00413399	0.000282522	22025	tags=98%, list=61%, signal=38%	CAMK2A/TYR/ADCY8/KRAS/NRAS/GNAI1/CALML3/LEF1/PRKCA/TCF7/CREB3L2/PLCB3/TCF7L2/CTNNB1/FZD4/PLCB4/WNT5A/ADCY6/FZD3/CAMK2G/EP300/GNAI2/CALML6/PRKACB/CREB3L4/ADCY2/WNT3/ADCY4/MAP2K1/CREB1/CAMK2D/ADCY9/CALM1/WNT9B/RAF1/DCT/CALM2/GNAQ/ADCY5/ADCY3/FZD10/DVL3/CREBBP/CALM3/MAPK1/GNAS/MAPK3/MAP2K2/WNT8B/CREB3/CAMK2B/KITLG/PRKCG/HRAS/EDNRB/PLCB1/ADCY7/WNT5B/CREB3L3/PRKCB/PLCB2/WNT2B/FZD1/WNT6/FZD7/GNAO1/TCF7…
KEGG_TOLL_LIKE_RECEPTOR_SIGNALING_PATHWAY	KEGG_TOLL_LIKE_RECEPTOR_SIGNALING_PATHWAY	99	0.347634	4.08282	0.00208768	0.00413399	0.000282522	22316	tags=97%, list=62%, signal=37%	TOLLIP/IRF5/PIK3R1/TLR9/TLR7/PIK3R3/CD14/MYD88/MAP2K7/MAP2K4/PIK3CA/AKT2/TLR3/MAP2K1/CD80/MAPK8/IRAK4/NFKBIA/PIK3CB/IFNAR1/TRAF6/MAPK14/MAPK9/RELA/MAPK1/MAPK3/MAP3K7/MAP2K2/FADD/TRAF3/IKBKB/TNF/RAC1/IRAK1/IRF7/TLR4/CD40/TLR1/PIK3R5/IFNAR2/TLR6/CD86/TICAM1/NFKB1/MAPK11/CCL3/CCL4/STAT1/TLR8/CCL5/IL12B/IL6/TAB2/TLR5/CTSK/JUN/TLR2/IL12A/TAB1/PIK3R2/CXCL11/MAPK10/IKBKE/LY96/CXCL10/CXCL9/FOS/MAPK13/IFN…
PID_ALK1_PATHWAY	PID_ALK1_PATHWAY	26	0.449234	2.78955	0.00208768	0.00413399	0.000282522	16966	tags=92%, list=47%, signal=49%	SMAD1/PPP1CA/SMAD7/ACVRL1/SMAD4/TGFBR2/ACVR2B/INHBA/BMPR2/TGFBR1/ACVR2A/ACVR1/ENG/MAPK1/MAPK3/CAV1/CSNK2B/SMAD9/FKBP1A/TGFB1/TLX2/TGFB3/ID1/ARRB2
PID_IL27_PATHWAY	PID_IL27_PATHWAY	26	0.390726	2.42624	0.00208768	0.00413399	0.000282522	21838	tags=100%, list=61%, signal=39%	STAT2/IL27/TYK2/STAT3/TBX21/IL6ST/JAK2/TNF/TGFB1/IL27RA/EBI3/IL12RB1/STAT1/IFNG/IL12B/IL6/IL12A/GATA3/IL12RB2/IL1B/IL2/IL17A/IL18/JAK1/STAT4/STAT5A
PID_INTEGRIN_CS_PATHWAY	PID_INTEGRIN_CS_PATHWAY	26	0.406425	2.52372	0.00208768	0.00413399	0.000282522	21276	tags=100%, list=59%, signal=41%	ITGA2/ITGA6/ITGA8/ITGAD/ITGA1/ITGB1/ITGA7/ITGB5/ITGA11/ITGA5/ITGA9/ITGAX/ITGAE/ITGA10/ITGA4/ITGAL/ITGB2/ITGA2B/ITGB3/ITGB4/ITGB6/ITGB8/ITGA3/ITGAM/ITGAV/ITGB7
PID_RXR_VDR_PATHWAY	PID_RXR_VDR_PATHWAY	26	0.387765	2.40785	0.00208768	0.00413399	0.000282522	21944	tags=100%, list=61%, signal=39%	RXRG/THRA/RXRA/PPARA/NR1H4/NR1H3/RXRB/THRB/MED1/RARG/FAM120B/ABCA1/NCOA1/PPARD/RPS6KB1/BCL2/NCOR2/RARA/TNF/TGFB1/RARB/NR4A1/VDR/PPARG/SREBF1/NR1H2
PID_VEGFR1_PATHWAY	PID_VEGFR1_PATHWAY	26	0.389399	2.418	0.00208768	0.00413399	0.000282522	13560	tags=77%, list=38%, signal=48%	NOS3/PRKCA/PLCG1/PIK3R1/FLT1/RASA1/NRP1/PIK3CA/NCK1/HSP90AA1/CBL/VEGFA/HIF1A/CD2AP/MAPK1/SHC2/MAPK3/CAV1/PTPN11/NRP2
REACTOME_ANCHORING_OF_THE_BASAL_BODY_TO_THE_PLASMA_MEMBRANE	REACTOME_ANCHORING_OF_THE_BASAL_BODY_TO_THE_PLASMA_MEMBRANE	92	0.332265	3.78714	0.00208768	0.00413399	0.000282522	22770	tags=97%, list=64%, signal=35%	SSNA1/TUBA4A/HAUS3/CEP41/TCTN1/HAUS4/SDCCAG8/B9D1/CEP97/CNTRL/CEP70/PAFAH1B1/ALMS1/AKAP9/CEP164/IQCB1/CEP89/YWHAE/DCTN3/DCTN2/CEP162/CEP83/AHI1/MKS1/KIF24/RAB3IP/CC2D2A/CDK5RAP2/C2CD3/TMEM67/HAUS5/CEP192/YWHAG/OFD1/HAUS1/HSP90AA1/HAUS8/CENPJ/CEP63/NEDD1/CKAP5/RAB11A/NINL/ACTR1A/CEP135/PPP2R1A/TUBB4B/CETN2/CEP152/CEP290/TMEM216/CSNK1D/DCTN1/DYNC1H1/HAUS6/ODF2/CEP78/DYNC1I2/TUBB/TCTN2/CEP131/TUBG1/…
REACTOME_CELL_JUNCTION_ORGANIZATION	REACTOME_CELL_JUNCTION_ORGANIZATION	92	0.336565	3.83615	0.00208768	0.00413399	0.000282522	22230	tags=96%, list=62%, signal=36%	FLNC/CLDN8/CLDN12/PARVB/CLDN3/ANG/ITGA6/CLDN14/AFDN/CADM1/CLDN9/PATJ/CTNNA1/MPP5/CTNNB1/NECTIN3/SDK1/CLDN16/PARD3/LIMS2/FERMT2/CDH13/PARD6G/NECTIN1/CDH5/CLDN7/CLDN20/JUP/CRB3/RSU1/TESK1/PRKCI/PARD6A/LAMB3/SDK2/LIMS1/ITGB1/PLEC/CDH18/PARVA/FBLIM1/CLDN4/CDH2/VASP/F11R/PARD6B/ACTG1/ACTN1/CLDN15/CLDN1/CD151/CDH11/PVR/ACTB/CLDN5/CLDN22/DST/FLNA/CLDN23/COL17A1/CLDN6/CLDN17/ITGB4/CDH1/CADM3/PXN/CDH6/NEC…
REACTOME_CLASS_B_2_SECRETIN_FAMILY_RECEPTORS_	REACTOME_CLASS_B_2_SECRETIN_FAMILY_RECEPTORS_	92	0.333305	3.799	0.00208768	0.00413399	0.000282522	22351	tags=96%, list=62%, signal=36%	PTHLH/SHH/IHH/GNG7/SMO/CYSLTR2/PTCH2/GNG10/FZD4/RAMP1/ADM/WNT5A/GCG/FZD3/GNB2/RAMP3/CRHBP/WNT3/GNG13/WNT9B/PTH2R/CRHR2/FZD10/GLP2R/GNG11/GNAS/GNG12/RAMP2/WNT8B/DHH/GNB4/GNG2/ADCYAP1/GNGT2/SCT/ADCYAP1R1/GNB5/GIPR/WNT2B/ADGRE2/GNB3/FZD1/WNT6/FZD7/ADGRE5/ADGRE1/IAPP/FZD2/GNG4/WNT10A/WNT16/VIPR1/VIPR2/UCN2/WNT1/ADM2/UCN/WNT10B/FZD5/SCTR/GNGT1/PTCH1/GLP1R/WNT3A/WNT4/WNT9A/CALCA/CALCB/CALCR/CRH/CRHR1/C…
REACTOME_COPI_DEPENDENT_GOLGI_TO_ER_RETROGRADE_TRAFFIC	REACTOME_COPI_DEPENDENT_GOLGI_TO_ER_RETROGRADE_TRAFFIC	99	0.30573	3.59068	0.00208768	0.00413399	0.000282522	22716	tags=94%, list=63%, signal=34%	TUBA4A/KIF11/KIF13B/KIF1C/COPG2/KIF6/KIF9/KIF21A/KIF27/TUBB8B/KIFAP3/RAB1A/KIF5B/KIF16B/KIF21B/KLC4/KIF1B/KIF22/KIF3B/ARF5/TMED10/KIF3A/ARFGAP2/GBF1/ARCN1/NAPB/NAPA/COPB1/COPA/RAB1B/KIFC2/TUBB8/TUBB6/ARF4/USE1/NBAS/KIF2C/TUBB3/RINT1/NAPG/SURF4/TMED7/TUBB4B/TMED2/ARF3/KLC1/KDELR2/COPG1/ARFGAP1/TUBA1B/TUBA3C/COPZ2/SEC22B/KIF20B/TMED9/STX18/TUBA8/KIF2A/KLC2/BNIP1/KIF25/TUBB2B/TUBB1/TUBA1C/TMED3/ZW10…
REACTOME_DOWNREGULATION_OF_TGF_BETA_RECEPTOR_SIGNALING	REACTOME_DOWNREGULATION_OF_TGF_BETA_RECEPTOR_SIGNALING	26	0.45897	2.85	0.00208768	0.00413399	0.000282522	15219	tags=88%, list=42%, signal=51%	SMURF2/UBB/SMAD3/PPP1CA/ZFYVE9/SMAD7/TGFBR2/MTMR4/NEDD4L/UBC/STUB1/XPO1/UBA52/TGFBR1/RPS27A/USP15/PPP1CC/UCHL5/SMURF1/SMAD2/STRAP/PPP1R15A/TGFB1
REACTOME_INTERLEUKIN_1_SIGNALING	REACTOME_INTERLEUKIN_1_SIGNALING	99	0.359211	4.21878	0.00208768	0.00413399	0.000282522	22628	tags=99%, list=63%, signal=37%	UBB/TOLLIP/PSMB4/NFKB2/S100B/IL1R2/NOD1/CUL1/BTRC/SEM1/NKIRAS1/AGER/IL1R1/MYD88/PSMD4/PSMB6/RIPK2/PSMC2/PSMD2/PSMD6/TAB3/MAP3K3/PSMC1/MAP2K4/TNIP2/PSMB1/PSMD12/UBC/PSME1/PSMD7/UBA52/PSMB5/PSMA5/PSMA1/UBE2N/MAP2K1/RPS27A/PSMA6/FBXW11/PSMD8/SKP1/PSMA2/PSMA4/IRAK4/PSME3/NFKBIA/UBE2V1/PSMA7/IRAK3/PSMD3/TRAF6/PSMD1/PSMC3/PSMA3/PSMB7/RELA/PSMB11/SQSTM1/PSMB10/MAP3K7/APP/PSMD10/PSMB3/IKBKB/IRAK1/PELI3/N…
REACTOME_MAPK6_MAPK4_SIGNALING	REACTOME_MAPK6_MAPK4_SIGNALING	92	0.347357	3.95916	0.00208768	0.00413399	0.000282522	22628	tags=98%, list=63%, signal=36%	RAG1/RAG2/UBB/PSMB4/SEM1/PSMD4/PSMB6/PSMC2/PSMD2/PSMD6/CDC14B/AGO4/PSMC1/PSMB1/PSMD12/UBC/PSME1/TNRC6B/PRKACB/TNRC6C/PSMD7/XPO1/NCOA3/UBA52/AGO1/KALRN/PSMB5/PSMA5/PSMA1/MAPKAPK5/RPS27A/MAPK6/PSMA6/PSMD8/SEPTIN7/PSMA2/PSMA4/PSME3/FOXO3/PSMA7/MAPK4/DNAJB1/PSMD3/PSMD1/PSMC3/CDC42EP3/CDC42/PSMA3/PSMB7/PSMB11/PSMB10/PAK2/PSMD10/PSMB3/RAC1/CDC14A/CCND3/AGO2/CDC42EP5/CDC42EP2/PAK1/FOXO1/HSPB1/PSMB8/MOV1…
REACTOME_MITOCHONDRIAL_TRANSLATION	REACTOME_MITOCHONDRIAL_TRANSLATION	92	0.422943	4.82068	0.00208768	0.00413399	0.000282522	13655	tags=80%, list=38%, signal=50%	TSFM/MRPS28/MTRF1L/MRPL1/MRPS31/MTIF2/MRPL50/MRPS27/PTCD3/MRPS35/MRPL35/MRPS2/MRPS33/MRPS18B/MRPL45/GFM2/MRPL37/GFM1/MRRF/MRPL2/MRPS18C/MRPL16/MRPS25/MRPL10/MRPS30/MRPL55/MRPL32/CHCHD1/MRPL48/MRPS11/MRPL43/MRPS16/MRPL3/MRPS26/MRPL33/MRPL4/MRPS14/MRPL54/MRPL57/MTIF3/ERAL1/MRPS5/MRPS7/GADD45GIP1/MRPL18/MRPL42/DAP3/MRPS34/MRPL22/MRPL23/MRPS36/MRPS24/AURKAIP1/MRPL41/MRPS17/OXA1L/MRPS10/MRPL52/MRPS23/…
REACTOME_REGULATION_OF_TP53_ACTIVITY_THROUGH_PHOSPHORYLATION	REACTOME_REGULATION_OF_TP53_ACTIVITY_THROUGH_PHOSPHORYLATION	92	0.350246	3.99208	0.00208768	0.00413399	0.000282522	22522	tags=98%, list=63%, signal=36%	PRKAB2/PRKAG3/UBB/HIPK2/CDK5/PRKAG1/TAF5/PRKAG2/RAD9B/EXO1/BRIP1/TAF9B/TAF1/TAF12/RAD17/PRKAA2/TAF7/KAT5/NOC2L/RPA1/SSRP1/CDK2/UBC/TAF15/TP53/RMI1/SUPT16H/UBA52/TAF3/RPA3/TAF13/MAPKAPK5/ATM/RPS27A/TAF1L/CSNK2A1/HIPK1/TAF9/NBN/PIN1/RAD50/RAD1/MAPK14/STK11/DYRK2/HUS1/CHEK1/TAF2/MDM2/TAF10/TAF11/RAD9A/BARD1/TP53INP1/RHNO1/RFC5/RFC2/CHEK2/CSNK2B/DNA2/WRN/PLK3/TAF7L/RMI2/CCNA1/TAF4/MAPK11/BRCA1/TAF4B/…
REACTOME_RESOLUTION_OF_D_LOOP_STRUCTURES_THROUGH_SYNTHESIS_DEPENDENT_STRAND_ANNEALING_SDSA_	REACTOME_RESOLUTION_OF_D_LOOP_STRUCTURES_THROUGH_SYNTHESIS_DEPENDENT_STRAND_ANNEALING_SDSA_	26	0.387123	2.40386	0.00208768	0.00413399	0.000282522	21967	tags=100%, list=61%, signal=39%	EXO1/BRIP1/PALB2/RAD51AP1/KAT5/RMI1/RAD51B/RTEL1/ATM/NBN/RAD50/BARD1/RAD51D/BRCA2/DNA2/WRN/XRCC3/RMI2/BRCA1/RAD51/BLM/MRE11/RAD51C/RBBP8/TOP3A/XRCC2
REACTOME_SYNTHESIS_OF_IP3_AND_IP4_IN_THE_CYTOSOL	REACTOME_SYNTHESIS_OF_IP3_AND_IP4_IN_THE_CYTOSOL	26	0.460559	2.85987	0.00208768	0.00413399	0.000282522	16550	tags=92%, list=46%, signal=50%	PLCH1/PLCD1/PLCH2/PLCG1/PLCB3/INPP5B/PLCB4/SYNJ1/PTEN/PLCZ1/PLCG2/INPPL1/CALM1/OCRL/ITPKC/INPP5J/ITPKB/ITPKA/ITPK1/PLCE1/PLCB1/PLCD3/PLCD4/PLCB2
REACTOME_TOLL_LIKE_RECEPTOR_9_TLR9_CASCADE	REACTOME_TOLL_LIKE_RECEPTOR_9_TLR9_CASCADE	92	0.363077	4.13833	0.00208768	0.00413399	0.000282522	22067	tags=98%, list=62%, signal=38%	UBB/RPS6KA2/PIK3C3/NFKB2/S100B/ATF2/NOD1/ATF1/CUL1/BTRC/TLR9/TLR7/ECSIT/CD14/NKIRAS1/AGER/MYD88/RBSN/DUSP6/RIPK2/MAP2K7/TAB3/RPS6KA3/VRK3/MAP2K4/TNIP2/ELK1/UBC/RPS6KA5/MEF2A/EEA1/UBA52/UBE2N/MAP2K1/RPS27A/CREB1/FBXW11/SKP1/MAPK8/PPP2R5D/MAP3K1/DUSP3/IRAK4/NFKBIA/UBE2V1/MAPKAPK2/TRAF6/MAPK14/PPP2R1A/MEF2C/MAPK9/DUSP7/RELA/MAPK1/MAPK3/MAP3K7/APP/MAPK7/IKBKB/PPP2CB/PPP2R1B/IRAK1/IRF7/TLR4/PELI3/TICA…
REACTOME_UNFOLDED_PROTEIN_RESPONSE_UPR_	REACTOME_UNFOLDED_PROTEIN_RESPONSE_UPR_	92	0.400792	4.56821	0.00208768	0.00413399	0.000282522	16798	tags=87%, list=47%, signal=46%	EXOSC4/ACADVL/CREB3L2/DNAJB9/EXTL2/DDX11/CREBRF/CTDSP2/DIS3/EXTL1/NFYC/SRPRA/PARN/MBTPS1/MBTPS2/ADD1/CXXC1/TLN1/ATF6/EXOSC2/HERPUD1/SSR1/ATP6V0D1/CREB3L4/HDGF/GFPT1/NFYB/EXOSC8/PLA2G4B/SHC1/HYOU1/ZBTB17/SEC31A/PREB/EIF2S3/EXOSC7/LMNA/EXOSC9/KLHDC3/PDIA5/PDIA6/CEBPB/TPP1/PPP2R5B/HSP90B1/ERN1/GOSR2/IGFBP1/TSPYL2/GSK3A/DCP2/EXOSC3/HSPA5/YIF1A/CEBPG/KHSRP/EXOSC6/EXTL3/ARFGAP1/DNAJC3/MYDGF/DCTN1/ATF4/…
WP_CORTICOTROPINRELEASING_HORMONE_SIGNALING_PATHWAY	WP_CORTICOTROPINRELEASING_HORMONE_SIGNALING_PATHWAY	92	0.381203	4.34493	0.00208768	0.00413399	0.000282522	21810	tags=99%, list=61%, signal=39%	CAMK2A/GNAI1/GRK3/NOS3/PRKCA/PLCG1/BRAF/CTNNB1/ACACA/TBX19/JUND/GNB2/RAPGEF3/PRKAA2/NCOA2/ELK1/GNAI2/TRIM28/PLCG2/CASP12/CRHBP/JUP/GNA11/HSP90AA1/MAP2K1/CREB1/TCF4/MAPK8/PRKCI/RAF1/NFKBIA/GNAQ/PARP1/ERN1/GJA1/MAPK14/GRK6/BCL2/CRHR2/MAPK9/RHOA/RELA/MAPK1/GNAS/MAPK3/PTK2/TLR4/FOSL2/ECE1/TGFB1/TFAP2A/NFKB1/CYP21A2/SULT2A1/HSD3B2/ARRB1/GNB5/PRKCB/NR4A1/ARRB2/GNB3/GNAO1/KRT1/POMC/JUNB/FOSL1/FOSB/NR4A2…
WP_CYTOKINES_AND_INFLAMMATORY_RESPONSE	WP_CYTOKINES_AND_INFLAMMATORY_RESPONSE	26	0.406955	2.52701	0.00208768	0.00413399	0.000282522	21257	tags=100%, list=59%, signal=41%	CSF3/IL5/IL4/IL11/CD4/IL15/TNF/TGFB1/IL10/HLA-DRA/IFNG/CSF1/IL12B/IL6/PDGFA/CXCL2/CXCL1/CSF2/HLA-DRB1/IFNB1/IL1A/IL1B/IL2/IL3/IL7/IL13
WP_EPO_RECEPTOR_SIGNALING	WP_EPO_RECEPTOR_SIGNALING	26	0.390726	2.42624	0.00208768	0.00413399	0.000282522	21838	tags=100%, list=61%, signal=39%	IRS1/SOS1/IRS2/RASA1/EPOR/PTPRC/SHC1/MAP2K1/PTPRU/STAT3/RAF1/GRB2/MAPK1/MAPK3/MAP2K2/JAK2/CISH/PDK1/STAT1/STAT5B/SRC/SOCS1/EPO/AKT1/PIK3CG/STAT5A
WP_NEURAL_CREST_DIFFERENTIATION	WP_NEURAL_CREST_DIFFERENTIATION	99	0.323461	3.79891	0.00208768	0.00413399	0.000282522	22453	tags=95%, list=63%, signal=36%	SOX9/FGFR3/SMAD1/NFKB2/AXIN1/HDAC4/CTNNB1/HDAC6/ZIC5/GJB1/DLX5/FZD3/HDAC9/HEY2/HDAC2/HES1/TCF4/MIA/ETS1/DCT/NOTCH4/DVL3/ITGB1/DLL4/NOTCH1/CDH2/TBX6/HDAC10/HOXB1/FGF2/NOTCH2/HES5/RHOB/PMP22/LHX2/HDAC11/TFAP2A/TLX2/CTBP2/NFKB1/DLL1/MSX1/ID1/HDAC7/PAX3/MPZ/FGFR1/TFAP2B/TCF7L1/DVL1/RBPJ/CDH1/COL11A2/HDAC5/HOXA1/WNT1/GFAP/TWIST1/CDH6/DMBX1/WNT3A/PRTG/BMP7/AXIN2/FGFR2/ASCL1/COL2A1/BMP4/FGF19/CDH7/DVL2/…
WP_WNT_SIGNALING_PATHWAY_AND_PLURIPOTENCY	WP_WNT_SIGNALING_PATHWAY_AND_PLURIPOTENCY	99	0.347399	4.08006	0.00208768	0.00413399	0.000282522	22323	tags=97%, list=62%, signal=37%	NKD1/LEF1/PRKCA/AXIN1/FBXW2/TCF7/TCF7L2/CTNNB1/PAFAH1B1/FZD4/WNT5A/LRP5/FZD3/PRKCZ/MAP2K4/PPP2R5C/APC/EP300/TP53/PRKCE/WNT3/PPP2R2C/PPARD/CTBP1/PRKCI/WNT9B/NLK/PPP2R1A/NKD2/PPP2R5E/FZD10/DVL3/CREBBP/MAPK9/RHOA/LDLR/MAP3K7/PPP2CB/PPP2R1B/CCND3/PRKCG/ESRRB/PPP2R2A/PPM1J/CSNK1E/CTBP2/NFYA/WNT5B/PLAU/POU5F1/PRKCB/PRKD1/WNT2B/CCND1/RACGAP1/FZD1/WNT6/FZD7/CD44/TCF7L1/DVL1/JUN/FOSL1/FZD2/WNT10A/WNT16/MA…
WP_WNTBETACATENIN_SIGNALING_PATHWAY_IN_LEUKEMIA	WP_WNTBETACATENIN_SIGNALING_PATHWAY_IN_LEUKEMIA	26	0.385559	2.39415	0.00208768	0.00413399	0.000282522	22023	tags=100%, list=61%, signal=39%	LEF1/CTNNB1/CSNK1A1/LRP5/APC/JUP/RUNX1T1/PPARD/TCF3/RARA/BCL9/PML/FLT3/CCND1/PYGO1/WNT1/ZBTB16/WIF1/AXIN2/SALL4/DKK1/AKT1/GSK3B/LRP6/MYC/FZD6
REACTOME_HDACS_DEACETYLATE_HISTONES	REACTOME_HDACS_DEACETYLATE_HISTONES	89	0.302046	3.37382	0.00209205	0.00413399	0.000282522	22599	tags=93%, list=63%, signal=35%	H2BC8/H2AC19/H3C1/H2BC13/ARID4B/MTA2/RCOR1/ARID4A/H2BC21/H4C2/H2AC8/GATAD2B/REST/H2AC18/NCOR1/MTA1/SUDS3/HDAC2/MTA3/RBBP7/SAP30L/H2BC12/RBBP4/H3C10/H4C11/H3C13/PHF21A/CHD4/MBD3/NCOR2/H2AC15/H2BC6/BRMS1/H2AC17/H2AC1/TBL1X/TBL1XR1/H4C12/SAP30/HDAC10/H4C4/H4C3/H2BC5/H4C14/H2AC21/H2AC4/H2AC20/H3C6/H2BC18/H4-16/CHD3/H2BC17/H3C4/H2AC7/H2AC13/H2BU1/H4C6/H2AW/H3C8/H2BC11/GPS2/H2BC3/HDAC1/H4C9/H2AC14/H2AC…
REACTOME_INTERFERON_GAMMA_SIGNALING	REACTOME_INTERFERON_GAMMA_SIGNALING	89	0.346984	3.87577	0.00209205	0.00413399	0.000282522	22612	tags=98%, list=63%, signal=36%	CAMK2A/TRIM10/TRIM38/IRF5/TRIM22/HLA-DQB1/TRIM34/IRF2/PIAS1/TRIM5/CAMK2G/TRIM68/TRIM62/TRIM2/TRIM3/CAMK2D/TRIM8/SUMO1/TRIM45/TRIM26/HLA-H/TRIM25/PTPN2/GBP1/TRIM14/PTPN1/PTPN11/PTPN6/JAK2/IRF7/HLA-E/B2M/CAMK2B/IFNGR1/PML/IRF8/OAS1/HLA-C/IRF1/PTAFR/IRF9/TRIM29/TRIM21/HLA-F/OAS2/HLA-DRA/STAT1/GBP6/IFI30/CIITA/IFNG/HLA-B/HLA-DRB5/ICAM1/HLA-DPB1/CD44/HLA-DQA2/HLA-A/HLA-DQA1/GBP7/VCAM1/IRF4/TRIM6/TRIM4…
REACTOME_MYD88_INDEPENDENT_TLR4_CASCADE_	REACTOME_MYD88_INDEPENDENT_TLR4_CASCADE_	96	0.352439	4.13392	0.00209205	0.00413399	0.000282522	22106	tags=97%, list=62%, signal=37%	UBB/RPS6KA2/NFKB2/TANK/S100B/ATF2/NOD1/ATF1/CUL1/BTRC/CD14/NKIRAS1/AGER/UBE2D3/DUSP6/RIPK2/BIRC2/MAP2K7/TAB3/RPS6KA3/VRK3/MAP2K4/TNIP2/UBE2D2/ELK1/UBC/RPS6KA5/MEF2A/UBA52/UBE2N/MAP2K1/RPS27A/CREB1/FBXW11/SKP1/MAPK8/PPP2R5D/DUSP3/NFKBIA/UBE2V1/MAPKAPK2/TRAF6/MAPK14/PPP2R1A/MEF2C/MAPK9/DUSP7/RELA/MAPK1/MAPK3/MAP3K7/APP/MAPK7/FADD/TRAF3/PTPN11/BIRC3/IKBKB/PPP2CB/PPP2R1B/IRAK1/IRF7/TLR4/TICAM1/NFKB1/…
REACTOME_OPIOID_SIGNALLING	REACTOME_OPIOID_SIGNALLING	89	0.363309	4.05812	0.00209205	0.00413399	0.000282522	21619	tags=97%, list=60%, signal=38%	CAMK2A/ADCY8/GNAI1/PPP1CA/PRKCA/GNG7/CDK5/PLCB3/GNG10/PLCB4/PRKAR1A/ADCY6/AHCYL1/GNB2/ITPR3/PDYN/CAMK2G/GNAI2/PRKAR2A/PPP3CB/PRKACB/ADCY2/PDE1B/CAMKK2/ITPR1/ADCY4/GNG13/CREB1/CAMK2D/PPP3CA/PPP2R5D/ADCY9/PPP3R1/CALM1/ADCY5/GRK2/ADCY3/PPP2R1A/GNG11/MAPK1/GNG12/PRKAR1B/CAMKK1/GNAT1/PPP2CB/PPP2R1B/CAMK2B/PRKCG/PDE4C/GNB4/PLCB1/GNG2/PLA2G4A/GNGT2/ADCY7/PRKAR2B/GNB5/PLCB2/GNB3/NBEA/CAMK4/GNAO1/PRKX/POM…
REACTOME_RHO_GTPASES_ACTIVATE_PKNS	REACTOME_RHO_GTPASES_ACTIVATE_PKNS	89	0.30201	3.37341	0.00209205	0.00413399	0.000282522	22599	tags=93%, list=63%, signal=35%	H2BC8/H2AC19/CDC25C/AR/H3C1/H3-3A/H2BC13/PKN3/H2BC21/YWHAE/H4C2/NCOA2/H2AC8/PKN2/H2AC18/KDM4C/H2AZ2/MYL12B/YWHAG/PPP1R12B/MYH10/MYH14/H2BC12/PPP1R12A/RHOC/H3C10/H2AJ/H4C11/H3C13/H3-3B/RHOA/H2BC6/YWHAB/MYL6/PKN1/H4C12/MYH9/RAC1/H4C4/H4C3/H2BC5/RHOB/PAK1/H4C14/H2AC4/H2AC20/H3C6/YWHAZ/H4-16/H2BC17/H3C4/H2AC7/PPP1CB/H2BU1/H4C6/H3C8/H2BC11/SFN/KLK3/H2AX/H2AZ1/H2BC3/KLK2/MYH11/PDPK1/YWHAH/H4C9/H2AC14/H…
WP_ALLOGRAFT_REJECTION	WP_ALLOGRAFT_REJECTION	89	0.342961	3.83083	0.00209205	0.00413399	0.000282522	21952	tags=96%, list=61%, signal=37%	FOXP3/IL5/CD28/C8A/GABPA/C6/HLA-DQB1/PECR/BHMT2/IL4/GDNF/C7/HARS1/PRKCZ/CASP7/C8B/CCL19/C4A/CD80/C3/VEGFA/IL22/PRF1/TUBA1B/TNF/C2/HLA-E/CD40/C5/CD86/TGFB1/IL10/HLA-C/HLA-DMB/GZMB/HLA-F/HLA-DRA/STAT1/C1QC/FASLG/C1QA/PDGFRA/C1QB/IFNG/HLA-B/HLA-DRB5/IL12B/CXCL12/C4B/COL5A1/HLA-DPB1/HLA-DOA/HLA-DQA2/HLA-A/HLA-DQA1/AGTR1/IL2RA/IL12A/CCL21/CXCL11/CXCL9/HLA-DOB/CXCL13/C9/FAS/CXCR5/CASP3/CASP8/CASP9/CD40…
WP_ELECTRON_TRANSPORT_CHAIN_OXPHOS_SYSTEM_IN_MITOCHONDRIA	WP_ELECTRON_TRANSPORT_CHAIN_OXPHOS_SYSTEM_IN_MITOCHONDRIA	89	0.377041	4.2115	0.00209205	0.00413399	0.000282522	21946	tags=99%, list=61%, signal=38%	NDUFB8/ATP5F1D/COX6A2/NDUFA12/SLC25A27/ATP5MF/NDUFS2/NDUFA5/UQCRC2/NDUFAB1/DMAC2L/SDHC/SLC25A4/SDHB/UQCRC1/NDUFV3/SLC25A14/COX7A2L/ATP5PB/NDUFB10/NDUFA7/NDUFB2/NDUFS4/SDHD/COX6A1/NDUFC1/NDUFB6/COX7A2/NDUFS3/NDUFB1/COX15/ATP5F1B/NDUFA4/COX11/NDUFS7/NDUFB7/COX7C/SDHA/ATP5F1A/COX17/UQCRQ/UQCR11/ATP5PF/ATP5PD/ATP5PO/NDUFS5/NDUFA2/COX8A/ATP5MC3/UQCRFS1/UQCR10/NDUFB5/ATP5MC2/ATP5MG/COX5B/ATP5ME/NDUFA3/…
WP_GENES_RELATED_TO_PRIMARY_CILIUM_DEVELOPMENT_BASED_ON_CRISPR	WP_GENES_RELATED_TO_PRIMARY_CILIUM_DEVELOPMENT_BASED_ON_CRISPR	96	0.306988	3.6008	0.00209205	0.00413399	0.000282522	16954	tags=78%, list=47%, signal=41%	ARL3/WDPCP/BBS12/BBS2/TUBE1/LZTFL1/WDR35/IFT81/DYNC2H1/EFCAB7/TCTN1/BBS1/WDR19/B9D1/CLUAP1/CEP97/IFT74/BBS5/TRAF3IP1/KIAA0753/DYNC2LI1/ARMC9/KIFAP3/KATNB1/CPLANE2/BBS9/PIBF1/IFT27/IQCE/CEP162/CEP83/KIF3B/HSPB11/MKS1/IFT46/CEP104/TTC30B/KIF3A/CC2D2A/TEDC1/TTC26/C2CD3/IFT122/TMEM67/RAB23/CEP192/TMEM17/BBS10/OFD1/TTC23/IFT140/CPLANE1/SASS6/IFT52/RABL2A/CEP120/CEP295/IFT57/TUBD1/TMEM216/INPP5E/IFT20/…
WP_HUMAN_COMPLEMENT_SYSTEM	WP_HUMAN_COMPLEMENT_SYSTEM	96	0.349477	4.09917	0.00209205	0.00413399	0.000282522	22589	tags=98%, list=63%, signal=36%	ITGA2/CFHR2/PRKCA/C8A/F11/C6/PLG/ALB/MBL2/C4BPA/ADM/C7/CSNK1A1/PROS1/CD46/MASP2/F10/SELE/GNAI2/CFD/C4A/SELP/C3/C1S/F12/LAMC1/FKBP2/FCN2/CPN1/SELL/LAMA5/DCN/CD59/C1R/C5AR1/C2/SERPING1/CD40/RPS19/ICAM2/LAMB1/FCN1/FCGR3A/C5/CFB/ITGAX/TXN/MASP1/CFH/APOA1/FGG/FGA/FGB/VSIG4/WAS/SELPLG/ITGB2/ITGA2B/ARRB2/ITGB3/GNA15/CR1/PRNP/F13A1/ICAM1/PTX3/FPR1/TLR2/THBS1/KLKB1/FCER2/CFHR4/C5AR2/LRP2/CRP/C9/APCS/C1QBP…
WP_TCELL_ANTIGEN_RECEPTOR_TCR_SIGNALING_PATHWAY	WP_TCELL_ANTIGEN_RECEPTOR_TCR_SIGNALING_PATHWAY	89	0.385007	4.30048	0.00209205	0.00413399	0.000282522	22067	tags=100%, list=62%, signal=39%	CD28/FYN/CD3D/MALT1/ATF2/PLCG1/SOS1/PIK3R1/NFATC1/PTK2B/VAV1/RIPK2/CD8A/MAP3K14/NCK1/SHC1/ITPR1/MAP2K1/CREB1/CBLB/CBL/CRKL/MAPK8/NFATC2/RAF1/NFKBIA/REL/TRAF6/MAPK14/GRB2/MAPK9/CDC42/RELA/SH2B3/MAPK1/LAT/MAPK3/MAP3K7/MAP2K2/CD4/PTPN11/IKBKB/DBNL/HRAS/PAK1/TGFB1/CD247/CD83/NFKB1/MAP4K1/CCR5/WAS/IL15RA/LCP2/VAV3/FYB1/GAB2/CRK/ZAP70/ITK/LCK/CD3G/CARD11/IL6/PSTPIP1/TNFRSF9/GRAP2/JUN/CD3E/BCL10/PIK3R2/…
REACTOME_AMYLOID_FIBER_FORMATION	REACTOME_AMYLOID_FIBER_FORMATION	104	0.319416	3.8678	0.00209644	0.00413399	0.000282522	22677	tags=95%, list=63%, signal=35%	H2BC8/ODAM/BACE1/H2AC19/UBB/H3C1/SORL1/H3-3A/TSPAN33/APH1B/H2BC13/ITM2B/H2BC21/H4C2/H2AC8/H2AC18/UBC/GGA1/UBA52/NCSTN/PSENEN/SIAH1/CST3/RPS27A/APH1A/TGFBI/H2BC12/USP9X/SIAH2/H3C10/SNCA/H4C11/H3C13/H3-3B/TSPAN5/HSPG2/H2BC6/APP/TSPAN14/H4C12/GSN/ADAM10/NPPA/NAT8/H4C4/H4C3/B2M/H2BC5/PRKN/H4C14/PRL/H2AC4/H2AC20/TTR/APOA1/FGA/H3C6/H4-16/MFGE8/FURIN/H2BC17/IAPP/LTF/H3C4/H2AC7/LYZ/H2BU1/H4C6/H3C8/H2BC11…
REACTOME_FCGR3A_MEDIATED_IL10_SYNTHESIS	REACTOME_FCGR3A_MEDIATED_IL10_SYNTHESIS	94	0.350778	4.04508	0.00209644	0.00413399	0.000282522	23292	tags=100%, list=65%, signal=35%	ADCY8/IGHV3-13/IGLV1-40/FYN/PLCG1/YES1/PRKAR1A/ADCY6/AHCYL1/ITPR3/FCGR2A/PRKAR2A/PRKACB/PLCG2/ADCY2/SYK/IGKV5-2/IGLV1-44/ITPR1/ADCY4/CREB1/ADCY9/IGHV3-53/CALM1/ADCY5/ADCY3/IGHV1-46/PRKAR1B/IGKV1D-39/FCGR3A/CD247/IL10/ADCY7/PRKAR2B/CD3G/PRKX/IGKV1D-12/SRC/ADCY1/IGKV2-30/IGLV7-43/IGHV4-34/IGHG4/IGHV3-48/IGLV3-25/IGKV1-5/IGLV3-1/IGLC3/IGLV2-23/IGLV2-14/IGHV3-30/IGLV6-57/IGKV3-15/IGLV1-47/IGKV4-1/IGK…
REACTOME_G2_M_DNA_DAMAGE_CHECKPOINT	REACTOME_G2_M_DNA_DAMAGE_CHECKPOINT	94	0.318613	3.67415	0.00209644	0.00413399	0.000282522	22522	tags=95%, list=63%, signal=35%	H2BC8/CDC25C/PIAS4/TP53BP1/H2BC13/RAD9B/EXO1/BRIP1/HERC2/RAD17/H2BC21/YWHAE/H4C2/KAT5/BABAM2/RPA1/TP53/RMI1/YWHAG/RPA3/UBE2N/ATM/H2BC12/UBE2V2/MDC1/BABAM1/H4C11/NBN/SUMO1/RAD50/RAD1/RNF168/NSD2/BRCC3/HUS1/H2BC6/CHEK1/YWHAB/UIMC1/RAD9A/BARD1/H4C12/RHNO1/H4C4/RFC5/RFC2/H4C3/WEE1/H2BC5/CHEK2/DNA2/H4C14/WRN/RMI2/BRCA1/YWHAZ/RPA2/H4-16/H3-4/CDK1/CCNB1/H2BC17/H2BU1/H4C6/H2BC11/SFN/RFC4/ATR/BLM/H2AX/H2B…
REACTOME_NEGATIVE_EPIGENETIC_REGULATION_OF_RRNA_EXPRESSION	REACTOME_NEGATIVE_EPIGENETIC_REGULATION_OF_RRNA_EXPRESSION	104	0.32812	3.97321	0.00209644	0.00413399	0.000282522	22369	tags=95%, list=62%, signal=36%	H2BC8/H2AC19/H3C1/H3-3A/H2BC13/MBD2/ERCC3/TAF1D/ARID4B/SIN3A/POLR1B/GTF2H3/ERCC2/H2BC21/POLR1D/SAP130/H4C2/H2AC8/GTF2H4/H2AC18/SIRT1/TAF1A/TTF1/GTF2H1/MNAT1/SUDS3/HDAC2/H2AZ2/SAP30L/POLR1C/POLR1A/H2BC12/TWISTNB/BAZ2A/H3C10/GTF2H2/H2AJ/H4C11/TAF1C/POLR2H/H3C13/DNMT3B/CCNH/SIN3B/POLR2E/H3-3B/SAP30BP/POLR2L/H2BC6/SUV39H1/RRP8/H4C12/POLR2F/SAP30/SMARCA5/GTF2H5/H4C4/H4C3/DNMT1/H2BC5/ZNRD1/H4C14/H2AC4/…
REACTOME_P75_NTR_RECEPTOR_MEDIATED_SIGNALLING	REACTOME_P75_NTR_RECEPTOR_MEDIATED_SIGNALLING	94	0.320906	3.7006	0.00209644	0.00413399	0.000282522	22823	tags=96%, list=64%, signal=35%	ARHGEF37/TIAM1/ARHGEF40/UBB/RASGRF2/APH1B/NGF/SOS1/ARHGEF35/FGD4/NET1/ARHGEF4/VAV1/NGEF/MYD88/RIPK2/YWHAE/LINGO1/SOS2/ARHGEF10L/ARHGEF9/PSEN1/ITSN1/UBC/ARHGEF11/PLEKHG2/HDAC2/BEX3/UBA52/KALRN/NCSTN/PSENEN/FGD1/ARHGEF1/RPS27A/APH1A/CASP2/TRIO/ITGB3BP/MAPK8/PRKCI/RTN4R/NFKBIA/RTN4/TIAM2/TRAF6/MCF2L/ARHGEF15/RHOA/RELA/ECT2/ADAM17/SQSTM1/ARHGDIA/SMPD2/GNA13/IKBKB/RAC1/IRAK1/ARHGEF10/PSEN2/BAD/ARHGEF1…
WP_22Q112_DELETION_SYNDROME	WP_22Q112_DELETION_SYNDROME	94	0.300704	3.46764	0.00209644	0.00413399	0.000282522	22780	tags=94%, list=64%, signal=34%	PITX2/HIRIP3/SHH/LRRC74B/TUBA3FP/DGCR8/HIRA/LINC01637/CCDC188/FOXA2/SLC2A4/DROSHA/EGFR/ASF1A/SERPIND1/CBX5/KLHL22/SCARF2/GLUD1/HES1/SHOC2/CLTCL1/RTL10/EMC10/CRKL/PI4KA/GP1BA/SNAP29/DGCR2/RIMBP3B/DGCR6L/RTN4R/TRMT2A/ZDHHC8/RAF1/DRD2/OAT/P2RX6/ESS2/TANGO2/CDC42/MRPL40/ZNF74/ACTA2/ALDH4A1/LZTR1/C22orf39/TSKS/SRF/DGCR11/CLDN5/THAP7/FGF10/CDC45/FOXC1/SLC25A1/ALDH1A2/HAND2/PAX3/FGFR1/SEPTIN5/GNB1L/PPP1…
WP_SMALL_CELL_LUNG_CANCER	WP_SMALL_CELL_LUNG_CANCER	94	0.351658	4.05523	0.00209644	0.00413399	0.000282522	22493	tags=98%, list=63%, signal=37%	RXRG/CDK6/ITGA2/ITGA6/BCL2L1/RXRA/PIK3R1/LAMA2/PIK3R3/BIRC2/RXRB/PTEN/GADD45A/POLK/CDK2/DDB2/PIK3CA/TP53/TRAF4/BAK1/AKT2/COL4A1/ZBTB17/CDKN1A/CKS1B/SKP1/CDK4/NFKBIA/LAMB3/PIK3CB/TRAF6/BCL2/CDKN2B/LAMC1/ITGB1/RELA/LAMB4/LAMA5/PTK2/TRAF3/BIRC3/IKBKB/FHIT/RB1/LAMB1/TRAF2/RARB/NFKB1/COL4A2/GADD45B/CYCS/LAMA4/BID/CCND1/E2F3/ITGA2B/CCNE2/E2F1/TRAF5/PIK3R2/PTGS2/COL4A6/LAMA1/NOS2/LAMC2/AKT1/APAF1/BAX/CA…
WP_THYROID_HORMONES_PRODUCTION_AND_THEIR_PERIPHERAL_DOWNSTREAM_SIGNALLING_EFFECTS	WP_THYROID_HORMONES_PRODUCTION_AND_THEIR_PERIPHERAL_DOWNSTREAM_SIGNALLING_EFFECTS	94	0.328115	3.78373	0.00209644	0.00413399	0.000282522	22949	tags=97%, list=64%, signal=35%	PLIN1/ADCY8/SLC16A10/PFKFB2/SHH/IYD/TBC1D4/TSC1/THRA/ATF2/SOS1/RXRA/MC4R/DUOX2/SECISBP2L/CTNNB1/AKT1S1/THRB/PRDM16/SLCO1C1/RPS6/TTF1/PIK3CA/FRS2/TP53/RHEB/TSC2/MAP4K5/KDM3B/MAP2K1/SIRT6/MTOR/RPS6KB1/RAF1/MLST8/ADCY3/ADRB3/RPTOR/MAPK14/GRB2/NHSL1/MAPK1/AQP7/NOTCH1/MDM2/NPPA/CREB3/BAD/HRAS/FOXO1/PLCB1/KLB/DIO1/MAFA/ITGB3/FGFR1/POMC/SLC5A5/SLC16A2/PPARGC1A/AGRP/FGF21/DIO2/PRKG2/SRC/WNT4/PRKCQ/CASP9/…
PID_ERBB1_DOWNSTREAM_PATHWAY	PID_ERBB1_DOWNSTREAM_PATHWAY	103	0.353343	4.2567	0.00210084	0.00413399	0.000282522	22503	tags=98%, list=63%, signal=37%	KRAS/NRAS/SMAD1/PRKCA/BCL2L1/ATF2/SOS1/ATF1/PIK3R1/PEBP1/BRAF/PPP5C/CHN2/PIK3R3/DUSP6/RPS6KA3/YWHAE/EGFR/PRKCZ/MAP2K4/GAB1/ABI1/RPS6/EPS8/WASL/ELK1/BRK1/PIK3CA/RPS6KA5/RICTOR/YWHAG/MAP2K1/CREB1/ARF4/MAPK8/MTOR/RALA/MAP3K1/STAT3/RAF1/MLST8/PIK3CB/PLD2/PPP2R1A/MEF2C/GRB2/ACTR2/RPS6KA4/RAB5A/MAPK9/CDC42/ACTR3/YWHAB/MAPK1/NCKAP1/MAPK3/MAP2K2/ARPC4/MAPK7/ARPC5/IQGAP1/RAC1/SRF/KSR1/BAD/ARPC3/HRAS/CAPN2…
REACTOME_CARGO_RECOGNITION_FOR_CLATHRIN_MEDIATED_ENDOCYTOSIS	REACTOME_CARGO_RECOGNITION_FOR_CLATHRIN_MEDIATED_ENDOCYTOSIS	103	0.316436	3.81207	0.00210084	0.00413399	0.000282522	22769	tags=95%, list=64%, signal=35%	SH3GL3/AVPR2/UBB/GRK3/SLC18A3/SYT1/CD3D/REPS2/COPS5/M6PR/COPS4/COPS6/TACR1/FZD4/VAMP3/COPS7A/EPS15/REPS1/APOB/WNT5A/EGFR/TF/ITSN2/EPN2/FCHO2/EPN1/ITSN1/UBC/UBQLN2/AVP/NECAP2/STAM/HBEGF/UBA52/CLTCL1/AP2M1/NEDD8/RPS27A/CBL/NECAP1/SH3KBP1/SLC2A8/PICALM/VAMP8/GRK2/AP2A2/TOR1A/AP2B1/CLTC/STAM2/COPS8/GRB2/HGS/COPS2/LDLR/AAK1/SCARB2/CD4/AGFG1/STON1/TGFA/CLTA/CLTB/SH3GL1/ARRB1/DAB2/COPS3/ARRB2/TFRC/CD3G/…
REACTOME_SIGNALING_BY_VEGF	REACTOME_SIGNALING_BY_VEGF	103	0.346403	4.17309	0.00210084	0.00413399	0.000282522	22401	tags=97%, list=63%, signal=36%	KRAS/NRAS/NOS3/FYN/PRKCA/ROCK2/PLCG1/PIK3R1/VEGFD/FLT1/CTNNA1/PTK2B/CTNNB1/VAV1/RASA1/DOCK1/AHCYL1/PRKCZ/ITPR3/ABI1/NRP1/CDH5/BRK1/PIK3CA/ROCK1/ELMO1/PRKACB/AKT2/SHB/RICTOR/JUP/NCK1/ITPR1/FLT4/HSP90AA1/WASF3/MTOR/VEGFA/CALM1/MLST8/CYBA/PIK3CB/MAPKAPK2/MAPK14/ABI2/VEGFC/CYFIP1/CDC42/RHOA/SHC2/NCKAP1/BCAR1/PAK2/CAV1/PTK2/KDR/ACTG1/NRP2/RAC1/WASF1/HRAS/PAK1/HSPB1/ACTB/NCF4/MAPK11/NCKAP1L/PRKCB/VAV3/…
BIOCARTA_COMP_PATHWAY	BIOCARTA_COMP_PATHWAY	19	0.456106	2.41723	0.00210526	0.00413399	0.000282522	17595	tags=95%, list=49%, signal=48%	C8A/C6/MBL2/C7/MASP2/CFD/C4A/C3/C1S/C1R/C2/C5/CFB/MASP1/C1QC/C1QA/C1QB/C4B
BIOCARTA_CXCR4_PATHWAY	BIOCARTA_CXCR4_PATHWAY	19	0.466333	2.47143	0.00210526	0.00413399	0.000282522	19128	tags=100%, list=53%, signal=47%	PRKCA/PLCG1/PIK3R1/PTK2B/PIK3CA/MAP2K1/RAF1/GNAQ/RELA/MAPK1/MAPK3/BCAR1/HRAS/NFKB1/PRKCB/CRK/CXCL12/CXCR4/PIK3C2G
BIOCARTA_MAL_PATHWAY	BIOCARTA_MAL_PATHWAY	19	0.519795	2.75476	0.00210526	0.00413399	0.000282522	15317	tags=95%, list=43%, signal=54%	HNF1A/ROCK1/DIAPH1/MAP2K1/MAPK8/MAP3K1/RAF1/CDC42/RHOA/MAP4K2/MAPK1/MAPK3/MAP2K2/RAC1/LIMK1/SRF/HRAS/MAL
BIOCARTA_PROTEASOME_PATHWAY	BIOCARTA_PROTEASOME_PATHWAY	19	0.570766	3.0249	0.00210526	0.00413399	0.000282522	13486	tags=95%, list=38%, signal=59%	PSMB4/UBE2A/PSMB6/UBE3A/PSMB1/PSMB5/PSMA5/PSMA1/PSMA6/PSMA2/PSMA4/PSMA7/PSMA3/PSMB7/UBA1/RPN1/PSMB3/RPN2
BIOCARTA_TGFB_PATHWAY	BIOCARTA_TGFB_PATHWAY	19	0.479152	2.53937	0.00210526	0.00413399	0.000282522	18669	tags=100%, list=52%, signal=48%	SMAD3/SKIL/ZFYVE9/SMAD7/SMAD4/TGFBR2/APC/EP300/TGFBR1/MAP2K1/CREBBP/MAPK3/MAP3K7/SMAD2/TGFB1/TGFB3/TGFB2/TAB1/CDH1
REACTOME_CONSTITUTIVE_SIGNALING_BY_LIGAND_RESPONSIVE_EGFR_CANCER_VARIANTS	REACTOME_CONSTITUTIVE_SIGNALING_BY_LIGAND_RESPONSIVE_EGFR_CANCER_VARIANTS	19	0.588075	3.11663	0.00210526	0.00413399	0.000282522	9059	tags=84%, list=25%, signal=63%	KRAS/NRAS/UBB/PLCG1/SOS1/PIK3R1/EGFR/GAB1/UBC/PIK3CA/UBA52/SHC1/HSP90AA1/RPS27A/CBL/CDC37
REACTOME_EPH_EPHRIN_SIGNALING	REACTOME_EPH_EPHRIN_SIGNALING	91	0.353679	3.99923	0.00210526	0.00413399	0.000282522	22394	tags=98%, list=63%, signal=37%	EFNA3/GRIN2B/TIAM1/EPHA4/FYN/ARHGEF28/APH1B/ROCK2/EFNA4/YES1/NGEF/RASA1/EPHB1/PSEN1/WASL/ITSN1/EFNA2/ROCK1/MYL12B/KALRN/CLTCL1/NCSTN/PSENEN/AP2M1/MYH10/MYH14/APH1A/SDCBP/EPHB3/AP2A2/ARPC1A/EFNB2/AP2B1/MYL12A/CLTC/ACTR2/CDC42/RHOA/ACTR3/PAK2/ARPC4/MYL6/CFL1/PTK2/MYH9/ARPC5/ACTG1/ADAM10/EPHA1/CLTA/GIT1/RAC1/LIMK1/PSEN2/CLTB/ARPC3/HRAS/PAK1/LIMK2/ACTB/EFNB1/EPHB4/EPHA3/VAV3/ARPC1B/NCK2/MMP9/GRIN1/EP…
REACTOME_GLUCOSE_METABOLISM	REACTOME_GLUCOSE_METABOLISM	91	0.334418	3.78143	0.00210526	0.00413399	0.000282522	22290	tags=96%, list=62%, signal=36%	PFKFB2/GAPDHS/HK2/MDH2/PC/TPI1/AAAS/GCKR/NUP133/NUP88/PKM/NUP98/NUP37/NUP58/GOT2/BPGM/SEH1L/PGAM1/PFKL/NUP160/PKLR/SEC13/SLC37A4/SLC25A11/PRKACB/G6PC3/SLC37A2/SLC25A13/POM121C/NUP214/NUP42/GNPDA2/NUP188/RANBP2/NUP153/PPP2R5D/RAE1/ADPGK/PPP2R1A/NUP85/NUP107/PGK1/NUP205/NUP43/NUP210/NUP93/PPP2CB/PPP2R1B/PFKM/PFKFB1/ENO1/NUP50/NDC1/NUP62/G6PC2/FBP1/PGP/GPI/G6PC/GOT1/GNPDA1/HK1/SLC25A1/ENO3/HK3/ALDOA…
REACTOME_MITOCHONDRIAL_BIOGENESIS	REACTOME_MITOCHONDRIAL_BIOGENESIS	91	0.429107	4.85213	0.00210526	0.00413399	0.000282522	12911	tags=79%, list=36%, signal=51%	PRKAB2/ALAS1/PRKAG3/ATP5F1D/SAMM50/CHD9/SIRT4/TFB1M/MTERF1/CRTC3/ATF2/SIRT3/GABPA/ATP5MF/RXRA/PRKAG1/USP46/PRKAG2/CRTC2/POLRMT/PPARA/SSBP1/TFAM/DMAC2L/CRTC1/PRKAA2/NCOA2/MED1/MICOS10/NCOR1/SIRT5/ATP5PB/MTX1/IDH2/IMMT/GLUD1/TWNK/POLG2/ESRRA/ATP5F1B/GLUD2/NCOA1/CREB1/HSPA9/TGS1/CARM1/HCFC1/ATP5F1A/APOOL/CALM1/ACSS2/ATP5PF/ATP5PD/ATP5PO/GABPB1/MEF2D/APOO/ATP5MC3/TMEM11/MAPK14/TFB2M/ATP5MC2/CHCHD3/AT…
REACTOME_POST_TRANSLATIONAL_MODIFICATION_SYNTHESIS_OF_GPI_ANCHORED_PROTEINS	REACTOME_POST_TRANSLATIONAL_MODIFICATION_SYNTHESIS_OF_GPI_ANCHORED_PROTEINS	91	0.245833	2.77976	0.00210526	0.00413399	0.000282522	25459	tags=96%, list=71%, signal=28%	RTN4RL1/NTNG2/LYPD4/PIGV/SPRN/GPIHBP1/PIGK/PIGW/PIGN/PIGO/PIGU/PIGC/PIGG/PIGB/PIGF/DPM1/PGAP1/TECTB/VNN3/PIGZ/PIGX/PIGH/PIGL/CEACAM7/NRN1/DPM2/ART4/FOLR2/OPCML/BST1/RTN4RL2/PIGT/CPM/PIGS/LYPD3/NEGR1/PIGA/MDGA1/RAET1G/CD52/TECTA/THY1/CNTN4/LYPD5/NTM/GPAA1/VNN1/MELTF/CD109/OTOA/LY6E/LY6K/PRND/ULBP2/ART3/NRN1L/FCGR3B/VNN2/PRSS21/XPNPEP2/LYPD1/ALPI/ALPL/ALPG/CEACAM5/GP2/GPLD1/LSAMP/LY6H/PLAUR/PSCA/RE…
REACTOME_PROCESSING_OF_INTRONLESS_PRE_MRNAS	REACTOME_PROCESSING_OF_INTRONLESS_PRE_MRNAS	19	0.465407	2.46653	0.00210526	0.00413399	0.000282522	9657	tags=74%, list=27%, signal=54%	FIP1L1/CPSF4/SYMPK/NUDT21/CSTF2T/CLP1/CPSF2/PAPOLA/NCBP1/CSTF3/CSTF2/CSTF1/CPSF3/PABPN1
REACTOME_RECRUITMENT_OF_NUMA_TO_MITOTIC_CENTROSOMES	REACTOME_RECRUITMENT_OF_NUMA_TO_MITOTIC_CENTROSOMES	91	0.329081	3.72108	0.00210526	0.00413399	0.000282522	16102	tags=78%, list=45%, signal=43%	SSNA1/TUBA4A/HAUS3/CEP41/HAUS4/SDCCAG8/CNTRL/CEP70/TUBB8B/PAFAH1B1/ALMS1/AKAP9/CEP164/YWHAE/DCTN3/NUMA1/DCTN2/CDK5RAP2/HAUS5/TUBGCP4/TUBGCP5/CEP192/YWHAG/OFD1/HAUS1/HSP90AA1/TUBB8/TUBB6/TUBB3/HAUS8/CENPJ/CEP63/TUBGCP3/NEDD1/CKAP5/NINL/TUBGCP6/ACTR1A/CEP135/TUBGCP2/PPP2R1A/TUBB4B/CETN2/CEP152/CEP290/CSNK1D/DCTN1/DYNC1H1/TUBA1B/HAUS6/ODF2/TUBA3C/MZT2B/CEP78/DYNC1I2/TUBB/TUBG2/CEP131/TUBG1/MZT2A/TUB…
REACTOME_REGULATION_OF_TP53_ACTIVITY_THROUGH_METHYLATION	REACTOME_REGULATION_OF_TP53_ACTIVITY_THROUGH_METHYLATION	19	0.49254	2.61032	0.00210526	0.00413399	0.000282522	14384	tags=89%, list=40%, signal=54%	UBB/PRMT5/EHMT1/SETD9/TTC5/EP300/UBC/TP53/UBA52/ATM/RPS27A/SMYD2/EHMT2/MDM2/KMT5A/L3MBTL1/CHEK2
REACTOME_RNA_POLYMERASE_III_CHAIN_ELONGATION	REACTOME_RNA_POLYMERASE_III_CHAIN_ELONGATION	18	0.463285	2.40645	0.00210526	0.00413399	0.000282522	13226	tags=83%, list=37%, signal=53%	POLR3A/POLR3G/POLR3GL/POLR1D/POLR3F/POLR3B/POLR3E/POLR3H/POLR1C/POLR3K/POLR2H/POLR2E/POLR2L/CRCP/POLR2F
REACTOME_TIE2_SIGNALING	REACTOME_TIE2_SIGNALING	18	0.445195	2.31248	0.00210526	0.00413399	0.000282522	15861	tags=89%, list=44%, signal=50%	KRAS/NRAS/ANGPT1/SOS1/PIK3R1/GRB14/PIK3CA/GRB7/SHC1/ANGPT4/PIK3CB/GRB2/TEK/PTPN11/HRAS/DOK2
WP_AMINO_ACID_METABOLISM	WP_AMINO_ACID_METABOLISM	91	0.378248	4.27705	0.00210526	0.00413399	0.000282522	21912	tags=99%, list=61%, signal=39%	HIBADH/CAD/MDH2/EHHADH/OTC/HADH/IDH1/ACAA1/PC/PDK4/TAT/GLS/MCCC1/CS/HMGCL/CTH/AUH/DLD/ADH4/P4HA2/PKM/ALDH7A1/LARS2/GLUL/VARS1/FARSB/GOT2/ADH1C/DDC/FH/HNMT/EPRS1/GLUD1/ACLY/OGDH/RARS1/SDHA/ALDH18A1/IARS1/PDHX/OAT/MMUT/FAH/ACADM/DLST/SMS/ALDH1A1/ASS1/PPM1L/ADH7/FTCD/SRM/ODC1/WARS1/AOC3/LDHA/PYCR1/ARG2/G6PC2/HMGCS2/GOT1/GSR/GSS/TPH1/ASNS/HIBCH/BCAT1/TH/MARS2/SUCLG1/MAOA/ACSS1/PCK1/BHMT/ADH5/PNMT/SDS…
WP_ERBB_SIGNALING_PATHWAY	WP_ERBB_SIGNALING_PATHWAY	91	0.34445	3.89487	0.00210526	0.00413399	0.000282522	22320	tags=97%, list=62%, signal=37%	CAMK2A/BUB1B-PAK6/KRAS/NRAS/PRKCA/ABL1/PLCG1/SOS1/PIK3R1/BRAF/PIK3R3/MAP2K7/EGFR/MAP2K4/GAB1/SOS2/EIF4EBP1/CAMK2G/ELK1/PIK3CA/TP53/ABL2/AKT2/PLCG2/HBEGF/ERBB3/NCK1/SHC1/MAP2K1/CBLB/CDKN1A/CBL/CAMK2D/CRKL/MAPK8/MTOR/RPS6KB1/RAF1/PIK3CB/NRG1/GRB2/MAPK9/MAPK1/SHC2/MAPK3/PAK4/MDM2/PAK2/MAP2K2/PTK2/ARAF/TGFA/CAMK2B/PRKCG/BAD/HRAS/PAK1/FOXO1/PRKCB/CCND1/CRK/SHC4/ERBB2/STAT5B/SHC3/JUN/NCK2/PIK3R2/MAPK10…
WP_SEROTONIN_RECEPTOR_467_AND_NR3C_SIGNALING	WP_SEROTONIN_RECEPTOR_467_AND_NR3C_SIGNALING	19	0.487257	2.58232	0.00210526	0.00413399	0.000282522	14578	tags=89%, list=41%, signal=53%	HTR6/ATF1/BRAF/ELK4/RAP1A/ELK1/RPS6KA5/MAP2K1/CREB1/HTR4/MAPKAPK2/MAPK1/GNAS/MAPK3/MAP2K2/SRF/HTR7
WP_TCA_CYCLE_AKA_KREBS_OR_CITRIC_ACID_CYCLE	WP_TCA_CYCLE_AKA_KREBS_OR_CITRIC_ACID_CYCLE	18	0.460366	2.39129	0.00210526	0.00413399	0.000282522	11313	tags=78%, list=32%, signal=53%	MDH2/CS/SUCLA2/DLD/SDHC/SDHB/SUCLG2/FH/IDH2/SDHD/IDH3B/OGDH/SDHA/DLST
KEGG_CHRONIC_MYELOID_LEUKEMIA	KEGG_CHRONIC_MYELOID_LEUKEMIA	72	0.367232	3.73555	0.0021097	0.00413399	0.000282522	22696	tags=100%, list=63%, signal=37%	CDK6/KRAS/NRAS/SMAD3/BCL2L1/ABL1/SOS1/PIK3R1/BRAF/PIK3R3/SMAD4/TGFBR2/SOS2/PIK3CA/TP53/AKT2/HDAC2/SHC1/TGFBR1/MAP2K1/CBLB/CDKN1A/CBL/CRKL/BCR/CTBP1/CDK4/RAF1/NFKBIA/PIK3CB/GRB2/RELA/MAPK1/SHC2/MAPK3/MDM2/MAP2K2/RUNX1/MECOM/PTPN11/ARAF/IKBKB/RB1/BAD/HRAS/PIK3R5/TGFB1/CTBP2/NFKB1/CDKN2A/TGFB3/CCND1/E2F3/GAB2/CRK/SHC4/STAT5B/E2F1/SHC3/TGFB2/PIK3R2/AKT1/CDKN1B/CHUK/HDAC1/MYC/PIK3CD/PIK3CG/STAT5A/IKBK…
PID_AVB3_INTEGRIN_PATHWAY	PID_AVB3_INTEGRIN_PATHWAY	72	0.373966	3.80406	0.0021097	0.00413399	0.000282522	21955	tags=99%, list=61%, signal=38%	COL6A1/IRS1/COL15A1/PIK3C2A/PIK3R1/PTK2B/TGFBR2/COL12A1/TLN1/PIK3CA/ROCK1/COL4A1/COL13A1/HSP90AA1/CBL/PI4KA/PI4KB/RPS6KB1/VEGFA/COL9A3/COL14A1/VCL/RHOA/EDIL3/MAPK1/MAPK3/BCAR1/PTK2/KDR/PTPN11/F11R/RAC1/COL7A1/FGF2/COL3A1/VAV3/COL6A2/ITGB3/COL8A1/CSF1/MFGE8/IGF1R/COL5A1/COL1A2/COL17A1/COL8A2/COL5A2/COL1A1/COL11A2/COL9A2/PXN/COL16A1/SRC/COL4A6/COL10A1/COL2A1/AKT1/CASP8/CDKN1B/COL4A3/COL4A4/COL4A5/C…
REACTOME_CITRIC_ACID_CYCLE_TCA_CYCLE_	REACTOME_CITRIC_ACID_CYCLE_TCA_CYCLE_	22	0.501152	2.85127	0.0021097	0.00413399	0.000282522	9679	tags=77%, list=27%, signal=56%	MDH2/CS/ME3/SUCLA2/DLD/NNT/SDHC/SDHB/FAHD1/SUCLG2/FH/IDH2/SDHD/IDH3B/OGDH/SDHA/ME2
REACTOME_DEPOSITION_OF_NEW_CENPA_CONTAINING_NUCLEOSOMES_AT_THE_CENTROMERE	REACTOME_DEPOSITION_OF_NEW_CENPA_CONTAINING_NUCLEOSOMES_AT_THE_CENTROMERE	72	0.256592	2.61011	0.0021097	0.00413399	0.000282522	24146	tags=93%, list=67%, signal=30%	H2BC8/H2AC19/CENPP/CENPK/H2BC13/MIS18BP1/CENPU/H2BC21/H4C2/NPM1/H2AC8/CENPS/H2AC18/H2AZ2/RBBP7/H2BC12/ITGB3BP/RBBP4/H2AJ/H4C11/MIS18A/H2BC6/H4C12/SMARCA5/H4C4/H4C3/H2BC5/CENPQ/H4C14/H2AC4/H2AC20/CENPH/H4-16/CENPL/CENPM/OIP5/H2BC17/CENPI/H2AC7/CENPA/H2BU1/H4C6/H2BC11/CENPC/H2AX/H2AZ1/H2BC3/H4C9/H2AC14/H2AC6/H2BC14/H2BC7/H2BC9/H2BC10/H2BC4/H4C1/H4C8/H4C5/H4C13/RUVBL1/RSF1/H2BS1/HJURP/CENPN/KNL1/CEN…
REACTOME_REGULATION_OF_RUNX2_EXPRESSION_AND_ACTIVITY	REACTOME_REGULATION_OF_RUNX2_EXPRESSION_AND_ACTIVITY	72	0.369134	3.7549	0.0021097	0.00413399	0.000282522	22628	tags=100%, list=63%, signal=37%	ESR1/UBB/PSMB4/CUL1/SEM1/PSMD4/PSMB6/FBXW7/PSMC2/PSMD2/PSMD6/DLX5/PSMC1/PSMB1/PSMD12/UBC/STUB1/PSME1/PSMD7/ESRRA/UBA52/PSMB5/PSMA5/PSMA1/RPS27A/PSMA6/PSMD8/SKP1/PSMA2/SKP2/PSMA4/PSME3/PSMA7/PSMD3/PSMD1/PSMC3/PSMA3/PSMB7/CBFB/PSMB11/SMURF1/PSMB10/PPARGC1B/PSMD10/PSMB3/PSMB8/PSMB9/STAT1/PSMD13/PPARGC1A/HIVEP3/NKX3-2/TWIST1/PSMA8/BMP2/DLX6/RUNX2/NR3C1/GSK3B/MSX2/PSMB2/PSMC4/PSMC5/PSMC6/PSMD5/PSMD11/…
REACTOME_SIGNALING_BY_FGFR2	REACTOME_SIGNALING_BY_FGFR2	72	0.364435	3.7071	0.0021097	0.00413399	0.000282522	22796	tags=100%, list=64%, signal=36%	KRAS/NRAS/FGFBP2/UBB/FGFBP3/FGF16/PLCG1/ESRP2/SOS1/PIK3R1/BRAF/HNRNPA1/RBFOX2/MKNK1/GAB1/UBC/PIK3CA/FRS2/NCBP1/PTBP1/POLR2G/UBA52/GTF2F2/SHC1/RPS27A/CBL/FRS3/POLR2H/HNRNPF/POLR2C/POLR2E/PPP2R1A/GRB2/SPRY2/POLR2D/POLR2L/MAPK1/MAPK3/TIA1/FGF6/FGF3/POLR2I/PTPN11/POLR2F/PPP2CB/FGF2/HRAS/FGF4/FGF10/FGF1/HNRNPH1/FGF18/SRC/FGF22/FGFR2/ESRP1/FGF5/FGF7/FGF8/FGF9/GTF2F1/HNRNPM/POLR2B/POLR2J/POLR2K/PPP2CA/T…
REACTOME_TRANS_GOLGI_NETWORK_VESICLE_BUDDING	REACTOME_TRANS_GOLGI_NETWORK_VESICLE_BUDDING	72	0.304884	3.10134	0.0021097	0.00413399	0.000282522	22922	tags=94%, list=64%, signal=34%	AP1S3/CLVS1/PIK3C2A/AP4B1/BLOC1S1/PUM1/M6PR/AP1G1/DNASE2/GOLGB1/HIP1R/AP3B1/GAK/GBF1/AP1S1/NAPA/SNAPIN/SNAP23/HSPA8/NECAP1/AP1S2/SNX9/ACBD3/PICALM/AP1B1/RAB5C/VAMP8/AP1M1/BLOC1S6/CLTC/AP3S1/HGS/OCRL/AP4M1/YIPF6/GNS/APP/CTSZ/CLINT1/CLTA/CPD/CLTB/BLOC1S3/BLOC1S4/FTH1/SNX2/TPD52/DTNBP1/ARRB1/AP4S1/TFRC/VAMP2/AP1G2/VAMP7/CHMP2A/DNAJC6/DNM2/AP1M2/ARF1/FTL/IGF2R/SORT1/SH3GL2/STX4/TPD52L1/TGOLN2/AP4E1/S…
WP_CYTOSOLIC_DNASENSING_PATHWAY	WP_CYTOSOLIC_DNASENSING_PATHWAY	72	0.36044	3.66646	0.0021097	0.00413399	0.000282522	22439	tags=99%, list=63%, signal=37%	ZBP1/ATG5/POLR3A/POLR3G/NLRX1/POLR3GL/POLR1D/POLR3F/POLR3B/CYLD/POLR3E/POLR3H/POLR1C/ISG15/DDX58/POLR3K/NFKBIA/CASP1/RNF125/POLR2H/POLR2E/MAVS/TRIM25/POLR2L/RELA/TRADD/FADD/POLR2F/IKBKB/IRF7/IL33/CASP10/CGAS/POLR3D/STING1/NFKB1/RIPK3/PYCARD/CCL4/CCL5/TREX1/CCL4L2/IL6/IKBKE/CXCL10/AIM2/IFNA21/ADAR/CASP8/CHUK/IFNA1/IFNA2/IFNA4/IFNA5/IFNA6/IFNA8/IFNA10/IFNA13/IFNA14/IFNA16/IFNA17/IFNB1/IL1B/IL18/IRF…
WP_FATTY_ACID_BIOSYNTHESIS	WP_FATTY_ACID_BIOSYNTHESIS	22	0.584647	3.3263	0.0021097	0.00413399	0.000282522	9962	tags=86%, list=28%, signal=62%	HADH/ECH1/ECHDC3/PC/ACACB/ACSL4/PECR/SCD/DECR1/ACACA/ACAA2/ECHDC2/ECHDC1/FASN/MECR/ACSL3/ACLY/ECHS1/ACSS2
WP_MECP2_AND_ASSOCIATED_RETT_SYNDROME	WP_MECP2_AND_ASSOCIATED_RETT_SYNDROME	72	0.349668	3.55689	0.0021097	0.00413399	0.000282522	21810	tags=96%, list=61%, signal=38%	CAMK2A/FUS/BCL6/MPP1/GRIA3/GRID1/TAF1/GAMT/SIN3A/MYT1/CTCF/UBE3A/PTEN/DLX5/NF1/RPS6/REST/TARDBP/NCOR1/CDON/TET2/SP3/SST/EZH2/PSIP1/CREB1/CNP/MTOR/HNRNPF/MEF2C/MECP2/RBFOX1/FUT8/FGF3/IGF1/FGF2/YBX1/TET1/FGF4/NREP/SGK1/POU4F1/GAD1/E2F1/IGF1R/SMC3/TAP1/HNRNPH1/CEBPD/GABRR2/GRIN1/POU3F2/GPRIN1/DLX6/IGF2/AKT1/BDNF/CSRP1/DHX9/FGF5/FKBP5/FOXG1/GRIA1/GRIA4/HDAC1/MAG/MBP/OPRK1/SP1
KEGG_DILATED_CARDIOMYOPATHY	KEGG_DILATED_CARDIOMYOPATHY	90	0.342394	3.82693	0.00211416	0.00413399	0.000282522	22390	tags=97%, list=62%, signal=36%	ADCY8/ITGA2/SGCB/ITGA6/CACNG8/LAMA2/CACNA2D3/ITGA8/ADCY6/EMD/PRKACB/ADCY2/ADCY4/LMNA/ADCY9/DAG1/ADCY5/CACNA1F/TPM3/ADCY3/TPM1/ITGA1/ITGB1/ATP2A2/CACNB4/GNAS/ITGA7/ITGB5/IGF1/ACTG1/TTN/TNF/ITGA11/CACNA1C/ITGA5/ITGA9/CACNA1D/TGFB1/ADCY7/SGCD/ACTB/ITGA10/ITGA4/CACNA2D1/TGFB3/SLC8A1/ITGA2B/ITGB3/CACNB2/TNNT2/TPM2/TPM4/CACNA2D4/CACNB1/PRKX/TGFB2/SGCA/ITGB4/RYR2/TNNC1/CACNA1S/MYL3/ADRB1/PLN/ADCY1/ITGB6…
KEGG_HYPERTROPHIC_CARDIOMYOPATHY_HCM	KEGG_HYPERTROPHIC_CARDIOMYOPATHY_HCM	83	0.339293	3.66095	0.00211416	0.00413399	0.000282522	22390	tags=96%, list=62%, signal=36%	PRKAB2/PRKAG3/ITGA2/SGCB/ITGA6/CACNG8/PRKAG1/LAMA2/PRKAG2/CACNA2D3/ITGA8/PRKAA2/EMD/LMNA/DAG1/CACNA1F/TPM3/TPM1/ITGA1/ITGB1/ATP2A2/CACNB4/ITGA7/ITGB5/IGF1/ACTG1/TTN/TNF/ITGA11/CACNA1C/ITGA5/ITGA9/CACNA1D/TGFB1/SGCD/ACTB/ITGA10/ITGA4/ACE/CACNA2D1/TGFB3/SLC8A1/ITGA2B/ITGB3/CACNB2/TNNT2/TPM2/TPM4/CACNA2D4/IL6/CACNB1/TGFB2/SGCA/ITGB4/RYR2/TNNC1/CACNA1S/MYL3/ITGB6/ITGB8/CACNG4/ACTC1/CACNB3/CACNG1/DES/…
PID_SMAD2_3PATHWAY	PID_SMAD2_3PATHWAY	16	0.539594	2.64188	0.00211416	0.00413399	0.000282522	14243	tags=94%, list=40%, signal=57%	SMAD3/PIAS4/CTDSP1/CTDSP2/SMAD4/NUP214/PPM1A/NUP153/MAP3K1/KPNB1/MAPK1/MAPK3/SMAD2/UBE2I/CTDSPL
REACTOME_ABC_FAMILY_PROTEINS_MEDIATED_TRANSPORT	REACTOME_ABC_FAMILY_PROTEINS_MEDIATED_TRANSPORT	102	0.34089	4.09263	0.00211416	0.00413399	0.000282522	22941	tags=98%, list=64%, signal=35%	UBB/PSMB4/ABCC9/ABCB4/ABCA10/PEX19/ABCC6/SEM1/ERLIN1/PSMD4/ABCB6/ABCG4/PSMB6/ABCG8/PSMC2/ABCC2/ABCA9/PEX3/PSMD2/PSMD6/PSMC1/RNF185/PSMB1/ABCA5/PSMD12/UBC/OS9/PSME1/PSMD7/UBA52/PSMB5/PSMA5/PSMA1/VCP/RPS27A/PSMA6/PSMD8/EIF2S3/PSMA2/ABCA7/PSMA4/PSME3/PSMA7/ABCA8/PSMD3/PSMD1/DERL3/PSMC3/RNF5/ABCB10/PSMA3/PSMB7/PSMB11/ABCD2/PSMB10/ABCA2/PSMD10/DERL1/PSMB3/EIF2S2/ABCC10/ERLIN2/ABCB7/ABCB9/APOA1/PSMB8/P…
REACTOME_COPI_MEDIATED_ANTEROGRADE_TRANSPORT	REACTOME_COPI_MEDIATED_ANTEROGRADE_TRANSPORT	102	0.32135	3.85804	0.00211416	0.00413399	0.000282522	22574	tags=95%, list=63%, signal=35%	DYNC1I1/TUBA4A/SPTBN4/COG1/SPTBN2/COPG2/BET1/USO1/SPTBN5/STX5/TUBB8B/COG6/RAB1A/COG4/COG5/GOLGB1/COG3/DCTN3/DCTN2/ARF5/TMED10/ACTR10/DYNC1LI2/GOSR1/ARFGAP2/GBF1/GOLGA2/ARCN1/NAPB/NAPA/COPB1/COPA/DYNLL2/DCTN4/RAB1B/BET1L/SPTA1/SPTBN1/TUBB8/TUBB6/ARF4/TUBB3/CAPZB/NAPG/ACTR1A/TMED7/SPTAN1/GOSR2/GORASP1/TUBB4B/DYNC1LI1/TMED2/ARF3/CAPZA1/DCTN6/KDELR2/TMEM115/COPG1/DCTN5/ARFGAP1/DCTN1/DYNC1H1/YKT6/TUBA…
REACTOME_DNA_REPLICATION_PRE_INITIATION	REACTOME_DNA_REPLICATION_PRE_INITIATION	83	0.367624	3.96664	0.00211416	0.00413399	0.000282522	22686	tags=100%, list=63%, signal=37%	UBB/PSMB4/SEM1/DBF4/PSMD4/PSMB6/PSMC2/PSMD2/PSMD6/ORC5/PRIM1/PSMC1/ORC4/POLA1/RPA1/PSMB1/CDK2/PSMD12/ORC2/UBC/PSME1/PSMD7/MCM7/UBA52/PSMB5/PSMA5/PSMA1/RPA3/RPS27A/PSMA6/POLE4/PSMD8/PSMA2/PSMA4/POLE2/PSME3/POLE3/PSMA7/PSMD3/PSMD1/PSMC3/PSMA3/PSMB7/MCM8/PSMB11/PSMB10/MCM6/PSMD10/POLA2/PRIM2/PSMB3/MCM5/MCM2/MCM3/MCM4/GMNN/ORC1/CDC45/PSMB8/PSMB9/E2F3/RPA2/PSMD13/E2F1/CDT1/RPA4/CDC6/MCM10/POLE/ORC6/PS…
REACTOME_EUKARYOTIC_TRANSLATION_ELONGATION	REACTOME_EUKARYOTIC_TRANSLATION_ELONGATION	90	0.372406	4.16238	0.00211416	0.00413399	0.000282522	14893	tags=79%, list=42%, signal=46%	EEF1A1/RPL13A/RPS4Y1/RPL27A/RPS9/RPL15/RPL3L/RPL3/EEF2/FAU/RPL22/RPL26/RPS24/RPL6/RPS6/RPL41/RPS27/RPL34/RPS3A/RPLP0/RPL36AL/RPS25/RPL7A/RPL10A/UBA52/RPL19/RPS15A/RPL4/RPS27A/RPS28/RPL27/RPSA/RPL17/EEF1D/RPS26/RPS4X/RPS11/RPS17/RPS14/RPS29/RPS5/RPL24/RPS16/RPL29/RPL14/RPL7/RPL32/RPL23A/RPS12/RPS2/EEF1G/RPS7/RPS3/RPL35A/RPL13/RPS10/RPL26L1/RPS8/RPL28/RPL30/RPL37/RPL5/RPL9/RPS18/RPL38/RPL36A/RPL39/…
REACTOME_FORMATION_OF_ATP_BY_CHEMIOSMOTIC_COUPLING	REACTOME_FORMATION_OF_ATP_BY_CHEMIOSMOTIC_COUPLING	16	0.537686	2.63254	0.00211416	0.00413399	0.000282522	14312	tags=94%, list=40%, signal=56%	ATP5F1D/ATP5MF/DMAC2L/ATP5PB/ATP5F1B/ATP5F1A/ATP5PF/ATP5PD/ATP5PO/ATP5MC3/ATP5MC2/ATP5MG/ATP5ME/ATP5MC1/ATP5F1E
REACTOME_GLOBAL_GENOME_NUCLEOTIDE_EXCISION_REPAIR_GG_NER_	REACTOME_GLOBAL_GENOME_NUCLEOTIDE_EXCISION_REPAIR_GG_NER_	83	0.391022	4.2191	0.00211416	0.00413399	0.000282522	14024	tags=78%, list=39%, signal=48%	XPC/UBB/ACTR5/ERCC4/USP45/COPS5/COPS4/COPS6/ERCC3/RNF111/GTF2H3/PIAS1/COPS7A/ERCC2/POLK/INO80/GTF2H4/RPA1/YY1/TFPT/RAD23B/DDB2/UBC/GTF2H1/MNAT1/ERCC5/PARP2/UBA52/RPA3/UBE2N/DDB1/RAD23A/CUL4A/ACTL6A/RPS27A/POLE4/INO80E/UBE2V2/NFRKB/XPA/GTF2H2/POLE2/PARP1/POLE3/SUMO1/SUMO3/CCNH/CHD1L/COPS8/CUL4B/POLD3/COPS2/XRCC1/CETN2/PIAS3/PCNA/ERCC1/INO80C/SUMO2/UBE2I/LIG1/POLD4/GTF2H5/RFC5/RFC2
REACTOME_IMMUNOREGULATORY_INTERACTIONS_BETWEEN_A_LYMPHOID_AND_A_NON_LYMPHOID_CELL	REACTOME_IMMUNOREGULATORY_INTERACTIONS_BETWEEN_A_LYMPHOID_AND_A_NON_LYMPHOID_CELL	185	0.323306	5.24876	0.00211416	0.00413399	0.000282522	23331	tags=97%, list=65%, signal=34%	SH2D1B/NCR2/IGHV3-13/CLEC2D/CD300LG/NCR1/KLRK1/IGLV1-40/CD3D/MADCAM1/SIGLEC8/CD34/CXADR/KIR2DL4/LILRA1/PIANP/CD8A/TRAV19/LILRB2/IGKV5-2/IGLV1-44/C3/IGHV3-53/CD226/SIGLEC6/KIR3DL2/ITGB1/CD300LF/SELL/HCST/CD200/CD300LD/RAET1E/IGHV1-46/PILRA/IGKV1D-39/CD99/NPDC1/KLRD1/MICB/HLA-E/B2M/NCR3/CD40/ICAM2/FCGR3A/JAML/LILRB5/LILRA2/CD300C/TREM2/TRBV12-3/PVR/CD300E/CD247/CD33/CD1D/NCR3LG1/HLA-C/LILRA5/TREML1…
REACTOME_METABOLISM_OF_VITAMINS_AND_COFACTORS	REACTOME_METABOLISM_OF_VITAMINS_AND_COFACTORS	185	0.306814	4.98103	0.00211416	0.00413399	0.000282522	22940	tags=95%, list=64%, signal=34%	NMNAT3/RNLS/MOCOS/AOX1/RBP1/GPHN/MTHFD1/GCHFR/ALDH1L1/PANK1/IDH1/CYP8B1/VKORC1/DHFR/MMAA/NOS3/APOC3/NFS1/MMADHC/DHFR2/PC/RETSAT/ACACB/MCCC2/RDH11/NADK/COQ3/MCCC1/ENPP1/MMACHC/GPIHBP1/APOM/NAXE/NMRK1/CYB5A/HLCS/COQ9/TTPA/PANK2/MOCS2/ACACA/FLAD1/PARP6/COQ7/NUDT12/APOB/LRP1/PARP4/MTR/SLC5A8/PDXK/SLC19A2/MOCS3/FASN/SLC46A1/COASY/PTS/AKR1C4/NAXD/SLC25A16/BTD/MTRR/GSTO1/PARP16/NNMT/PPCS/PANK3/PNPO/NADK…
REACTOME_MRNA_SPLICING	REACTOME_MRNA_SPLICING	185	0.346526	5.62573	0.00211416	0.00413399	0.000282522	14497	tags=75%, list=40%, signal=45%	DNAJC8/FUS/CRNKL1/MAGOHB/FIP1L1/HNRNPK/SRSF3/ELAVL2/CPSF4/EFTUD2/SNRNP48/HNRNPA0/SYMPK/CASC3/HNRNPC/PPIL6/PRPF8/PPIL4/PLRG1/SNRPD1/HNRNPR/GCFC2/SRSF5/SYF2/PRPF31/NUDT21/CSTF2T/U2SURP/DHX15/LSM2/HNRNPA1/DDX23/WBP4/BUD31/SMNDC1/CWC25/LSM7/CLP1/SF3B3/CWC22/XAB2/PRPF40A/CPSF2/CCAR1/HNRNPL/AQR/SRSF4/PPIE/SNRNP40/DHX38/WBP11/CWC27/SRSF1/PAPOLA/SRSF10/HNRNPA2B1/RBM5/TFIP11/SRRM2/SF3B5/HNRNPA3/HNRNPU/SNR…
REACTOME_NRIF_SIGNALS_CELL_DEATH_FROM_THE_NUCLEUS	REACTOME_NRIF_SIGNALS_CELL_DEATH_FROM_THE_NUCLEUS	16	0.537707	2.63264	0.00211416	0.00413399	0.000282522	14313	tags=94%, list=40%, signal=56%	UBB/APH1B/NGF/PSEN1/UBC/UBA52/NCSTN/PSENEN/RPS27A/APH1A/ITGB3BP/MAPK8/TRAF6/SQSTM1/PSEN2
REACTOME_PCP_CE_PATHWAY	REACTOME_PCP_CE_PATHWAY	90	0.369319	4.12788	0.00211416	0.00413399	0.000282522	22628	tags=100%, list=63%, signal=37%	SMURF2/UBB/PSMB4/PRKCA/SEM1/FZD4/PSMD4/PSMB6/PSMC2/PSMD2/PSMD6/WNT5A/FZD3/PSMC1/PSMB1/PSMD12/UBC/PSME1/RAC3/PSMD7/RYK/UBA52/PSMB5/PSMA5/PSMA1/AP2M1/RPS27A/PSMA6/PSMD8/PSMA2/PSMA4/PARD6A/PSME3/PFN1/PSMA7/AP2A2/PSMD3/AP2B1/CLTC/PSMD1/PSMC3/DVL3/PSMA3/PSMB7/RHOA/PSMB11/SMURF1/PSMB10/PSMD10/PSMB3/CLTA/RAC1/CLTB/PRKCG/PRICKLE1/WNT5B/PSMB8/PRKCB/PSMB9/ARRB2/ROR2/PSMD13/FZD1/FZD7/RAC2/DVL1/FZD2/ROR1/WNT…
REACTOME_PEPTIDE_HORMONE_METABOLISM	REACTOME_PEPTIDE_HORMONE_METABOLISM	90	0.299399	3.34638	0.00211416	0.00413399	0.000282522	21921	tags=91%, list=61%, signal=35%	CMA1/SEC11A/CPB2/MYRIP/CGB3/AOPEP/DPP4/ACE2/KIF5C/TCF7L2/CTNNB1/KIF5B/MBOAT4/GCG/CDX2/INHBA/EXOC1/SLC30A5/EXOC5/PCSK2/EXOC8/MME/SLC30A7/CLTRN/PAX6/ERO1B/GNG13/EXOC2/MYO5A/SEC11C/EXOC7/ENPEP/EXOC3/CRHR2/SPCS2/SPCS1/CPA3/GATA4/IGF1/ERO1A/CTSZ/INHBC/ATP6AP2/FFAR4/PLA2G7/INHBE/ACE/SLC30A8/INHA/AGT/EXOC6/LEP/BCHE/GNB3/VAMP2/STX1A/LHB/POMC/RAB27A/KLF4/GH1/CPE/UCN/GZMH/ACHE/ANPEP/CES1/CGA/CPB1/CTSD/CTSG…
REACTOME_PHASE_I_FUNCTIONALIZATION_OF_COMPOUNDS	REACTOME_PHASE_I_FUNCTIONALIZATION_OF_COMPOUNDS	101	0.3527	4.1944	0.00211416	0.00413399	0.000282522	22149	tags=97%, list=62%, signal=37%	CYP1B1/CYP1A2/CYP3A4/ARNT2/CYP2E1/ALDH1B1/CYP39A1/FDX1/FMO2/AOC2/CYP3A5/POR/CYP8B1/CYP4A11/CES3/CYP27A1/CYP2U1/MAOB/RXRA/ALDH3A1/FDXR/BPHL/CYP3A43/CYP4F2/CYP4A22/CYP4B1/CYP27B1/ADH4/NR1H4/AADAC/NQO2/CES2/PTGES3/PAOX/NCOA2/ADH1C/CYP2J2/CYP4F22/ARNT/CYP7B1/CYP7A1/NCOA1/CYP2C8/ACSS2/CYP2B6/CYP11B2/EPHX1/FDX2/CYP4V2/CYP4F11/ALDH1A1/AHR/ADH7/CYP2R1/HSP90AB1/CYP4F12/CMBL/CYP2A13/AOC3/CYP2C18/CYP2D6/CYP…
REACTOME_PI3K_AKT_SIGNALING_IN_CANCER	REACTOME_PI3K_AKT_SIGNALING_IN_CANCER	101	0.328194	3.90298	0.00211416	0.00413399	0.000282522	22316	tags=95%, list=62%, signal=36%	ESR1/IRS1/FGF16/KL/CD28/FGFR3/HGF/FYN/PIK3R1/FOXO4/IRS2/PIK3R3/VAV1/AKT1S1/PTEN/EGFR/GAB1/FOXO6/FGFR4/PIK3CA/FRS2/AKT2/TSC2/MET/HBEGF/ERBB3/RICTOR/STRN/CREB1/PDGFB/CDKN1A/CD80/MTOR/MLST8/FOXO3/PIK3CB/NRG1/GSK3A/GRB2/FGF6/FGF3/MDM2/PTPN11/TGFA/RHOG/RAC1/FGF2/KITLG/BAD/FOXO1/FGF4/KLB/CD86/FGF10/NR4A1/PDGFRA/ERBB2/FGF1/FGFR1/LCK/TRAT1/RAC2/PIK3R2/ICOS/FGF18/SRC/NRG3/PDGFA/ERBB4/FGF22/AREG/FGFR2/FGF1…
REACTOME_POTASSIUM_CHANNELS	REACTOME_POTASSIUM_CHANNELS	102	0.29119	3.49594	0.00211416	0.00413399	0.000282522	22953	tags=93%, list=64%, signal=34%	HCN2/KCNJ14/KCNMA1/KCNH3/ABCC9/KCNK4/GNG7/KCNJ2/KCNK17/KCNA4/GNG10/KCNJ9/KCNK10/KCNH8/GNB2/KCNN3/KCNAB1/KCNA7/KCNN4/GNG13/KCNK16/KCNN2/KCNK1/KCNK2/KCNJ5/GNG11/KCNH7/GNG12/KCNMB3/KCNS3/KCNH1/KCNG3/KCNAB3/GABBR1/KCNK6/KCNJ3/GNB4/GNG2/GNGT2/KCNJ1/KCNA10/KCNH4/KCNS2/KCNS1/KCNB1/GNB5/KCNA5/KCNK9/GNB3/KCNJ12/KCNN1/KCNA1/KCNQ3/KCNQ5/KCND2/KCNC1/KCNK7/GNG4/KCNMB2/KCNQ1/KCNJ15/KCNC4/KCNJ11/KCNK13/GNGT1/KC…
REACTOME_PROCESSING_OF_SMDT1	REACTOME_PROCESSING_OF_SMDT1	16	0.587577	2.87681	0.00211416	0.00413399	0.000282522	12529	tags=94%, list=35%, signal=61%	PMPCB/MAIP1/MICU1/STOML2/SMDT1/PHB2/MICU3/MICU2/PMPCA/YME1L1/SPG7/AFG3L2/PARL/PHB/MCU
REACTOME_RAB_GEFS_EXCHANGE_GTP_FOR_GDP_ON_RABS	REACTOME_RAB_GEFS_EXCHANGE_GTP_FOR_GDP_ON_RABS	90	0.316036	3.53233	0.00211416	0.00413399	0.000282522	22927	tags=96%, list=64%, signal=34%	RIN2/MON1B/DENND2D/DENND5B/DENND4C/TRAPPC8/SBF2/RAB7B/RIC1/RAB1A/TRAPPC6A/TRAPPC10/YWHAE/RAB3GAP1/RAB3A/ANKRD27/ULK1/RAB9B/DENND1A/DENND4B/RAB3IP/CHM/TRAPPC5/TRAPPC6B/AKT2/RABGEF1/RGP1/SBF1/DENND1C/RAB1B/GDI2/RAB3GAP2/HPS4/TRAPPC13/RAB14/TRAPPC2L/TRAPPC3/TRAPPC2/RAB21/RAB18/RAB9A/RAB5C/MON1A/TRAPPC1/TRAPPC12/GDI1/RAB5A/CCZ1B/RAB35/DENND5A/DENND4A/ALS2CL/DENND6B/RAB8A/CCZ1/TRAPPC9/RAB10/RINL/RAB7A…
REACTOME_REGULATION_OF_PLK1_ACTIVITY_AT_G2_M_TRANSITION	REACTOME_REGULATION_OF_PLK1_ACTIVITY_AT_G2_M_TRANSITION	83	0.347147	3.74569	0.00211416	0.00413399	0.000282522	22543	tags=98%, list=63%, signal=36%	SSNA1/TUBA4A/BORA/UBB/HAUS3/CEP41/HAUS4/SDCCAG8/CUL1/BTRC/CNTRL/CEP70/PAFAH1B1/ALMS1/AKAP9/CEP164/YWHAE/DCTN3/DCTN2/UBC/CDK5RAP2/HAUS5/CEP192/YWHAG/UBA52/OFD1/PPP1R12B/HAUS1/HSP90AA1/RPS27A/FBXW11/SKP1/PPP1R12A/HAUS8/CENPJ/CEP63/NEDD1/CKAP5/NINL/ACTR1A/CEP135/PPP2R1A/OPTN/TUBB4B/CETN2/CEP152/CEP290/CSNK1D/DCTN1/DYNC1H1/HAUS6/ODF2/CEP78/DYNC1I2/TUBB/CEP131/TUBG1/RAB8A/MAPRE1/SFI1/CLASP1/NDE1/CSNK1…
REACTOME_SIGNALING_BY_TGFB_FAMILY_MEMBERS	REACTOME_SIGNALING_BY_TGFB_FAMILY_MEMBERS	102	0.360542	4.32857	0.00211416	0.00413399	0.000282522	22946	tags=100%, list=64%, signal=36%	SMURF2/UBB/TFDP1/SMAD1/SMAD3/PPP1CA/CGN/SKIL/ZFYVE9/ATP1B4/SMAD7/ACVRL1/CCNT1/SMAD4/TGFBR2/UBE2D3/MTMR4/CCNT2/RNF111/ACVR2B/PARD3/PRKCZ/INHBA/SMAD6/NEDD4L/NCOR1/UBC/TGIF1/STUB1/FSTL1/WWTR1/CCNK/BMPR1A/SKI/XPO1/E2F4/UBA52/BMPR2/TGFBR1/PPM1A/NEDD8/RPS27A/ACVR2A/USP15/CBL/USP9X/PARD6A/PPP1CC/CER1/PARP1/CCNC/SNW1/ZFYVE16/DRAP1/CDKN2B/NCOR2/CDK9/RHOA/UCHL5/CDK8/SMURF1/FSTL3/TRIM33/SMAD2/F11R/RBL1/GREM…
REACTOME_SUMOYLATION	REACTOME_SUMOYLATION	186	0.342342	5.57701	0.00211416	0.00413399	0.000282522	22460	tags=97%, list=63%, signal=36%	ESR1/XPC/HNRNPK/PIAS2/AR/NRIP1/NFKB2/PIAS4/SENP5/HIPK2/RNF2/THRA/TP53BP1/RXRA/NR5A2/NR3C2/HNRNPC/HDAC4/SMC5/AAAS/ZNF350/NUP133/PPARA/HERC2/NUP88/SIN3A/NR1H4/CBX4/TOPORS/TRIM27/PIAS1/NR1H3/SATB2/BMI1/SENP1/NUP98/NUP37/TOP2B/THRB/ZNF131/NUP58/H4C2/NPM1/TFAP2C/NCOA2/RING1/SEH1L/XRCC4/L3MBTL2/RPA1/MTA1/CBX5/EP300/NUP160/SAFB/SENP2/SEC13/TP53/NSMCE3/TRIM28/DDX17/HDAC2/SATB1/SP3/SMC1A/POM121C/NSMCE1/NU…
REACTOME_SWITCHING_OF_ORIGINS_TO_A_POST_REPLICATIVE_STATE	REACTOME_SWITCHING_OF_ORIGINS_TO_A_POST_REPLICATIVE_STATE	90	0.345262	3.85898	0.00211416	0.00413399	0.000282522	22686	tags=98%, list=63%, signal=36%	ANAPC5/UBB/PSMB4/CUL1/UBE2E1/SEM1/ANAPC16/PSMD4/PSMB6/PSMC2/PSMD2/PSMD6/ANAPC2/UBE2C/ORC5/PSMC1/ORC4/CDC23/PSMB1/CDK2/PSMD12/ORC2/UBC/PSME1/ANAPC15/PSMD7/MCM7/UBA52/ANAPC10/PSMB5/PSMA5/PSMA1/ANAPC4/RPS27A/PSMA6/ANAPC1/PSMD8/SKP1/PSMA2/SKP2/PSMA4/PSME3/PSMA7/ANAPC11/PSMD3/PSMD1/PSMC3/PSMA3/PSMB7/MCM8/PSMB11/PSMB10/MCM6/PSMD10/PSMB3/CDC27/MCM5/MCM2/FZR1/MCM3/MCM4/CCNA1/ORC1/PSMB8/PSMB9/CCNA2/UBE2S/…
REACTOME_TRANSCRIPTIONAL_REGULATION_BY_SMALL_RNAS	REACTOME_TRANSCRIPTIONAL_REGULATION_BY_SMALL_RNAS	101	0.308867	3.67314	0.00211416	0.00413399	0.000282522	22290	tags=93%, list=62%, signal=35%	H2BC8/H2AC19/H3C1/H3-3A/H2BC13/AAAS/NUP133/NUP88/IPO8/H2BC21/NUP98/NUP37/NUP58/H4C2/H2AC8/SEH1L/H2AC18/NUP160/SEC13/H2AZ2/POLR2G/AGO1/POM121C/NUP214/NUP42/NUP188/H2BC12/RANBP2/NUP153/H3C10/H2AJ/H4C11/POLR2H/H3C13/RAE1/POLR2C/POLR2E/NUP85/H3-3B/NUP107/POLR2D/POLR2L/H2BC6/RAN/NUP205/POLR2I/NUP43/H4C12/NUP210/POLR2F/NUP93/H4C4/AGO2/H4C3/H2BC5/NUP50/NDC1/NUP62/H4C14/H2AC4/H2AC20/H3C6/H4-16/H2BC17/NUP…
WP_ANDROGEN_RECEPTOR_SIGNALING_PATHWAY	WP_ANDROGEN_RECEPTOR_SIGNALING_PATHWAY	90	0.34767	3.8859	0.00211416	0.00413399	0.000282522	22599	tags=98%, list=63%, signal=36%	BUB1B-PAK6/PIAS2/AR/PRDX1/EFCAB6/SMAD3/PIAS4/ROCK2/PIK3R1/NCOA4/CTNNB1/SMAD4/FKBP4/SIN3A/PIAS1/NR2C2/RNF6/PATZ1/UBE3A/PTEN/EGFR/NCOA2/KAT5/RNF14/NCOR1/SIRT1/EP300/TGIF1/STUB1/ROCK1/ZNF318/NCOA3/NCOA1/CREB1/CDKN1A/CARM1/PLPP1/BAG1/PARK7/STAT3/RACK1/SUMO1/NCOR2/CREBBP/CDC42/PIAS3/RHOA/RELA/DAXX/RAN/MDM2/DSTN/CAV1/UBE2I/RAD9A/PTK2/TLE5/TGFB1I1/FHL2/RAC1/RB1/RHOB/FOXO1/ZMIZ1/LIMK2/BRCA1/CCND1/BMF/FLN…
WP_APOPTOSIS	WP_APOPTOSIS	83	0.365724	3.94613	0.00211416	0.00413399	0.000282522	22320	tags=99%, list=62%, signal=37%	HRK/BOK/BCL2L1/IRF5/CRADD/PIK3R1/IRF2/BIRC2/TP63/MAP2K4/CASP7/TP53/BAK1/TP73/XIAP/BCL2L2/DFFB/CASP2/SCAF11/CFLAR/CASP6/MAP3K1/NFKBIA/CASP1/PRF1/BCL2/RELA/MDM2/MCL1/TNFRSF1A/IGF1/TRADD/FADD/TNFRSF25/TRAF3/TNFRSF10B/BIRC3/IKBKB/BNIP3L/TNF/IRF7/TNFRSF1B/BAD/TNFSF10/CASP10/TRAF2/CASP4/NFKB1/IRF1/CDKN2A/GZMB/CYCS/BID/FASLG/IGF1R/NFKBIE/JUN/TNFRSF21/PMAIP1/IRF4/MAPK10/BIRC5/IGF2/AKT1/APAF1/FAS/BAX/CASP…
WP_GPCRS_OTHER	WP_GPCRS_OTHER	90	0.254311	2.84243	0.00211416	0.00413399	0.000282522	25132	tags=96%, list=70%, signal=29%	OR7A17/OR1G1/GPR61/CHRM3/CXCR2/RXFP3/VN1R1/LTB4R2/SMO/ACKR1/CELSR2/HTR2A/CELSR3/GPR88/GPR84/GRM1/ADGRV1/ADGRL2/ADGRF5/F2R/ALG6/CELSR1/GRPR/GNRHR/LGR6/CNR1/TAAR3P/HTR1F/ADGRG1/HTR7/OR8G1/EDNRA/GPR62/OR1F1/CXCR1/CCR5/UTS2R/P2RY13/GPR176/DRD4/ADGRE2/GPR17/GPR162/OR6C3/CHRM2/GPR183/OR2B6/GPR83/GPR143/SSTR2/GPR55/C5AR2/ADGRD1/PTGFR/ADORA2A/ADRA1D/ADRB2/CCKBR/DRD3/S1PR1/FSHR/GHRHR/CXCR3/GPR18/NTSR1/OR3…
WP_MIRNA_REGULATION_OF_DNA_DAMAGE_RESPONSE	WP_MIRNA_REGULATION_OF_DNA_DAMAGE_RESPONSE	83	0.231934	2.50254	0.00211416	0.00413399	0.000282522	27536	tags=100%, list=77%, signal=23%	CDK6/CDC25C/MIR106B/MIR421/ABL1/MIR221/CDK5/RAD17/SESN1/GADD45A/CDK2/DDB2/TP53/SMC1A/MCM7/ATM/CREB1/CCNB3/CDKN1A/CDK4/NBN/RAD50/TLK2/PIDD1/RAD1/PRKDC/CHEK1/RAD52/MDM2/RAD9A/TNFRSF10B/TLK1/CCND3/RB1/CHEK2/PML/MIR210/GADD45B/CDC25A/CYCS/BRCA1/BID/CCND1/RPA2/CCNE2/RAD51/E2F1/CDK1/CCNB2/CCNB1/PMAIP1/SFN/APAF1/FAS/ATR/BAX/CASP3/CASP8/CASP9/CCND2/CCNE1/CCNG1/CDKN1B/FANCD2/H2AX/MRE11/MYC/RFC1/GADD45G/BB…
WP_PYRIMIDINE_METABOLISM	WP_PYRIMIDINE_METABOLISM	83	0.330906	3.57045	0.00211416	0.00413399	0.000282522	23564	tags=99%, list=66%, signal=34%	CAD/NME1-NME2/NT5M/ENPP1/UMPS/POLR3A/POLR1B/POLR3G/TK2/POLR3GL/CTPS1/UCK1/POLR1D/PRIM1/POLR2J3/POLR3F/POLR3B/POLR3E/POLA1/PNPT1/DCTD/POLR3H/POLR2G/POLR1C/POLR1A/POLE4/CMPK1/TWISTNB/UPRT/POLR3K/POLE2/POLR2H/POLE3/CDA/UCK2/POLR2C/RRM1/ENTPD1/POLR2E/POLD3/POLR2D/POLR2L/NME3/NME6/DPYS/DCTPP1/DCK/POLR2I/POLA2/TK1/PRIM2/CTPS2/ENPP3/POLD4/NME4/TYMS/NME2/ZNRD1/DHODH/POLR3D/UPP1/POLE/TYMP/CMPK2/POLR1E/ENT…
KEGG_GNRH_SIGNALING_PATHWAY	KEGG_GNRH_SIGNALING_PATHWAY	100	0.363968	4.28207	0.00211864	0.00413399	0.000282522	21734	tags=97%, list=61%, signal=38%	CAMK2A/ADCY8/KRAS/NRAS/CALML3/PRKCA/SOS1/PLCB3/PTK2B/MAP2K7/PLCB4/ADCY6/MAP3K3/EGFR/ITPR3/MAP2K4/SOS2/PLA2G6/JMJD7-PLA2G4B/CAMK2G/PLA2G3/ELK1/PLA2G12A/CALML6/PRKACB/ADCY2/HBEGF/MAP3K4/PLA2G4B/ITPR1/GNA11/ADCY4/MAP2K1/CAMK2D/MAPK8/ADCY9/MAP3K1/CALM1/PLA2G10/RAF1/CALM2/GNAQ/ADCY5/CACNA1F/ADCY3/PLA2G2F/PLD2/MAPK14/PLA2G12B/GRB2/MAPK9/CDC42/GNRHR/CALM3/MAPK1/GNAS/MAPK3/ATF4/MAP2K2/PLA2G1B/MAPK7/PLA2G…
PID_CXCR4_PATHWAY	PID_CXCR4_PATHWAY	100	0.371355	4.36897	0.00211864	0.00413399	0.000282522	21838	tags=98%, list=61%, signal=38%	STAT2/GNAI1/ITGA2/FYN/CD3D/ITGA6/PIK3R1/VPS4B/SSH1/VPS4A/PLCB3/PIK3R3/PTK2B/ITGA8/YES1/VAV1/PTEN/PRKCZ/ARR3/PIK3CA/GNAI2/PTPRC/RICTOR/RALB/MTOR/RHOC/STAT3/MLST8/PIK3CB/GRK2/RACK1/GRK6/HGS/CDC42/ITGA1/ITGB1/RHOA/BCAR1/ITGA7/CSK/CD4/CFL1/PTK2/GNA13/PTPN11/PTPN6/JAK2/RAC1/ITGA11/LIMK1/ITGA5/RHOB/BAD/PIK3R5/PAK1/FOXO1/ITGA9/PLCB1/GNG2/CD247/ITGA10/ITGA4/PLCB2/HLA-DRA/STAT1/ARRB2/CRK/STAT5B/LCK/CD3G/C…
REACTOME_CELLULAR_RESPONSE_TO_HEAT_STRESS	REACTOME_CELLULAR_RESPONSE_TO_HEAT_STRESS	100	0.338557	3.98311	0.00211864	0.00413399	0.000282522	21913	tags=95%, list=61%, signal=37%	CAMK2A/HSPB2/EEF1A1/UBB/AAAS/NUP133/FKBP4/NUP88/HDAC6/HIKESHI/AKT1S1/PTGES3/NUP98/NUP37/YWHAE/NUP58/SEH1L/HSPA12B/RPA1/CAMK2G/SIRT1/BAG5/EP300/NUP160/SEC13/DNAJB6/ST13/POM121C/DEDD2/RPA3/VCP/NUP214/NUP42/ATM/HSP90AA1/NUP188/HSPA8/CAMK2D/RANBP2/HSPA9/HSPB8/NUP153/MTOR/BAG1/MRPL18/DNAJC7/HSBP1/MLST8/MAPKAPK2/DNAJB1/RAE1/RPTOR/NUP85/NUP107/CCAR2/CREBBP/HSPA5/HSPA4/MAPK1/MAPK3/HSP90AB1/NUP205/BAG2/NU…
REACTOME_POSITIVE_EPIGENETIC_REGULATION_OF_RRNA_EXPRESSION	REACTOME_POSITIVE_EPIGENETIC_REGULATION_OF_RRNA_EXPRESSION	100	0.322393	3.79294	0.00211864	0.00413399	0.000282522	22142	tags=94%, list=62%, signal=36%	H2BC8/H2AC19/H3C1/H3-3A/H2BC13/BAZ1B/ERCC6/TAF1D/POLR1B/MTA2/DEK/H2BC21/POLR1D/H4C2/H2AC8/GATAD2B/H2AC18/MTA1/TAF1A/TTF1/EP300/HDAC2/MTA3/H2AZ2/SF3B1/RBBP7/CBX3/POLR1C/POLR1A/H2BC12/TWISTNB/RBBP4/DDX21/H3C10/H2AJ/H4C11/TAF1C/POLR2H/H3C13/MYBBP1A/CHD4/MBD3/POLR2E/H3-3B/EHMT2/POLR2L/H2BC6/MYO1C/H4C12/POLR2F/SMARCA5/H4C4/H4C3/H2BC5/ZNRD1/H4C14/H2AC4/H2AC20/ACTB/H3C6/H4-16/CD3EAP/CHD3/H2BC17/H3C4/H2A…
REACTOME_PROTEIN_FOLDING	REACTOME_PROTEIN_FOLDING	100	0.303459	3.57018	0.00211864	0.00413399	0.000282522	24624	tags=99%, list=69%, signal=31%	TUBA4A/GAPDHS/GNAI1/FBXL5/XRN2/GNG7/FBXW2/CCT6B/GNG10/FBXW7/GNB2/TBCA/KIFC3/DCAF7/FBXW9/TP53/GNAI2/USP11/CCT4/ARFGEF2/TCP1/PFDN5/GBA/GNG13/CSNK2A1/CCT3/TUBB6/TUBB3/WRAP53/FBXW4/STAT3/LONP2/PFDN2/TBCD/TUBB4B/VBP1/GNG11/PFDN6/CCT5/GNG12/FKBP9/NOP56/FBXW5/TUBA1B/TUBA3C/TBCC/GNAT1/PFDN1/TUBA8/RGS7/SKIV2L/PFDN4/CSNK2B/GNB4/GNG2/GNGT2/TUBB2B/ACTB/FBXO6/TUBB1/TUBA1C/GNB5/ARL2/GNB3/CCNE2/GNAO1/FBXL3/RGS9…
REACTOME_UCH_PROTEINASES	REACTOME_UCH_PROTEINASES	100	0.339115	3.98967	0.00211864	0.00413399	0.000282522	22628	tags=97%, list=63%, signal=36%	H2AC19/UBB/ACTR5/PSMB4/KDM1B/ASXL2/SMAD7/SEM1/TGFBR2/PSMD4/SENP8/PSMB6/PSMC2/PSMD2/PSMD6/UCHL3/PSMC1/H2AC8/INO80/H2AC18/YY1/TFPT/PSMB1/PSMD12/UBC/PSME1/BAP1/MBD6/PSMD7/UBA52/PSMB5/PSMA5/PSMA1/TGFBR1/MBD5/NEDD8/ACTL6A/RPS27A/USP15/PSMA6/PSMD8/PSMA2/INO80E/HCFC1/PSMA4/NFRKB/OGT/PSME3/PSMA7/PSMD3/PSMD1/PSMC3/H2AC15/PSMA3/PSMB7/UCHL5/INO80C/PSMB11/PSMB10/H2AC17/H2AC1/PSMD10/PSMB3/BARD1/FOXK1/FOXK2/H2…
WP_INTEGRINMEDIATED_CELL_ADHESION	WP_INTEGRINMEDIATED_CELL_ADHESION	100	0.343725	4.0439	0.00211864	0.00413399	0.000282522	22464	tags=97%, list=63%, signal=36%	CAPN7/BUB1B-PAK6/CAPNS1/ITGA2/FYN/ITGA6/ROCK2/SOS1/BRAF/SELENOP/ITGA8/RAP1A/CAPN5/CAPN1/DOCK1/ITGAD/TLN1/ROCK1/RAC3/AKT2/SORBS1/SHC1/MAP2K1/MAPK6/GIT2/TNS1/RAF1/MAPK4/RAPGEF1/GRB2/VCL/CDC42/ITGA1/ITGB1/MAPK1/BCAR1/ITGA7/PAK4/ITGB5/CSK/PAK2/MAP2K2/CAV1/MAPK7/PTK2/VASP/CAPN3/ARAF/RAC1/ITGA11/CAPN11/ITGA5/HRAS/CAPN2/PAK1/ITGA9/ITGAX/ITGAE/ITGA10/ITGA4/CAPN10/ITGAL/ITGB2/VAV3/ITGA2B/ITGB3/CRK/MYPN/RA…
WP_TOLLLIKE_RECEPTOR_SIGNALING_PATHWAY	WP_TOLLLIKE_RECEPTOR_SIGNALING_PATHWAY	100	0.347947	4.09359	0.00211864	0.00413399	0.000282522	22316	tags=97%, list=62%, signal=37%	TOLLIP/IRF5/PIK3R1/TLR9/TLR7/PIK3R3/CD14/MYD88/MAP2K7/TAB3/MAP2K4/PIK3CA/AKT2/TLR3/MAP2K1/CD80/MAPK8/IRAK4/NFKBIA/PIK3CB/IFNAR1/TRAF6/MAPK14/MAPK9/RELA/MAPK1/MAPK3/MAP3K7/MAP2K2/FADD/TRAF3/IKBKB/TNF/RAC1/IRAK1/IRF7/TLR4/CD40/TLR1/PIK3R5/IFNAR2/TLR6/CD86/TICAM1/NFKB1/MAPK11/CCL3/CCL4/STAT1/TLR8/CCL5/IL12B/IL6/TAB2/TLR5/JUN/TLR2/IL12A/TAB1/PIK3R2/CXCL11/MAPK10/IKBKE/LY96/CXCL10/CXCL9/FOS/MAPK13/IFN…
BIOCARTA_CTCF_PATHWAY	BIOCARTA_CTCF_PATHWAY	24	0.397185	2.36645	0.00212314	0.00413399	0.000282522	21606	tags=100%, list=60%, signal=40%	SMAD1/TGFBR3/PIK3R1/SMAD4/TGFBR2/CTCF/PTEN/PIK3CA/TP53/TGFBR1/MTOR/RPS6KB1/MDM2/CD79B/TGFB1/CDKN2A/TGFB3/TGFB2/CD79A/CDKN1B/SMAD5/MYC/PIK3CG/PPP2CA
BIOCARTA_NFAT_PATHWAY	BIOCARTA_NFAT_PATHWAY	50	0.360189	3.06895	0.00212314	0.00413399	0.000282522	22219	tags=98%, list=62%, signal=37%	NFATC3/MYH2/PIK3R1/NFATC1/PRKAR1A/CSNK1A1/PIK3CA/PRKAR2A/PPP3CB/PRKACB/HBEGF/MAP2K1/PPP3CA/MAPK8/CAMK1/RPS6KB1/NFATC2/CALM1/RAF1/CALM2/MAPK14/MEF2C/CREBBP/CALM3/MAPK1/MAPK3/GATA4/PRKAR1B/IGF1/NPPA/FGF2/F2/HRAS/PRKAR2B/AGT/HAND2/CAMK4/NFATC4/CTF1/CAMK1G/ACTA1/AKT1/CALR/NKX2-5/GSK3B/PIK3CG/PPP3CC/PRKACG/HAND1
BIOCARTA_PPARA_PATHWAY	BIOCARTA_PPARA_PATHWAY	50	0.390988	3.33138	0.00212314	0.00413399	0.000282522	21838	tags=100%, list=61%, signal=39%	HSD17B4/EHHADH/NRIP1/PRKCA/RXRA/PIK3R1/PPARA/NR1H3/PRKAR1A/SRA1/MED1/NCOR1/EP300/PIK3CA/PRKAR2A/PRKACB/NCOA1/HSP90AA1/ACOX1/NFKBIA/APOA2/NCOR2/CREBBP/RELA/MAPK1/MAPK3/CITED2/PRKAR1B/TNF/RB1/DUSP1/APOA1/PRKAR2B/PRKCB/ME1/STAT5B/NR0B2/JUN/FABP1/PPARGC1A/PTGS2/PDGFA/NOS2/DUT/HSPA1A/MYC/PIK3CG/PRKACG/SP1/STAT5A
BIOCARTA_VDR_PATHWAY	BIOCARTA_VDR_PATHWAY	24	0.430944	2.56759	0.00212314	0.00413399	0.000282522	12881	tags=79%, list=36%, signal=51%	RXRA/BAZ1B/CHAF1A/ARID1A/TOP2B/MED1/SMARCC1/NCOR1/EP300/TSC2/SUPT16H/NCOA1/ACTL6A/SMARCC2/CARM1/CREBBP/SMARCA4/COPS2/SMARCD1
KEGG_CHEMOKINE_SIGNALING_PATHWAY	KEGG_CHEMOKINE_SIGNALING_PATHWAY	187	0.373273	6.08299	0.00212314	0.00413399	0.000282522	21752	tags=98%, list=61%, signal=39%	ADCY8/STAT2/KRAS/NRAS/TIAM1/GNAI1/GRK3/CXCR2/ROCK2/GNG7/SOS1/PIK3R1/BRAF/PLCB3/CCL20/PIK3R3/PTK2B/GNG10/VAV1/RAP1A/PARD3/PLCB4/GRK4/ADCY6/CCL23/GNB2/PRKCZ/SOS2/CX3CL1/WASL/GRK5/CCL19/PIK3CA/CX3CR1/GNAI2/ROCK1/ELMO1/PRKACB/AKT2/ADCY2/CCR6/SHC1/CCL3L3/ADCY4/MAP2K1/GNG13/CRKL/RASGRP2/ADCY9/CCL14/STAT3/RAF1/NFKBIA/FOXO3/PIK3CB/ADCY5/TIAM2/GRK2/ADCY3/GSK3A/GRK6/GRB2/CDC42/RHOA/GNG11/RELA/MAPK1/SHC2/GN…
KEGG_VEGF_SIGNALING_PATHWAY	KEGG_VEGF_SIGNALING_PATHWAY	76	0.338077	3.50605	0.00212314	0.00413399	0.000282522	22316	tags=96%, list=62%, signal=36%	KRAS/NRAS/NOS3/PRKCA/NFATC3/PLCG1/PIK3R1/PIK3R3/NFATC1/SPHK2/PLA2G6/JMJD7-PLA2G4B/PLA2G3/PIK3CA/PLA2G12A/PPP3CB/RAC3/AKT2/PLCG2/PLA2G4B/MAP2K1/NFAT5/PPP3CA/PPP3R1/NFATC2/VEGFA/PLA2G10/RAF1/PIK3CB/MAPKAPK2/PLA2G2F/PPP3R2/MAPK14/PLA2G12B/CDC42/MAPK1/SHC2/MAPK3/MAP2K2/PLA2G1B/PTK2/KDR/CHP1/PLA2G2C/RAC1/PRKCG/BAD/HRAS/PIK3R5/PLA2G4A/HSPB1/MAPK11/PRKCB/RAC2/NFATC4/PIK3R2/PLA2G4E/PTGS2/SH2D2A/PXN/SRC/M…
PID_CASPASE_PATHWAY	PID_CASPASE_PATHWAY	50	0.383497	3.26755	0.00212314	0.00413399	0.000282522	22106	tags=100%, list=62%, signal=38%	CRADD/GAS2/BIRC2/CFL2/NUMA1/CASP7/SATB1/LMNB2/XIAP/DFFB/TOP1/CASP2/CASP6/LMNA/MAP3K1/CASP1/PARP1/SPTAN1/PIDD1/PRF1/BCL2/APP/TNFRSF1A/TRADD/PTK2/GSN/BIRC3/TNF/LIMK1/CASP10/TRAF2/LMNB1/CASP4/TFAP2A/ARHGDIB/GZMB/CYCS/BID/KRT18/ACTA1/APAF1/BAX/CASP3/CASP8/CASP9/DFFA/SREBF1/VIM/MADD/RIPK1
PID_P73PATHWAY	PID_P73PATHWAY	76	0.321067	3.32965	0.00212314	0.00413399	0.000282522	22920	tags=96%, list=64%, signal=35%	HAGH/WWOX/CDK6/YAP1/ABL1/NDUFS2/ADA/RCHY1/TP63/UBE4B/KAT5/FASN/NEDD4L/SIRT1/CDK2/EP300/HEY2/BAK1/PRKACB/TP73/WT1/DEDD/PFDN5/CDKN1A/CASP2/PLPP1/BUB3/FOXO3/PIN1/RACK1/MAPK14/RELA/CHEK1/MDM2/FBXO45/BRCA2/RB1/JAG2/BIN1/PML/PLK3/HSF1/PEA15/AFP/MAPK11/IL1RAP/NSG1/CCNA2/GDF15/BUB1/CCNE2/SERPINE1/RAD51/CDK1/CCNB1/TUBA1A/ITCH/NTRK1/S100A2/SFN/FAS/BAX/FLOT2/GATA1/IL4R/JAK1/MYC/SP1/TP53I3/CLCA2/BCL2L11/GRAM…
PID_PTP1B_PATHWAY	PID_PTP1B_PATHWAY	50	0.390988	3.33138	0.00212314	0.00413399	0.000282522	21838	tags=100%, list=61%, signal=39%	IRS1/FYN/PIK3R1/YES1/CAPN1/EGFR/FCGR2A/PIK3CA/TYK2/SHC1/PRLR/PDGFB/STAT3/GRB2/SPRY2/INSR/RHOA/LAT/BCAR1/CSK/CAV1/PTPN1/CDH2/JAK2/NOX4/YBX1/PRL/TXN/CSN2/ITGA2B/ITGB3/LEP/CRK/CSF1/STAT5B/LCK/LEPR/SOCS3/SRC/AKT1/BLK/DOK1/EGF/FER/FGR/HCK/INS/LYN/PDGFRB/STAT5A
PID_S1P_S1P2_PATHWAY	PID_S1P_S1P2_PATHWAY	24	0.412686	2.45881	0.00212314	0.00413399	0.000282522	21051	tags=100%, list=59%, signal=41%	GNAI1/IRS1/GNA14/ELK1/CDH5/GNAI2/GNA11/MAPK8/GNA12/GNAQ/MAPK14/RHOA/MAPK1/MAPK3/GNA13/RAC1/PAK1/GNA15/GNAO1/S1PR2/JUN/FOS/GNAZ/GNAI3
PID_TCR_JNK_PATHWAY	PID_TCR_JNK_PATHWAY	13	0.490911	2.18027	0.00212314	0.00413399	0.000282522	18245	tags=100%, list=51%, signal=49%	MAP2K4/CRKL/MAPK8/MAP3K1/LAT/MAP3K7/DBNL/MAP4K1/PRKCB/LCP2/CRK/GRAP2/JUN
REACTOME_ABC_TRANSPORTER_DISORDERS	REACTOME_ABC_TRANSPORTER_DISORDERS	76	0.335224	3.47647	0.00212314	0.00413399	0.000282522	23367	tags=99%, list=65%, signal=34%	UBB/PSMB4/ABCC9/ABCB4/ABCB11/ABCC6/SEM1/ERLIN1/PSMD4/ABCB6/PSMB6/ABCG8/PSMC2/ABCC2/PSMD2/PSMD6/PSMC1/RNF185/PSMB1/PSMD12/UBC/OS9/PSME1/PSMD7/UBA52/PSMB5/PSMA5/ABCA1/PSMA1/VCP/RPS27A/PSMA6/PSMD8/PSMA2/PSMA4/PSME3/PSMA7/PSMD3/PSMD1/DERL3/PSMC3/RNF5/PSMA3/PSMB7/PSMB11/PSMB10/PSMD10/DERL1/PSMB3/ERLIN2/APOA1/PSMB8/PSMB9/PSMD13/ABCA12/ABCA3/KCNJ11/SEL1L/PSMA8/ABCD1/CFTR/PSMB2/PSMC4/PSMC5/PSMC6/PSMD5/PS…
REACTOME_CARGO_TRAFFICKING_TO_THE_PERICILIARY_MEMBRANE	REACTOME_CARGO_TRAFFICKING_TO_THE_PERICILIARY_MEMBRANE	50	0.31161	2.65504	0.00212314	0.00413399	0.000282522	13844	tags=70%, list=39%, signal=43%	ARL3/CNGA4/BBS12/BBS2/LZTFL1/BBS1/SMO/PKD2/BBS5/UNC119B/RAB11FIP3/BBS9/PKD1/EXOC1/EXOC5/EXOC8/RAB3IP/GBF1/CCT4/TCP1/BBS10/CCT3/NPHP3/ARF4/EXOC2/RP2/EXOC7/RAB11A/CNGB1/EXOC3/PDE6D/CCT5/INPP5E/MKKS/RAB8A
REACTOME_CYCLIN_A_B1_B2_ASSOCIATED_EVENTS_DURING_G2_M_TRANSITION	REACTOME_CYCLIN_A_B1_B2_ASSOCIATED_EVENTS_DURING_G2_M_TRANSITION	24	0.403075	2.40154	0.00212314	0.00413399	0.000282522	19893	tags=96%, list=56%, signal=43%	CDC25C/CDK2/MNAT1/XPO1/PPME1/CCNH/PPP2R1A/FOXM1/PPP2CB/PPP2R1B/LCMT1/WEE1/PPP2R2A/CCNA1/CDC25A/CCNA2/PKMYT1/CDK1/CCNB2/CCNB1/CDC25B/CDK7/PPP2R3B
REACTOME_CYTOSOLIC_TRNA_AMINOACYLATION	REACTOME_CYTOSOLIC_TRNA_AMINOACYLATION	24	0.437526	2.6068	0.00212314	0.00413399	0.000282522	15650	tags=88%, list=44%, signal=49%	SARS1/QARS1/AIMP1/HARS1/VARS1/DARS1/FARSB/EPRS1/FARSA/CARS1/AARS1/RARS1/IARS1/MARS1/LARS1/TARS1/GARS1/PPA1/YARS1/WARS1/KARS1
REACTOME_DNA_DOUBLE_STRAND_BREAK_RESPONSE	REACTOME_DNA_DOUBLE_STRAND_BREAK_RESPONSE	76	0.329489	3.41699	0.00212314	0.00413399	0.000282522	22145	tags=95%, list=62%, signal=36%	H2BC8/APBB1/UBB/PIAS4/ABL1/TP53BP1/PPP5C/H2BC13/BAZ1B/HERC2/EYA3/H2BC21/KDM4B/H4C2/KAT5/BABAM2/KDM4A/UBC/TP53/BAP1/UBA52/UBE2N/ATM/RPS27A/H2BC12/MAPK8/UBE2V2/MDC1/BABAM1/H4C11/NBN/SUMO1/RAD50/RNF168/NSD2/BRCC3/H2BC6/UIMC1/UBE2I/BARD1/H4C12/SMARCA5/H4C4/H4C3/H2BC5/CHEK2/H4C14/BRCA1/H4-16/H3-4/H2BC17/EYA2/H2BU1/H4C6/H2BC11/EYA4/EYA1/H2AX/H2BC3/KPNA2/MRE11/H4C9/H2BC14/H2BC7/H2BC9/H2BC10/H2BC4/H4C1/H…
REACTOME_ECM_PROTEOGLYCANS	REACTOME_ECM_PROTEOGLYCANS	76	0.361372	3.74764	0.00212314	0.00413399	0.000282522	21955	tags=97%, list=61%, signal=38%	MUSK/COL6A1/ITGA2/LAMA2/DSPP/ITGA8/COL4A1/COL5A3/COL9A3/DAG1/COL6A5/LAMC1/ITGB1/HSPG2/NCAN/ITGA7/TNXB/ITGB5/APP/LAMA5/DCN/TNC/LAMB1/ITGA9/ITGAX/TGFB1/ASPN/SPARC/BCAN/COL4A2/TGFB3/HAPLN1/LAMA4/COL3A1/LUM/COL6A2/ITGA2B/ITGB3/SERPINE1/COL5A1/COL1A2/FMOD/TGFB2/TNN/COL5A2/COL1A1/MATN3/MATN1/COL9A2/VCAN/COL4A6/PTPRS/MATN4/NCAM1/LAMA1/ITGB6/COL2A1/ACAN/BGN/COL4A3/COL4A4/COL4A5/COL6A3/COL9A1/COMP/DMP1/FN…
REACTOME_EPH_EPHRIN_MEDIATED_REPULSION_OF_CELLS	REACTOME_EPH_EPHRIN_MEDIATED_REPULSION_OF_CELLS	50	0.364041	3.10178	0.00212314	0.00413399	0.000282522	21358	tags=96%, list=60%, signal=39%	EFNA3/TIAM1/EPHA4/FYN/APH1B/EFNA4/YES1/EPHB1/PSEN1/EFNA2/CLTCL1/NCSTN/PSENEN/AP2M1/APH1A/EPHB3/AP2A2/EFNB2/AP2B1/CLTC/ACTG1/ADAM10/EPHA1/CLTA/RAC1/PSEN2/CLTB/ACTB/EFNB1/EPHB4/EPHA3/VAV3/MMP9/EPHB6/MMP2/SRC/EFNA5/AP2A1/AP2S1/DNM1/EFNA1/EFNB3/EPHA2/EPHA5/EPHA7/EPHA8/EPHB2/LYN
REACTOME_G_ALPHA_12_13_SIGNALLING_EVENTS	REACTOME_G_ALPHA_12_13_SIGNALLING_EVENTS	76	0.306322	3.17673	0.00212314	0.00413399	0.000282522	24875	tags=100%, list=69%, signal=31%	ARHGEF37/TIAM1/ARHGEF40/RASGRF2/ROCK2/GNG7/ADRA1A/SOS1/ARHGEF35/FGD4/NET1/ARHGEF4/GNG10/VAV1/NGEF/GNB2/SOS2/ARHGEF10L/ARHGEF9/ITSN1/ARHGEF11/ROCK1/PLEKHG2/KALRN/FGD1/ARHGEF1/GNG13/TRIO/GNA12/RHOC/TIAM2/MCF2L/ARHGEF15/RHOA/GNG11/ECT2/GNG12/GNA13/ARHGEF10/RHOB/TBXA2R/GNB4/ARHGEF17/GNG2/GNGT2/BTK/FGD2/PLEKHG5/GNB5/ABR/PREX1/VAV3/GNB3/ARHGEF2/FGD3/ARHGEF16/GNG4/MCF2/GNGT1/ARHGEF38/ADRA1D/ADRA1B/GNB1/…
REACTOME_GAP_JUNCTION_TRAFFICKING_AND_REGULATION	REACTOME_GAP_JUNCTION_TRAFFICKING_AND_REGULATION	50	0.313115	2.66786	0.00212314	0.00413399	0.000282522	24624	tags=100%, list=69%, signal=31%	TUBA4A/GJD3/TUBB8B/GJB1/TJP1/CLTCL1/AP2M1/GJD4/TUBB8/TUBB6/TUBB3/GJB5/GJA9/MYO6/GJA1/CLTC/GJA5/TUBB4B/TUBA1B/TUBA3C/ACTG1/CLTA/GJA4/TUBA8/CLTB/GJC1/TUBB2B/ACTB/TUBB1/TUBA1C/DAB2/GJC2/TUBA3D/TUBA1A/GJA3/SRC/GJB4/TUBB4A/DNM2/DNM1/GJA8/GJB2/GJB3/TUBB2A/GJB6/GJD2/TUBAL3/TUBA4B/GJA10/TUBA3E
REACTOME_GOLGI_CISTERNAE_PERICENTRIOLAR_STACK_REORGANIZATION	REACTOME_GOLGI_CISTERNAE_PERICENTRIOLAR_STACK_REORGANIZATION	13	0.501103	2.22554	0.00212314	0.00413399	0.000282522	17880	tags=100%, list=50%, signal=50%	USO1/RAB1A/GOLGA2/RAB1B/RAB2A/BLZF1/GORASP2/GORASP1/MAPK1/MAPK3/CDK1/CCNB2/CCNB1
REACTOME_IRE1ALPHA_ACTIVATES_CHAPERONES	REACTOME_IRE1ALPHA_ACTIVATES_CHAPERONES	50	0.43024	3.66582	0.00212314	0.00413399	0.000282522	14665	tags=84%, list=41%, signal=50%	ACADVL/DNAJB9/EXTL2/DDX11/CTDSP2/EXTL1/SRPRA/ADD1/CXXC1/TLN1/SSR1/ATP6V0D1/HDGF/GFPT1/PLA2G4B/SHC1/HYOU1/ZBTB17/SEC31A/PREB/LMNA/KLHDC3/PDIA5/PDIA6/TPP1/PPP2R5B/ERN1/GOSR2/TSPYL2/GSK3A/HSPA5/YIF1A/EXTL3/ARFGAP1/DNAJC3/MYDGF/DCTN1/SRPRB/WIPI1/WFS1/DNAJB11/FKBP14
REACTOME_MICRORNA_MIRNA_BIOGENESIS	REACTOME_MICRORNA_MIRNA_BIOGENESIS	24	0.441148	2.62838	0.00212314	0.00413399	0.000282522	14021	tags=83%, list=39%, signal=51%	DGCR8/MIR23B/BCDIN3D/AGO4/DROSHA/POLR2G/AGO1/TARBP2/PRKRA/POLR2H/DICER1/POLR2C/POLR2E/POLR2D/POLR2L/RAN/POLR2I/POLR2F/XPO5/AGO2
REACTOME_MITOCHONDRIAL_IRON_SULFUR_CLUSTER_BIOGENESIS	REACTOME_MITOCHONDRIAL_IRON_SULFUR_CLUSTER_BIOGENESIS	13	0.616681	2.73885	0.00212314	0.00413399	0.000282522	10952	tags=92%, list=31%, signal=64%	FDX1/NFS1/FDXR/ISCA2/FXN/SLC25A37/ISCU/SLC25A28/GLRX5/ISCA1/LYRM4/FDX2
REACTOME_NF_KB_IS_ACTIVATED_AND_SIGNALS_SURVIVAL	REACTOME_NF_KB_IS_ACTIVATED_AND_SIGNALS_SURVIVAL	13	0.500237	2.22169	0.00212314	0.00413399	0.000282522	17911	tags=100%, list=50%, signal=50%	UBB/NGF/UBC/UBA52/RPS27A/NFKBIA/TRAF6/RELA/SQSTM1/IKBKB/IRAK1/NFKB1/NGFR
REACTOME_P75NTR_RECRUITS_SIGNALLING_COMPLEXES	REACTOME_P75NTR_RECRUITS_SIGNALLING_COMPLEXES	13	0.538195	2.39027	0.00212314	0.00413399	0.000282522	13773	tags=92%, list=38%, signal=57%	UBB/NGF/MYD88/RIPK2/UBC/UBA52/RPS27A/PRKCI/TRAF6/SQSTM1/IKBKB/IRAK1
REACTOME_PURINERGIC_SIGNALING_IN_LEISHMANIASIS_INFECTION	REACTOME_PURINERGIC_SIGNALING_IN_LEISHMANIASIS_INFECTION	24	0.406877	2.42419	0.00212314	0.00413399	0.000282522	21259	tags=100%, list=59%, signal=41%	NFKB2/TXNIP/MEFV/ENTPD5/C3/SUGT1/CASP1/ENTPD1/RELA/HSP90AB1/APP/NT5E/TXN/P2RX4/NFKB1/NLRP3/PYCARD/P2RX7/PSTPIP1/C3AR1/CTSG/IL1A/IL1B/IL18
REACTOME_SIGNALING_BY_EGFR	REACTOME_SIGNALING_BY_EGFR	50	0.330627	2.81708	0.00212314	0.00413399	0.000282522	14584	tags=74%, list=41%, signal=44%	SH3GL3/KRAS/NRAS/UBB/PLCG1/SOS1/PIK3R1/PTPN12/PTPN3/EPS15/EGFR/GAB1/EPN1/PTPRK/UBC/PIK3CA/STAM/HBEGF/UBA52/SHC1/RPS27A/CBL/SH3KBP1/STAM2/GRB2/HGS/SPRY2/LRIG1/CDC42/ADAM17/CSK/SPRY1/PTPN11/TGFA/ADAM10/HRAS/SH3GL1
REACTOME_SIGNALING_BY_ERBB2	REACTOME_SIGNALING_BY_ERBB2	50	0.337227	2.87331	0.00212314	0.00413399	0.000282522	22316	tags=96%, list=62%, signal=36%	KRAS/NRAS/UBB/FYN/PRKCA/PLCG1/SOS1/PIK3R1/PTPN12/YES1/USP8/EGFR/GAB1/UBC/PIK3CA/STUB1/PRKCE/MEMO1/AKT2/GRB7/RNF41/HBEGF/ERBB3/UBA52/SHC1/DIAPH1/HSP90AA1/RPS27A/CDC37/NRG1/GRB2/RHOA/PTPN18/HRAS/ERBB2/SRC/NRG3/ERBB4/PTK6/AKT1/BTC/EGF/EREG/MATK/PRKCD/CUL5/NRG2/AKT3
REACTOME_SIGNALING_BY_FGFR1	REACTOME_SIGNALING_BY_FGFR1	50	0.325512	2.77349	0.00212314	0.00413399	0.000282522	23458	tags=98%, list=65%, signal=34%	FLRT3/KRAS/NRAS/UBB/KL/PLCG1/SOS1/PIK3R1/BRAF/MKNK1/GAB1/UBC/PIK3CA/FRS2/UBA52/SHC1/RPS27A/CBL/FRS3/PPP2R1A/GRB2/SPRY2/SPRED1/MAPK1/MAPK3/FGF6/FGF3/PTPN11/PPP2CB/FGF2/HRAS/FGF4/FGF10/FLRT1/FGF1/FGFR1/FLRT2/FGF18/SRC/FGF22/FGF5/FGF8/FGF9/ANOS1/PPP2CA/FGF23/FGF17/FGF20/FGFRL1
REACTOME_SYNTHESIS_OF_BILE_ACIDS_AND_BILE_SALTS_VIA_7ALPHA_HYDROXYCHOLESTEROL	REACTOME_SYNTHESIS_OF_BILE_ACIDS_AND_BILE_SALTS_VIA_7ALPHA_HYDROXYCHOLESTEROL	24	0.471816	2.8111	0.00212314	0.00413399	0.000282522	14402	tags=88%, list=40%, signal=52%	ACOX2/HSD17B4/AKR1D1/CYP8B1/BAAT/CYP27A1/ABCB11/RXRA/NR1H4/AKR1C2/NCOA2/AKR1C4/CYP7B1/CYP7A1/NCOA1/AKR1C1/AMACR/HSD3B7/ACOT8/SLC27A2/AKR1C3
WP_ANGIOGENESIS	WP_ANGIOGENESIS	24	0.426121	2.53885	0.00212314	0.00413399	0.000282522	20570	tags=100%, list=57%, signal=43%	SMAD1/NOS3/ANGPT1/PLCG1/FLT1/TIMP3/PIK3CA/ARNT/TIMP2/PDGFB/VEGFA/HIF1A/MAPK14/CREBBP/TEK/MAPK1/PTK2/KDR/FGF2/PDGFRA/MMP9/SRC/FGFR2/AKT1
WP_LEPTIN_SIGNALING_PATHWAY	WP_LEPTIN_SIGNALING_PATHWAY	76	0.384867	3.99129	0.00212314	0.00413399	0.000282522	22067	tags=100%, list=62%, signal=38%	ESR1/IRS1/NOS3/FYN/BCL2L1/ROCK2/PLCG1/SOS1/ACACB/PIK3R1/ACACA/PTEN/CFL2/PRKAA2/RPS6/EIF4EBP1/ELK1/SH2B1/ROCK1/PLCG2/SHC1/NCOA1/MAP2K1/CREB1/KHDRBS1/MAPK8/MTOR/KPNA4/RPS6KB1/STAT3/RAF1/REL/MAPK14/GSK3A/GRB2/PDE3B/CDC42/RHOA/RELA/MAPK1/MAPK3/MAP2K2/SOCS2/PTPN1/PTK2/PTPN11/JAK2/IKBKB/RAC1/SOCS7/BAD/HRAS/FOXO1/NFKB1/CISH/STAT1/CCND1/LEP/RPS6KA1/ERBB2/STAT5B/IL1RN/PIK3R2/LEPR/SOCS3/SRC/AKT1/BAX/CHUK/E…
WP_ONE_CARBON_METABOLISM_AND_RELATED_PATHWAYS	WP_ONE_CARBON_METABOLISM_AND_RELATED_PATHWAYS	50	0.371785	3.16775	0.00212314	0.00413399	0.000282522	21803	tags=98%, list=61%, signal=38%	CSAD/GPX2/BAAT/CHDH/DMGDH/ETNK1/GPX1/DHFR2/GCLC/CDO1/CEPT1/MAT1A/CTH/BHMT2/ETNK2/AHCYL1/MTR/GNMT/CHPT1/AGXT2/BCAT2/GPX4/PCYT1A/GPX7/CHKA/PEMT/MTHFR/TYMS/SARDH/PCYT2/CHKB/GSR/GSS/DNMT3A/BCAT1/GAD1/CBSL/GPX3/SOD3/MAT2A/BHMT/DNM1/GAD2/GCLM/GPX5/PLD1/SHMT1/SHMT2/SOD1
WP_PHOTODYNAMIC_THERAPYINDUCED_AP1_SURVIVAL_SIGNALING	WP_PHOTODYNAMIC_THERAPYINDUCED_AP1_SURVIVAL_SIGNALING	50	0.377516	3.21658	0.00212314	0.00413399	0.000282522	22320	tags=100%, list=62%, signal=38%	NFE2L2/BCL2L1/ATF2/MAP2K7/EGFR/MAP2K4/ELK1/TP53/BAK1/HBEGF/HSP90AA1/CDKN1A/CFLAR/MAPK8/TRAF6/MAPK14/BCL2/MCL1/TNFRSF1A/TNF/RB1/TNFSF10/TRAF2/MAPK11/CDKN2A/BID/CCND1/FASLG/BMF/CCNA2/PDGFRA/IFNG/IL6/TRAF5/JUNB/JUN/MMP2/FOS/MAPK13/FAS/BAX/BCL3/CCNE1/FGF7/IL2/MAP3K5/MAP2K3/MAP2K6/MAPK12/BCL2L11
WP_PHYSIOLOGICAL_AND_PATHOLOGICAL_HYPERTROPHY_OF_THE_HEART	WP_PHYSIOLOGICAL_AND_PATHOLOGICAL_HYPERTROPHY_OF_THE_HEART	24	0.413655	2.46458	0.00212314	0.00413399	0.000282522	19515	tags=96%, list=54%, signal=44%	LIFR/PRKCE/PPP3CB/CAMK2D/PPP3CA/MAPK8/CALM1/STAT3/CALM2/MAPK14/RHOA/MAPK1/GATA4/IL6ST/RAC1/MYEF2/MAPK11/PRKCB/AGT/NFATC4/CTF1/JUN/FOS
WP_SYNAPTIC_SIGNALING_PATHWAYS_ASSOCIATED_WITH_AUTISM_SPECTRUM_DISORDER	WP_SYNAPTIC_SIGNALING_PATHWAYS_ASSOCIATED_WITH_AUTISM_SPECTRUM_DISORDER	50	0.377627	3.21754	0.00212314	0.00413399	0.000282522	22316	tags=100%, list=62%, signal=38%	PRKAB2/ARC/GRIN2B/PRKAG3/KRAS/NRAS/TSC1/PRKAG1/PIK3R1/PRKAG2/PIK3R3/UBE3A/PTEN/NF1/GRM1/PRKAA2/EIF4EBP1/PIK3CA/RHEB/AKT2/TSC2/MTOR/RPS6KB1/GRIN3A/SHANK3/PIK3CB/RPTOR/GRIN3B/MAPK1/MAPK3/CAMK2B/CACNA1C/GRIN2C/HRAS/SYNGAP1/CAMK4/PIK3R2/NTRK2/GRIN1/AKT1/BDNF/DLG4/GRIN2A/GRIN2D/GSK3B/PIK3CD/PRKAA1/PRKAB1/HOMER1/AKT3
BIOCARTA_CPSF_PATHWAY	BIOCARTA_CPSF_PATHWAY	10	0.56969	2.23217	0.00212766	0.00413399	0.000282522	15422	tags=100%, list=43%, signal=57%	CPSF4/CPSF2/PAPOLA/CSTF3/CSTF2/CSTF1/CPSF3/PABPN1/CPSF1/BCL2L2-PABPN1
KEGG_ECM_RECEPTOR_INTERACTION	KEGG_ECM_RECEPTOR_INTERACTION	82	0.363495	3.87865	0.00212766	0.00413399	0.000282522	21955	tags=98%, list=61%, signal=38%	SV2C/COL6A1/CD36/ITGA2/ITGA6/LAMA2/THBS3/ITGA8/RELN/THBS4/CHAD/GP6/COL4A1/GP1BA/COL5A3/DAG1/LAMB3/LAMC1/ITGA1/ITGB1/HSPG2/LAMB4/ITGA7/TNXB/ITGB5/LAMA5/TNC/ITGA11/SDC4/ITGA5/LAMB1/ITGA9/ITGA10/ITGA4/COL4A2/THBS2/LAMA4/COL3A1/COL6A2/ITGA2B/ITGB3/SV2A/COL5A1/COL1A2/CD44/SDC3/ITGB4/TNN/COL5A2/COL1A1/COL11A2/THBS1/VWF/COL4A6/LAMA1/SV2B/ITGB6/ITGB8/COL2A1/LAMC2/CD47/COL4A4/COL6A3/COL11A1/COMP/FN1/GP5/G…
KEGG_HEMATOPOIETIC_CELL_LINEAGE	KEGG_HEMATOPOIETIC_CELL_LINEAGE	82	0.394075	4.20495	0.00212766	0.00413399	0.000282522	21301	tags=99%, list=59%, signal=40%	CSF3/CD36/IL5/ITGA2/IL6R/CD3D/ITGA6/IL1R2/CD34/CD14/IL4/IL1R1/IL11RA/EPOR/IL11/MME/CD8A/CD1E/GP1BA/FLT3LG/IL5RA/ITGA1/CD4/DNTT/CD59/TNF/KITLG/CSF2RA/ITGA5/CD33/CD1D/IL9R/ITGA4/CD1C/HLA-DRA/FLT3/ITGA2B/ITGB3/CD37/TFRC/CSF1/CR1/CD3G/HLA-DRB5/CD1B/IL6/CD44/CSF3R/CD5/CD3E/THPO/IL2RA/CD8B/CD22/FCER2/IL7R/EPO/MS4A1/ANPEP/CD1A/CD2/CD9/CD19/CD38/CR2/CSF2/CD55/FCGR1A/GP5/GP9/GYPA/HLA-DRB1/IL1A/IL1B/IL3/IL…
KEGG_OOCYTE_MEIOSIS	KEGG_OOCYTE_MEIOSIS	109	0.327923	4.06545	0.00212766	0.00413399	0.000282522	23448	tags=98%, list=65%, signal=34%	CAMK2A/ADCY8/CDC25C/ANAPC5/CALML3/AR/RPS6KA2/PPP1CA/SPDYC/CUL1/BTRC/ANAPC2/ADCY6/RPS6KA3/YWHAE/ITPR3/PPP2R5C/STAG3/CDC23/CAMK2G/CDK2/SLK/PPP3CB/PLCZ1/CALML6/PRKACB/ADCY2/ANAPC13/SMC1A/SPDYA/YWHAG/ANAPC10/ITPR1/ANAPC4/ADCY4/MAP2K1/FBXW11/CAMK2D/ANAPC1/PPP3CA/SKP1/PPP2R5D/ADCY9/PPP3R1/PPP1CC/CALM1/CALM2/ADCY5/PPP2R5B/ADCY3/PPP3R2/ANAPC11/PPP2R1A/PPP2R5E/CALM3/YWHAB/MAPK1/MAPK3/IGF1/CHP1/CDC27/PPP2C…
KEGG_SMALL_CELL_LUNG_CANCER	KEGG_SMALL_CELL_LUNG_CANCER	82	0.377966	4.03306	0.00212766	0.00413399	0.000282522	22316	tags=100%, list=62%, signal=38%	RXRG/CDK6/PIAS2/ITGA2/PIAS4/ITGA6/BCL2L1/RXRA/PIK3R1/LAMA2/PIK3R3/BIRC2/PIAS1/RXRB/PTEN/CDK2/PIK3CA/TP53/TRAF4/AKT2/XIAP/COL4A1/CKS1B/SKP2/CDK4/NFKBIA/LAMB3/PIK3CB/TRAF6/BCL2/CDKN2B/LAMC1/ITGB1/PIAS3/RELA/LAMB4/LAMA5/PTK2/TRAF3/BIRC3/IKBKB/FHIT/RB1/LAMB1/PIK3R5/TRAF2/RARB/NFKB1/COL4A2/CYCS/LAMA4/CCND1/E2F3/ITGA2B/CCNE2/E2F1/TRAF5/PIK3R2/PTGS2/COL4A6/LAMA1/NOS2/LAMC2/AKT1/APAF1/CASP9/CCNE1/CDKN1B/…
PID_CMYB_PATHWAY	PID_CMYB_PATHWAY	82	0.379807	4.05271	0.00212766	0.00413399	0.000282522	21810	tags=99%, list=61%, signal=39%	CDK6/RAG2/KRAS/NRAS/LECT2/HIPK2/LEF1/CD34/ZFHX3/PPID/YEATS4/PAX5/SIN3A/CBX4/ADA/PIM1/NCOR1/EP300/TRIM28/COPA/HES1/SKI/ATP2B1/CDKN1A/HSPA8/PPP3CA/CASP6/ETS1/NLK/CEBPB/ZFPM1/BCL2/CEBPA/CREBBP/PIAS3/SLC25A3/MAP3K7/SMARCA2/CD4/UBE2I/BIRC3/IQGAP1/CLTA/KITLG/HRAS/TFEC/MCM4/MAD1L1/ETS2/CCNA1/CDKN2A/PTCRA/CCND1/SPI1/GSTM1/COL1A2/CCNB1/TAB2/TAB1/CEBPD/GATA3/WNT1/PTGS2/LYZ/ADORA2B/MPO/MAT2A/MAF/ANPEP/CA1/C…
PID_REG_GR_PATHWAY	PID_REG_GR_PATHWAY	82	0.383477	4.09187	0.00212766	0.00413399	0.000282522	22119	tags=100%, list=62%, signal=38%	IL5/NR1I3/CDK5/PPP5C/NFATC1/IL4/FKBP4/NCOA2/SMARCC1/SELE/EP300/TP53/PRKACB/HDAC2/POU2F1/NCOA1/HSP90AA1/CREB1/CDKN1A/SMARCC2/MAPK8/TBX21/MAPK14/KMT5B/BGLAP/CREBBP/SMARCA4/MAPK9/RELA/MAPK1/MAPK3/MDM2/SUMO2/SMARCD1/PRL/AFP/NFKB1/IRF1/CSN2/MAPK11/FGG/NR4A1/SGK1/STAT1/SPI1/IFNG/STAT5B/ICAM1/IL6/PBX1/POMC/JUN/EGR1/GATA3/VIPR1/MAPK10/FOS/KRT17/MMP1/SFN/AKT1/BAX/CGA/CSF2/FKBP5/NR3C1/GSK3B/HDAC1/IL2/CXCL8…
REACTOME_ACETYLCHOLINE_REGULATES_INSULIN_SECRETION	REACTOME_ACETYLCHOLINE_REGULATES_INSULIN_SECRETION	10	0.522895	2.04882	0.00212766	0.00413399	0.000282522	17098	tags=100%, list=48%, signal=52%	CHRM3/PRKCA/GNA14/PLCB3/GNA11/GNAQ/PLCB1/MARCKS/PLCB2/GNA15
REACTOME_BIOTIN_TRANSPORT_AND_METABOLISM	REACTOME_BIOTIN_TRANSPORT_AND_METABOLISM	10	0.537693	2.1068	0.00212766	0.00413399	0.000282522	16568	tags=100%, list=46%, signal=54%	PC/ACACB/MCCC2/MCCC1/HLCS/ACACA/BTD/PCCA/SLC5A6/PDZD11
REACTOME_CLEC7A_DECTIN_1_INDUCES_NFAT_ACTIVATION	REACTOME_CLEC7A_DECTIN_1_INDUCES_NFAT_ACTIVATION	10	0.725514	2.84272	0.00212766	0.00413399	0.000282522	9841	tags=100%, list=27%, signal=73%	NFATC3/NFATC1/AHCYL1/ITPR3/PPP3CB/ITPR1/PPP3CA/PPP3R1/NFATC2/CALM1
REACTOME_MEIOTIC_RECOMBINATION	REACTOME_MEIOTIC_RECOMBINATION	82	0.289927	3.09365	0.00212766	0.00413399	0.000282522	23703	tags=95%, list=66%, signal=32%	H2BC8/H2AC19/H3C1/H3-3A/H2BC13/H2BC21/H4C2/H2AC8/H2AC18/RPA1/CDK2/H2AZ2/MLH1/RPA3/ATM/H2BC12/H3C10/CDK4/H2AJ/H4C11/NBN/H3C13/RAD50/DMC1/H3-3B/PRDM9/MND1/H2BC6/MSH5/H4C12/H4C4/BRCA2/H4C3/H2BC5/H4C14/MSH4/H2AC4/H2AC20/H3C6/BRCA1/RPA2/H4-16/H3-4/RAD51/H2BC17/H3C4/H2AC7/H2BU1/H4C6/H3C8/H2BC11/BLM/H2AX/H2AZ1/H2BC3/MRE11/RAD51C/RBBP8/TOP3A/H4C9/H2AC14/H2AC6/H2BC14/H2BC7/H2BC9/H2BC10/H2BC4/H3C11/H4C1/H4…
REACTOME_MITOTIC_SPINDLE_CHECKPOINT	REACTOME_MITOTIC_SPINDLE_CHECKPOINT	109	0.302156	3.746	0.00212766	0.00413399	0.000282522	19075	tags=83%, list=53%, signal=39%	DYNC1I1/ANAPC5/ZWINT/CENPP/CENPK/NDEL1/UBE2E1/ANAPC16/PAFAH1B1/NUP133/CLASP2/ANAPC2/CENPU/UBE2C/PMF1/TAOK1/NUP98/NUP37/NSL1/SEH1L/CENPS/PPP2R5C/DYNC1LI2/CDC23/SPDL1/RPS27/NUP160/SEC13/ANAPC15/AHCTF1/DYNLL2/XPO1/ANAPC10/ANAPC4/SKA2/ANAPC1/RANBP2/KIF2C/ITGB3BP/PPP2R5D/PPP1CC/BUB3/CKAP5/PPP2R5B/ANAPC11/PPP2R1A/NUP85/PPP2R5E/DYNC1LI1/NUP107/ZWILCH/DYNC1H1/INCENP/NUDC/NUP43/CDC27/DYNC1I2/PPP2CB/PPP2R1…
REACTOME_O_LINKED_GLYCOSYLATION	REACTOME_O_LINKED_GLYCOSYLATION	109	0.271338	3.36394	0.00212766	0.00413399	0.000282522	25473	tags=98%, list=71%, signal=28%	ST3GAL4/SBSPON/B3GNT7/B4GALT5/MUC1/GALNT5/GCNT4/GALNT15/ST3GAL1/POMT2/LARGE2/GALNT16/GALNT1/ST3GAL2/ST6GALNAC3/ST3GAL3/B3GLCT/THSD1/ADAMTSL5/B3GALNT2/GALNT4/ADAMTSL4/THSD4/GALNT7/ADAMTSL3/POMGNT1/MUC7/C1GALT1C1/DAG1/GALNT11/THSD7A/POMT1/MUC12/ADAMTS12/LARGE1/ADAMTS16/B3GNT2/MUC16/GALNT10/C1GALT1/MUC17/POMGNT2/SPON2/ADAMTS7/ADAMTS8/B3GNTL1/ADAMTS13/THBS2/GALNT13/ADAMTS2/MUC4/ADAMTSL1/ST6GAL1/GALNT…
REACTOME_PROCESSING_AND_ACTIVATION_OF_SUMO	REACTOME_PROCESSING_AND_ACTIVATION_OF_SUMO	10	0.64111	2.51201	0.00212766	0.00413399	0.000282522	12864	tags=100%, list=36%, signal=64%	SENP5/SENP1/SENP2/UBA2/SUMO1/SUMO3/RWDD3/SAE1/SUMO2/UBE2I
REACTOME_RUNX3_REGULATES_P14_ARF	REACTOME_RUNX3_REGULATES_P14_ARF	10	0.530713	2.07945	0.00212766	0.00413399	0.000282522	16818	tags=100%, list=47%, signal=53%	KRAS/HDAC4/BRD2/EP300/CBFB/RUNX1/TGFB1/CDKN2A/RUNX3/CCND1
REACTOME_SIGNAL_ATTENUATION	REACTOME_SIGNAL_ATTENUATION	10	0.555422	2.17627	0.00212766	0.00413399	0.000282522	12313	tags=90%, list=34%, signal=59%	IRS1/SOS1/IRS2/GRB10/SHC1/GRB2/INSR/MAPK1/MAPK3
REACTOME_SIGNALING_BY_FGFR3_FUSIONS_IN_CANCER	REACTOME_SIGNALING_BY_FGFR3_FUSIONS_IN_CANCER	10	0.601518	2.35688	0.00212766	0.00413399	0.000282522	7041	tags=80%, list=20%, signal=64%	KRAS/NRAS/FGFR3/SOS1/PIK3R1/GAB1/PIK3CA/FRS2
REACTOME_SRP_DEPENDENT_COTRANSLATIONAL_PROTEIN_TARGETING_TO_MEMBRANE	REACTOME_SRP_DEPENDENT_COTRANSLATIONAL_PROTEIN_TARGETING_TO_MEMBRANE	109	0.391431	4.85279	0.00212766	0.00413399	0.000282522	14893	tags=81%, list=42%, signal=47%	SEC11A/RPL13A/SRP9/RPS4Y1/RPL27A/RPS9/RPL15/RPL3L/RPL3/FAU/RPL22/SRP72/RPL26/SRPRA/RPS24/RPL6/RPS6/RPL41/RPS27/RPL34/RPS3A/RPLP0/SSR1/RPL36AL/RPS25/SSR3/RPL7A/RPL10A/UBA52/RPL19/RPS15A/RPL4/RPS27A/RPS28/RPL27/RPSA/RPL17/RPS26/SEC11C/SEC61B/RPS4X/SRP19/SEC61A2/RPS11/RPS17/RPS14/RPS29/RPS5/RPL24/RPS16/RPL29/RPL14/RPL7/RPL32/RPL23A/RPS12/RPS2/RPS7/SSR2/SRP68/RPS3/RPL35A/RPL13/RPS10/RPL26L1/SPCS2/RPS…
REACTOME_TOLL_LIKE_RECEPTOR_10_TLR10_CASCADE	REACTOME_TOLL_LIKE_RECEPTOR_10_TLR10_CASCADE	82	0.372618	3.976	0.00212766	0.00413399	0.000282522	22067	tags=99%, list=62%, signal=38%	UBB/RPS6KA2/NFKB2/S100B/ATF2/NOD1/ATF1/CUL1/BTRC/ECSIT/NKIRAS1/AGER/MYD88/DUSP6/RIPK2/MAP2K7/TAB3/RPS6KA3/VRK3/MAP2K4/TNIP2/ELK1/UBC/RPS6KA5/MEF2A/UBA52/UBE2N/MAP2K1/RPS27A/CREB1/FBXW11/SKP1/MAPK8/PPP2R5D/MAP3K1/DUSP3/IRAK4/NFKBIA/UBE2V1/MAPKAPK2/TRAF6/MAPK14/PPP2R1A/MEF2C/MAPK9/DUSP7/RELA/MAPK1/MAPK3/MAP3K7/APP/MAPK7/IKBKB/PPP2CB/PPP2R1B/IRAK1/PELI3/NFKB1/MAPK11/PELI1/RPS6KA1/NOD2/TAB2/TLR5/JUN/…
REACTOME_TP53_REGULATES_METABOLIC_GENES	REACTOME_TP53_REGULATES_METABOLIC_GENES	82	0.353753	3.77469	0.00212766	0.00413399	0.000282522	16513	tags=82%, list=46%, signal=44%	PRKAB2/PRDX5/PRKAG3/PRDX1/GPX2/TSC1/PRKAG1/GLS/PRKAG2/RRAGA/COX20/COX18/SESN1/TACO1/PTEN/AGO4/TP63/YWHAE/PRKAA2/COX7A2L/LAMTOR3/TP53/RHEB/LRPPRC/TNRC6B/AKT2/TSC2/TNRC6C/LAMTOR2/PRDX2/COX6A1/LAMTOR4/YWHAG/AGO1/NDUFA4/COX11/COX7C/MTOR/RRAGB/TIGAR/MLST8/SESN3/SLC38A9/COX8A/LAMTOR5/RPTOR/COX5B/COX16/LAMTOR1/YWHAB/COX5A/RRAGC/COX6B1/TXNRD1/COX14/AGO2/SCO1/COX6C/TXN/RRAGD/GPI/DDIT4/GSR/MOV10/AGO3/CYCS/…
REACTOME_TRANSCRIPTIONAL_REGULATION_OF_WHITE_ADIPOCYTE_DIFFERENTIATION	REACTOME_TRANSCRIPTIONAL_REGULATION_OF_WHITE_ADIPOCYTE_DIFFERENTIATION	82	0.322222	3.43825	0.00212766	0.00413399	0.000282522	23428	tags=98%, list=65%, signal=34%	PLIN1/CD36/CHD9/MED25/MED17/RXRA/MED31/MED23/SREBF2/MED18/PPARA/SLC2A4/EGR2/THRAP3/NCOA2/MED1/NCOR1/EP300/MED6/NR2F2/FAM120B/MED11/NCOA3/ZNF467/ADIRF/NCOA1/TGS1/CARM1/MED24/MED26/CDK4/MED22/CEBPB/CCNC/MED7/CEBPA/NCOR2/CREBBP/MED28/MED16/CDK8/RELA/MED9/MED8/TBL1X/TBL1XR1/CDK19/MED12/MED20/TNF/CCND3/EBF1/MED30/TGFB1/ZNF638/NFKB1/FABP4/HELZ2/LEP/ANGPTL4/MED13/KLF4/PPARGC1A/CEBPD/WNT1/WNT10B/PCK1/NCO…
ST_INTEGRIN_SIGNALING_PATHWAY	ST_INTEGRIN_SIGNALING_PATHWAY	82	0.316976	3.38228	0.00212766	0.00413399	0.000282522	24496	tags=100%, list=68%, signal=32%	ITGA2/MAPK8IP1/FYN/ITGA6/ROCK2/ABL1/PLCG1/SOS1/BRAF/ITGA8/MAP2K7/DOCK1/PTEN/MAP2K4/TLN1/SOS2/PKLR/PIK3CA/ROCK1/AKT2/PLCG2/GRB7/SHC1/ITGB3BP/MAPK8/RALA/MRAS/RAF1/PIK3CB/RAPGEF1/GRB2/ACTR2/MAPK9/CDC42/ITGA1/ACTR3/MAPK1/P4HB/BCAR1/ITGA7/PAK4/PAK2/CAV1/PTK2/VASP/ACTN1/ITGA11/ITGA5/PAK1/ITGA9/ANGPTL2/ASAP1/TNK2/ITGA10/ITGA4/CDKN2A/WAS/CRK/ZYX/ARHGAP26/MAPK10/RHO/PAK3/SRC/MAP3K11/AKT1/CSE1L/EPHB2/ARHGA…
BIOCARTA_MAPK_PATHWAY	BIOCARTA_MAPK_PATHWAY	79	0.383808	4.04924	0.0021322	0.00413399	0.000282522	22106	tags=100%, list=62%, signal=38%	RPS6KA2/ATF2/MAP3K13/MAP3K9/MAP2K7/MKNK2/MKNK1/RPS6KA3/MAP3K3/MAP2K4/ELK1/MAP4K5/RPS6KA5/MAP3K4/MAP3K14/SHC1/TGFBR1/MAPKAPK5/MAP2K1/CREB1/MAPK6/MAPK8/RPS6KB1/MAP3K1/RAF1/MAP4K4/NFKBIA/MAPK4/MAPKAPK2/MAPK14/CEBPA/GRB2/RPS6KA4/MAPK9/MAP4K3/RELA/DAXX/MAP4K2/MAPK1/MAPK3/MAP3K7/PAK2/MAP2K2/MAPK7/TRADD/MAP3K6/MAP3K10/IKBKB/RAC1/MAP3K12/HRAS/PAK1/TGFB1/TRAF2/NFKB1/MAP4K1/MAPK11/TGFB3/STAT1/RPS6KA1/TGFB2…
KEGG_GLYCEROPHOSPHOLIPID_METABOLISM	KEGG_GLYCEROPHOSPHOLIPID_METABOLISM	75	0.324253	3.34585	0.0021322	0.00413399	0.000282522	23753	tags=99%, list=66%, signal=33%	PGS1/GPAM/DGKE/ETNK1/PLPP3/DGKI/ETNK2/DGKD/LPCAT2/PLA2G6/JMJD7-PLA2G4B/PLA2G3/PLA2G15/CHPT1/CDS2/PLA2G12A/DGKQ/LPCAT3/PISD/PLA2G4B/AGPAT1/LPGAT1/PLPP1/PLA2G10/PCYT1A/PLA2G2F/LCLAT1/PLD2/PLA2G12B/LYPLA1/MBOAT7/TAZ/CHKA/GPD2/PLA2G1B/PEMT/PLA2G2C/CDIPT/DGKB/PCYT2/DGKG/PTDSS2/PLA2G4A/AGPAT2/CHKB/GPAT4/MBOAT1/LPCAT4/GPD1L/GPD1/AGPAT4/DGKH/GPAT3/LPCAT1/PLA2G4E/MBOAT2/GNPAT/LCAT/ACHE/PLPP2/PLA2G2A/CDS1/…
PID_MET_PATHWAY	PID_MET_PATHWAY	79	0.392453	4.14043	0.0021322	0.00413399	0.000282522	21797	tags=100%, list=61%, signal=39%	RIN2/HGF/PLCG1/SOS1/PIK3R1/CTNNA1/NUMB/CTNNB1/ARHGEF4/RAP1A/EPS15/AKT1S1/PRKCZ/MAP2K4/GAB1/EIF4EBP1/WASL/APC/PIK3CA/AKT2/MET/RANBP10/NCK1/SHC1/MAP2K1/CBL/CRKL/SH3KBP1/MAPK8/MTOR/PRKCI/MAP3K1/KPNB1/PARD6A/ETS1/INPPL1/RAF1/MLST8/RPTOR/RAPGEF1/RANBP9/GRB2/HGS/RAB5A/CDC42/RHOA/PTPN2/MAPK1/MAPK3/BCAR1/PAK4/PAK2/MAP2K2/PTPN1/PTK2/PTPN11/RAC1/ARF6/BAD/HRAS/PAK1/DEPTOR/GAB2/CRK/MUC20/PTPRJ/JUN/EGR1/NCK2/…
PID_SMAD2_3NUCLEAR_PATHWAY	PID_SMAD2_3NUCLEAR_PATHWAY	81	0.351535	3.73621	0.0021322	0.00413399	0.000282522	22369	tags=98%, list=62%, signal=37%	ESR1/AR/IL5/TFDP1/SMAD3/PIAS4/ATF2/SKIL/FOXO4/SMAD7/SMAD4/SIN3A/NCOA2/NCOR1/CDK2/EP300/TGIF1/DCP1A/HDAC2/SP3/SKI/E2F4/RBBP7/ZBTB17/NCOA1/CREB1/CDKN1A/HSPA8/CTBP1/RBBP4/CDK4/TCF3/FOXO3/CEBPB/SIN3B/MEF2C/CDKN2B/LAMC1/CREBBP/PIAS3/CBFB/ITGB5/RUNX1/HNF4A/SMAD2/RBL1/CITED1/SAP30/IRF7/FOXO1/IL10/ATF3/TGIF2/E2F5/RUNX3/SERPINE1/COL1A2/JUN/GSC/GATA3/FOXH1/FOS/VDR/IGHA1/AKT1/RUNX2/NKX2-5/DLX1/FOXG1/NR3C1/H…
REACTOME_ANTIVIRAL_MECHANISM_BY_IFN_STIMULATED_GENES	REACTOME_ANTIVIRAL_MECHANISM_BY_IFN_STIMULATED_GENES	81	0.341317	3.62761	0.0021322	0.00413399	0.000282522	22290	tags=96%, list=62%, signal=36%	UBB/RNASEL/PLCG1/IFIT1/UBE2E1/AAAS/KPNA5/NUP133/NUP88/PPM1B/NUP98/NUP37/NUP58/EIF4G3/SEH1L/ARIH1/NUP160/UBC/SEC13/USP41/UBA52/USP18/POM121C/UBE2N/EIF4G1/NUP214/NUP42/ISG15/RPS27A/NUP188/KPNA3/RANBP2/NUP153/DDX58/KPNA4/KPNB1/EIF2AK2/PIN1/RAE1/NUP85/NUP107/TRIM25/MAPK3/EIF4A2/NUP205/NUP43/KPNA1/NUP210/NUP93/HERC5/NUP50/NDC1/NUP62/EIF4A1/OAS1/MX1/OAS2/STAT1/FLNA/NUP155/EIF4E3/KPNA7/EIF4E/FLNB/IRF3/J…
REACTOME_CARNITINE_METABOLISM	REACTOME_CARNITINE_METABOLISM	14	0.511613	2.36254	0.0021322	0.00413399	0.000282522	9499	tags=79%, list=27%, signal=58%	PRKAB2/CPT2/RXRA/ACACB/PRKAG2/ACACA/MID1IP1/PRKAA2/SLC25A20/PPARD/CPT1A
REACTOME_CELLULAR_SENESCENCE	REACTOME_CELLULAR_SENESCENCE	190	0.314879	5.18023	0.0021322	0.00413399	0.000282522	22135	tags=93%, list=62%, signal=36%	H2BC8/HMGA2/H2AC19/CDK6/ANAPC5/UBB/H3C1/H1-0/RPS6KA2/TFDP1/H3-3A/RNF2/POT1/HIRA/H2BC13/UBE2E1/ANAPC16/CBX4/MAP2K7/H1-1/BMI1/ANAPC2/EHMT1/UBE2C/H2BC21/RPS6KA3/AGO4/H4C2/MAP2K4/RING1/H2AC8/KAT5/ASF1A/CDC23/H2AC18/CDK2/MINK1/UBN1/UBC/TP53/ANAPC15/TNRC6B/TNRC6C/H2AZ2/UBA52/AGO1/RBBP7/ANAPC10/MAPKAPK5/ANAPC4/EZH2/ATM/RPS27A/CDKN1A/H2BC12/ANAPC1/TINF2/CABIN1/MAPK8/RBBP4/ETS1/H3C10/CDK4/STAT3/EP400/MAP4…
REACTOME_CONSTITUTIVE_SIGNALING_BY_ABERRANT_PI3K_IN_CANCER	REACTOME_CONSTITUTIVE_SIGNALING_BY_ABERRANT_PI3K_IN_CANCER	75	0.326142	3.36534	0.0021322	0.00413399	0.000282522	22242	tags=95%, list=62%, signal=36%	ESR1/IRS1/FGF16/KL/CD28/FGFR3/HGF/FYN/PIK3R1/IRS2/PIK3R3/VAV1/EGFR/GAB1/FGFR4/PIK3CA/FRS2/MET/HBEGF/ERBB3/STRN/PDGFB/CD80/PIK3CB/NRG1/GRB2/FGF6/FGF3/PTPN11/TGFA/RHOG/RAC1/FGF2/KITLG/FGF4/KLB/CD86/FGF10/PDGFRA/ERBB2/FGF1/FGFR1/LCK/TRAT1/RAC2/PIK3R2/ICOS/FGF18/SRC/NRG3/PDGFA/ERBB4/FGF22/AREG/FGFR2/FGF19/BTC/CD19/EGF/EREG/ESR2/FGF5/FGF7/FGF8/FGF9/KIT/PDGFRB/PIK3CD/FGF23/FGF17/NRG2
REACTOME_DNA_DAMAGE_TELOMERE_STRESS_INDUCED_SENESCENCE	REACTOME_DNA_DAMAGE_TELOMERE_STRESS_INDUCED_SENESCENCE	79	0.308852	3.25844	0.0021322	0.00413399	0.000282522	22041	tags=92%, list=62%, signal=36%	H2BC8/HMGA2/H2AC19/H1-0/POT1/HIRA/H2BC13/H1-1/H2BC21/H4C2/H2AC8/KAT5/ASF1A/H2AC18/CDK2/UBN1/TP53/H2AZ2/ATM/CDKN1A/H2BC12/TINF2/CABIN1/EP400/H2AJ/H4C11/NBN/RAD50/H2BC6/H4C12/H4C4/H4C3/RB1/H2BC5/H4C14/H2AC4/LMNB1/H2AC20/CCNA1/H1-5/CCNA2/H4-16/H3-4/TERF1/CCNE2/H2BC17/H1-2/HMGA1/H2AC7/H1-4/H2BU1/H4C6/H2BC11/CCNE1/CDKN1B/H1-3/H2AX/H2AZ1/H2BC3/MRE11/TERF2/H4C9/H2AC14/H2AC6/H2BC14/H2BC7/H2BC9/H2BC10/H2B…
REACTOME_EXTRA_NUCLEAR_ESTROGEN_SIGNALING	REACTOME_EXTRA_NUCLEAR_ESTROGEN_SIGNALING	75	0.345698	3.56712	0.0021322	0.00413399	0.000282522	21542	tags=95%, list=60%, signal=38%	ESR1/KRAS/NRAS/GNAI1/NOS3/GNG7/PIK3R1/PIK3R3/GNG10/GNB2/EGFR/PRKCZ/UHMK1/ELK1/PIK3CA/GNAI2/AKT2/XPO1/HBEGF/SHC1/HSP90AA1/STRN/GNG13/CREB1/CALM1/FOXO3/BCL2/GNG11/MAPK1/GNG12/MAPK3/ZDHHC21/CAV1/PTK2/TGFA/ZDHHC7/SRF/HRAS/PRMT1/GNB4/GNG2/GNGT2/HSPB1/GNB5/CCND1/GNB3/S1PR3/IGF1R/CAV2/GNG4/PIK3R2/MMP9/MMP2/SRC/FOS/GNGT1/SPHK1/AREG/AKT1/BTC/CDKN1B/EGF/EREG/ESR2/GNAI3/GNB1/GNG3/GNG5/MMP3/MMP7/PDPK1
REACTOME_HEDGEHOG_OFF_STATE	REACTOME_HEDGEHOG_OFF_STATE	110	0.341106	4.24401	0.0021322	0.00413399	0.000282522	22658	tags=97%, list=63%, signal=36%	TUBA4A/ADCY8/UBB/PSMB4/INTU/WDR35/DYNC2H1/WDR19/SMO/CUL1/BTRC/NUMB/SEM1/PSMD4/PSMB6/PSMC2/PSMD2/PSMD6/PRKAR1A/ADCY6/CSNK1A1/PSMC1/MKS1/PSMB1/KIF3A/PSMD12/UBC/PRKAR2A/PSME1/IFT122/PRKACB/ADCY2/PSMD7/UBA52/PSMB5/PSMA5/PSMA1/OFD1/ADCY4/RPS27A/PSMA6/IFT140/PSMD8/TUBB6/SKP1/PSMA2/TUBB3/ADCY9/PSMA4/PSME3/IFT52/ADCY5/ADCY3/PSMA7/PSMD3/PSMD1/TUBB4B/PSMC3/PSMA3/PSMB7/IFT57/PSMB11/GNAS/PSMB10/PRKAR1B/PSMD1…
REACTOME_INITIAL_TRIGGERING_OF_COMPLEMENT	REACTOME_INITIAL_TRIGGERING_OF_COMPLEMENT	79	0.33791	3.565	0.0021322	0.00413399	0.000282522	23292	tags=99%, list=65%, signal=35%	IGHV3-13/IGLV1-40/MBL2/FCN3/MASP2/CFD/IGKV5-2/IGLV1-44/C4A/C3/C1S/IGHV3-53/FCN2/IGHV1-46/IGKV1D-39/C1R/C2/GZMM/FCN1/CFB/MASP1/C1QC/C1QA/C1QB/C4B/IGKV1D-12/IGKV2-30/IGLV7-43/IGHV4-34/IGHG4/IGHV3-48/IGLV3-25/IGKV1-5/IGLV3-1/IGLC3/IGLV2-23/IGLV2-14/IGHV3-30/IGLV6-57/IGKV3-15/IGLV1-47/IGKV4-1/IGKV1-17/IGLV2-11/IGHV3-23/IGHV3-11/IGHV4-39/IGHG1/IGLV3-21/IGKV3-20/IGLV3-19/CRP/IGHG2/IGLC2/CFP/COLEC10/IGH…
REACTOME_NEGATIVE_REGULATION_OF_THE_PI3K_AKT_NETWORK	REACTOME_NEGATIVE_REGULATION_OF_THE_PI3K_AKT_NETWORK	110	0.323185	4.02103	0.0021322	0.00413399	0.000282522	22316	tags=95%, list=62%, signal=36%	ESR1/IRS1/FGF16/KL/PHLPP2/CD28/FGFR3/HGF/FYN/PIK3R1/IRS2/PIK3R3/VAV1/MYD88/PIP4K2B/PTEN/PIP4K2C/EGFR/GAB1/PPP2R5C/FGFR4/PIK3CA/FRS2/AKT2/MET/HBEGF/ERBB3/STRN/PDGFB/CD80/PPP2R5D/PHLPP1/IRAK4/PIK3CB/NRG1/PPP2R5B/TRAF6/PPP2R1A/GRB2/PPP2R5E/INSR/IL1RL1/MAPK1/MAPK3/FGF6/FGF3/PTPN11/TGFA/RHOG/PPP2CB/PPP2R1B/RAC1/IRAK1/FGF2/KITLG/IL33/PIP5K1C/PIP4K2A/FGF4/KLB/CD86/FGF10/IL1RAP/PDGFRA/ERBB2/FGF1/PIP5K1B/…
REACTOME_NUCLEAR_ENVELOPE_NE_REASSEMBLY	REACTOME_NUCLEAR_ENVELOPE_NE_REASSEMBLY	75	0.305222	3.14947	0.0021322	0.00413399	0.000282522	24914	tags=100%, list=70%, signal=31%	TUBA4A/VPS4A/RCC1/TUBB8B/NUP133/NUP98/NUP37/NUP58/SEH1L/EMD/NUP160/SEC13/AHCTF1/BANF1/TNPO1/CC2D1B/NUP188/TUBB8/TUBB6/LMNA/TUBB3/KPNB1/LBR/SUMO1/VRK1/PPP2R1A/SPAST/NUP85/TUBB4B/NUP107/CHMP3/TMPO/CHMP7/CHMP6/RAN/NUP205/TUBA1B/UBE2I/CHMP2B/TUBA3C/NUP43/NUP93/LEMD2/TUBA8/SIRT2/NDC1/NUP62/PPP2R2A/LMNB1/TUBB2B/RANGAP1/TUBB1/TUBA1C/CHMP4C/CDK1/CCNB2/CCNB1/TUBA3D/NUP155/TUBA1A/CHMP2A/TUBB4A/PPP2CA/TUBB2…
REACTOME_PI_METABOLISM	REACTOME_PI_METABOLISM	81	0.341416	3.62867	0.0021322	0.00413399	0.000282522	22731	tags=98%, list=63%, signal=36%	PIK3C2B/PIK3C3/PLEKHA8/PIK3C2A/RAB4A/PIK3R1/PIK3R3/SBF2/PLEKHA3/MTMR3/MTMR4/PIKFYVE/TNFAIP8L1/PIP4K2B/SYNJ1/PTEN/PLEKHA5/PIP4K2C/PI4K2B/GDE1/MTMR12/SYNJ2/PIK3CA/MTMR1/SBF1/INPP5F/PI4K2A/MTMR14/INPP5K/RAB14/VAC14/PLEKHA1/PI4KA/PIP4P1/PI4KB/INPPL1/MTMR10/PNPLA6/PITPNB/PIK3CB/RUFY1/RAB5A/OCRL/ARF3/INPP4A/INPP5J/TPTE/INPP5E/GDPD1/GDPD3/MTMR2/PNPLA7/PIK3R5/PIP5K1C/PIP4K2A/TNFAIP8L2/MTMR9/ENPP6/PLEKHA4…
REACTOME_PROLONGED_ERK_ACTIVATION_EVENTS	REACTOME_PROLONGED_ERK_ACTIVATION_EVENTS	14	0.504178	2.3282	0.0021322	0.00413399	0.000282522	12618	tags=86%, list=35%, signal=56%	NGF/BRAF/RAP1A/FRS2/KIDINS220/MAP2K1/CRKL/RAPGEF1/YWHAB/MAPK1/MAPK3/MAP2K2
REACTOME_REGULATION_OF_HSF1_MEDIATED_HEAT_SHOCK_RESPONSE	REACTOME_REGULATION_OF_HSF1_MEDIATED_HEAT_SHOCK_RESPONSE	81	0.328799	3.49457	0.0021322	0.00413399	0.000282522	22290	tags=95%, list=62%, signal=36%	HSPB2/UBB/AAAS/NUP133/FKBP4/NUP88/HIKESHI/NUP98/NUP37/YWHAE/NUP58/SEH1L/HSPA12B/RPA1/SIRT1/BAG5/NUP160/SEC13/DNAJB6/ST13/POM121C/DEDD2/RPA3/NUP214/NUP42/ATM/NUP188/HSPA8/RANBP2/HSPA9/NUP153/BAG1/MRPL18/DNAJC7/MAPKAPK2/DNAJB1/RAE1/NUP85/NUP107/CCAR2/HSPA5/HSPA4/MAPK1/MAPK3/NUP205/BAG2/NUP43/NUP210/NUP93/BAG4/HSPA1L/NUP50/NDC1/NUP62/HSPA6/HSF1/HSPA4L/HSPB1/BAG3/HSPH1/SERPINH1/RPA2/NUP155/HSPA12A/TN…
REACTOME_RESPIRATORY_ELECTRON_TRANSPORT_ATP_SYNTHESIS_BY_CHEMIOSMOTIC_COUPLING_AND_HEAT_PRODUCTION_BY_UNCOUPLING_PROTEINS_	REACTOME_RESPIRATORY_ELECTRON_TRANSPORT_ATP_SYNTHESIS_BY_CHEMIOSMOTIC_COUPLING_AND_HEAT_PRODUCTION_BY_UNCOUPLING_PROTEINS_	110	0.399228	4.96715	0.0021322	0.00413399	0.000282522	14987	tags=82%, list=42%, signal=48%	PM20D1/NDUFB8/NUBPL/ATP5F1D/NDUFAF6/NDUFA12/SLC25A27/ETFA/ATP5MF/NDUFS2/COQ10A/NDUFA5/ECSIT/UQCRC2/COX20/NDUFAB1/DMAC2L/SDHC/COX18/SDHB/TACO1/UQCRC1/NDUFAF7/NDUFV3/SLC25A14/COX7A2L/ATP5PB/NDUFB10/NDUFA11/LRPPRC/NDUFA7/NDUFB2/TMEM126B/NDUFS4/SDHD/COX6A1/COQ10B/NDUFC1/NDUFB6/NDUFS3/NDUFB1/ACAD9/ATP5F1B/NDUFA4/TIMMDC1/COX11/NDUFS7/NDUFB7/COX7C/SDHA/ATP5F1A/NDUFAF5/UQCRQ/UQCR11/ATP5PF/ATP5PD/ATP5PO/N…
REACTOME_RMTS_METHYLATE_HISTONE_ARGININES	REACTOME_RMTS_METHYLATE_HISTONE_ARGININES	75	0.302306	3.11938	0.0021322	0.00413399	0.000282522	22136	tags=92%, list=62%, signal=35%	H2AC19/H3C1/PRMT5/PRMT7/ARID1A/WDR5/H4C2/H2AC8/ARID2/H2AC18/SMARCC1/H2AZ2/RBBP7/ACTL6A/PBRM1/SMARCC2/CARM1/H3C10/CDK4/H2AJ/H4C11/H3C13/RPS2/SMARCA4/H2AC15/H2AC17/WDR77/H2AC1/SMARCA2/SMARCD1/SMARCB1/H4C12/PRMT3/JAK2/ARID1B/H4C4/H4C3/H4C14/PRMT1/H2AC21/H2AC4/H2AC20/H3C6/CCND1/H4-16/DNMT3A/H3C4/H2AC7/H2AC13/PRMT6/H4C6/H2AW/H3C8/H2AX/H2AZ1/SMARCD2/SMARCD3/SMARCE1/H4C9/H2AC14/H2AC16/H2AC6/H3C11/H4C1/H…
REACTOME_ROLE_OF_PHOSPHOLIPIDS_IN_PHAGOCYTOSIS	REACTOME_ROLE_OF_PHOSPHOLIPIDS_IN_PHAGOCYTOSIS	81	0.325824	3.46295	0.0021322	0.00413399	0.000282522	23292	tags=98%, list=65%, signal=34%	IGHV3-13/IGLV1-40/PLCG1/PIK3R1/AHCYL1/ITPR3/PLA2G6/FCGR2A/PIK3CA/PRKCE/PLD3/PLCG2/SYK/IGKV5-2/IGLV1-44/ITPR1/IGHV3-53/PIK3CB/PLD2/IGHV1-46/IGKV1D-39/FCGR3A/CD247/PLPP5/CD3G/PIK3R2/IGKV1D-12/IGKV2-30/IGLV7-43/IGHV4-34/IGHG4/IGHV3-48/IGLV3-25/IGKV1-5/IGLV3-1/IGLC3/IGLV2-23/IGLV2-14/IGHV3-30/IGLV6-57/IGKV3-15/IGLV1-47/IGKV4-1/IGKV1-17/IGLV2-11/IGHV3-23/IGHV3-11/IGHV4-39/IGHG1/IGLV3-21/IGKV3-20/IGLV3…
REACTOME_SELECTIVE_AUTOPHAGY	REACTOME_SELECTIVE_AUTOPHAGY	81	0.28177	2.99473	0.0021322	0.00413399	0.000282522	22163	tags=90%, list=62%, signal=34%	PRKAB2/DYNC1I1/TUBA4A/PRKAG3/UBB/PRKAG1/ATG5/PRKAG2/PINK1/TUBB8B/HDAC6/USP30/PRKAA2/DYNC1LI2/NBR1/ULK1/TOMM20/UBC/MFN1/TOMM70/DYNLL2/UBA52/VCP/UBE2N/EPAS1/ATM/HSP90AA1/RPS27A/HSPA8/TUBB8/CSNK2A1/TUBB6/TUBB3/MFN2/PARK7/MTERF3/UBE2V1/TUBB4B/DYNC1LI1/MAP1LC3B/SQSTM1/VDAC1/DYNC1H1/TUBA1B/TUBA3C/TOMM40/DYNC1I2/FUNDC1/TUBA8/PRKN/CSNK2B/PLIN3/HSF1/PLIN2/TUBB2B/TUBB1/TUBA1C/CETN1/TUBA3D/TUBA1A/TOMM7/SRC/…
REACTOME_SEPARATION_OF_SISTER_CHROMATIDS	REACTOME_SEPARATION_OF_SISTER_CHROMATIDS	188	0.305241	5.01233	0.0021322	0.00413399	0.000282522	24180	tags=98%, list=67%, signal=32%	DYNC1I1/TUBA4A/ANAPC5/UBB/ZWINT/PSMB4/CDCA5/CENPP/CENPK/NDEL1/UBE2E1/SEM1/ANAPC16/TUBB8B/PAFAH1B1/NUP133/PSMD4/PSMB6/CLASP2/PSMC2/PSMD2/PSMD6/ANAPC2/CENPU/UBE2C/PMF1/TAOK1/NUP98/NUP37/NSL1/PSMC1/SEH1L/PDS5B/CENPS/PPP2R5C/DYNC1LI2/CDC23/SPDL1/RPS27/PSMB1/PSMD12/NUP160/WAPL/UBC/SEC13/PSME1/ANAPC15/AHCTF1/PSMD7/DYNLL2/XPO1/SMC1A/UBA52/ANAPC10/PSMB5/PSMA5/PSMA1/ANAPC4/RPS27A/SKA2/PSMA6/TUBB8/ANAPC1/R…
REACTOME_TRAF6_MEDIATED_IRF7_ACTIVATION_IN_TLR7_8_OR_9_SIGNALING	REACTOME_TRAF6_MEDIATED_IRF7_ACTIVATION_IN_TLR7_8_OR_9_SIGNALING	14	0.541786	2.50187	0.0021322	0.00413399	0.000282522	13845	tags=93%, list=39%, signal=57%	UBB/TLR9/TLR7/MYD88/UBC/UBA52/UBE2N/RPS27A/IRAK4/UBE2V1/TRAF6/IRAK1/IRF7
WP_DNA_IRDAMAGE_AND_CELLULAR_RESPONSE_VIA_ATR	WP_DNA_IRDAMAGE_AND_CELLULAR_RESPONSE_VIA_ATR	79	0.321093	3.38758	0.0021322	0.00413399	0.000282522	22522	tags=95%, list=63%, signal=35%	CDC25C/BCL6/TP53BP1/EXO1/BRIP1/SEM1/PALB2/HERC2/UBE2D3/CEP164/RAD17/SMARCAL1/RPA1/CDK2/TP53/RMI1/TRIM28/MLH1/SMC1A/ATM/SMARCC2/MDC1/XPA/MCPH1/PARP1/NBN/RFWD3/UPF1/RAD50/RAD1/USP1/MSH2/PCNA/CLK2/BRCC3/HUS1/PRKDC/CHEK1/RAD52/TDP1/MDM2/UIMC1/FOXM1/RAD9A/BARD1/POLB/MCM2/BRCA2/FANCA/CHEK2/FEN1/RECQL5/WRN/PML/CLSPN/RECQL/CDC45/BRCA1/RPA2/RAD51/E2F1/CDK1/PPM1D/ATR/FANCD2/H2AX/MRE11/RBBP8/SP1/TOP3A/XRCC5…
WP_NUCLEAR_RECEPTORS_METAPATHWAY	WP_NUCLEAR_RECEPTORS_METAPATHWAY	314	0.325086	6.8488	0.0021322	0.00413399	0.000282522	22556	tags=95%, list=63%, signal=36%	CYP1B1/ESR1/CYP1A2/ALAS1/CYP3A4/SERPINB2/GPR153/ARL5B/GPAM/UGT1A1/CYP3A5/SERTAD2/UGT1A4/EHHADH/PRDX1/ACAA1/CYP8B1/CYP4A11/GPX2/NFE2L2/IL17B/NRIP1/NFKB2/NR1I3/ABCB4/BAAT/AHRR/CPT2/CES3/HGF/APOC3/ABCB11/TGFBR3/GSTM4/SLC39A5/PDK4/CES5A/SLC2A2/GCLC/RXRA/ALDH3A1/GSTM3/BHLHE40/FGD4/CUL1/BLVRB/SRGN/MAFG/IRS2/EPB41L4B/CCL20/AGER/PPARA/SCD/TGFBR2/SLC5A11/SLC2A4/NR1H4/ABCG8/BIRC2/SULT1A1/ETNK2/GSTA4/NR1H3/…
WP_PROLACTIN_SIGNALING_PATHWAY	WP_PROLACTIN_SIGNALING_PATHWAY	75	0.391262	4.03728	0.0021322	0.00413399	0.000282522	21838	tags=100%, list=61%, signal=39%	NEK3/IRS1/RPS6KA2/FYN/SOS1/PIK3R1/IRS2/VAV1/RPS6/EIF4EBP1/ELK1/PIK3CA/YWHAG/SHC1/PRLR/MAP2K1/CBL/TEC/MAPK8/MTOR/RPS6KB1/STAT3/RAF1/NFKBIA/PIK3CB/MAPK14/GRB2/MAPK9/ITGB1/PIAS3/AGAP2/SIRPA/RELA/MAPK1/MAPK3/MAP2K2/SOCS2/PTPN1/PTK2/PTPN11/PTPN6/JAK2/RAC1/PPIA/HRAS/PAK1/PRL/NFKB1/IRF1/CISH/YWHAZ/STAT1/GAB2/ZAP70/ERBB2/STAT5B/FLNA/JUN/PIK3R2/SOCS3/PXN/SRC/FOS/SOCS1/NOS2/AKT1/CASP3/CTSD/GSK3B/JAK1/MYC/N…
WP_SIGNALING_PATHWAYS_IN_GLIOBLASTOMA	WP_SIGNALING_PATHWAYS_IN_GLIOBLASTOMA	81	0.384896	4.09079	0.0021322	0.00413399	0.000282522	21622	tags=99%, list=60%, signal=39%	CDK6/KRAS/NRAS/PIK3C2B/IRS1/PIK3C2A/TSC1/PRKCA/PLCG1/PIK3R1/BRAF/FOXO4/MAP2K7/PTEN/NF1/EGFR/PRKCZ/MAP2K4/GAB1/CDK2/EP300/PIK3CA/TP53/AKT2/TSC2/PLCG2/MET/ERRFI1/ERBB3/MSH6/ATM/MAP2K1/CDKN1A/CBL/PRKCI/CDK4/RAF1/FOXO3/PIK3CB/CDKN2B/GRB2/SPRY2/MAPK1/MAPK3/MDM2/MAP2K2/ARAF/BRCA2/RB1/PRKCG/HRAS/FOXO1/CDKN2A/PRKCB/BRCA1/CDKN2C/CCND1/PDGFRA/ERBB2/FGFR1/E2F1/IGF1R/PIK3R2/PIK3C2G/SRC/PRKCQ/FGFR2/AKT1/CCND2…
WP_WNT_SIGNALING	WP_WNT_SIGNALING	112	0.343232	4.30269	0.0021322	0.00413399	0.000282522	22597	tags=97%, list=63%, signal=36%	CAMK2A/NKD1/DAAM2/CXXC4/SERPINF1/LEF1/PRKCA/AXIN1/NFATC3/ROCK2/TCF7/PLCB3/TCF7L2/NFATC1/CTNNB1/SFRP4/PLCB4/WNT5A/CSNK1A1/LRP5/FZD3/CAMK2G/APC/SENP2/PPP3CB/CTNNBIP1/RYK/CHD8/WNT3/CAMK2D/CSNK2A3/CSNK2A1/PPP3CA/CTBP1/MAPK8/PPP3R1/PORCN/NFATC2/NLK/CER1/PPP3R2/NKD2/FZD10/DVL3/MAPK9/RHOA/MAP3K7/VANGL1/SOX17/RAC1/CCND3/CAMK2B/PRKCG/CSNK2B/PLCB1/CSNK1E/PRICKLE1/CTBP2/WNT5B/PLAU/DKK4/FRAT2/SFRP5/PRKCB/PLC…
KEGG_FC_GAMMA_R_MEDIATED_PHAGOCYTOSIS	KEGG_FC_GAMMA_R_MEDIATED_PHAGOCYTOSIS	95	0.356034	4.10689	0.00213675	0.00413399	0.000282522	22346	tags=98%, list=62%, signal=37%	PLA2G4D/PRKCA/PLPP3/PLCG1/PIK3R1/ASAP2/PIK3R3/VAV1/PIKFYVE/PIP4K2B/SPHK2/CFL2/ASAP3/PLA2G6/FCGR2A/WASL/SCIN/PIK3CA/PRKCE/PTPRC/AKT2/PLCG2/SYK/PLA2G4B/DNM3/DNM1L/MAP2K1/CRKL/WASF3/PLPP1/RPS6KB1/RAF1/PIK3CB/ARPC1A/PLD2/CDC42/ARPC5L/MAPK1/LAT/MAPK3/ARPC4/CFL1/VASP/GSN/ARPC5/RAC1/WASF1/LIMK1/ARF6/PRKCG/ARPC3/PIK3R5/PAK1/FCGR3A/PIP5K1C/DOCK2/PLA2G4A/ASAP1/LIMK2/MARCKS/WAS/MYO10/PRKCB/VAV3/ARPC1B/GAB2/…
KEGG_OXIDATIVE_PHOSPHORYLATION	KEGG_OXIDATIVE_PHOSPHORYLATION	117	0.333293	4.26641	0.00213675	0.00413399	0.000282522	21457	tags=93%, list=60%, signal=37%	NDUFB8/COX7B2/ATP5F1D/COX6A2/ATP6V1G2/ATP5MF/NDUFS2/NDUFA5/LHPP/UQCRC2/NDUFAB1/SDHC/SDHB/UQCRC1/COX10/PPA2/NDUFV3/ATP6V1B1/COX7A2L/ATP5PB/NDUFB10/ATP6V1E2/NDUFA11/ATP6V0D1/NDUFA7/NDUFB2/NDUFS4/SDHD/COX6A1/NDUFC1/NDUFB6/COX7A2/NDUFS3/NDUFB1/COX15/ATP5F1B/ATP4A/NDUFA4/COX11/NDUFS7/NDUFB7/COX7C/SDHA/ATP5F1A/ATP6V0A2/COX17/UQCRQ/ATP6V1D/UQCR11/ATP6V1B2/ATP5PF/ATP5PD/ATP5PO/NDUFS5/NDUFA2/COX8A/ATP5MC3…
REACTOME_BUTYRATE_RESPONSE_FACTOR_1_BRF1_BINDS_AND_DESTABILIZES_MRNA	REACTOME_BUTYRATE_RESPONSE_FACTOR_1_BRF1_BINDS_AND_DESTABILIZES_MRNA	17	0.509827	2.56216	0.00213675	0.00413399	0.000282522	13315	tags=88%, list=37%, signal=55%	ZFP36L1/EXOSC4/DIS3/EXOSC2/DCP1A/EXOSC8/EXOSC7/EXOSC9/MAPKAPK2/XRN1/DCP2/EXOSC3/EXOSC6/YWHAB/EXOSC5
REACTOME_INTERLEUKIN_4_AND_INTERLEUKIN_13_SIGNALING	REACTOME_INTERLEUKIN_4_AND_INTERLEUKIN_13_SIGNALING	108	0.351108	4.32453	0.00213675	0.00413399	0.000282522	21952	tags=96%, list=61%, signal=37%	CD36/BCL6/ZEB1/MUC1/IL6R/BATF/RHOU/HGF/BCL2L1/IL13RA2/PIK3R1/IL4/PIM1/IL13RA1/TP53/TYK2/SOCS5/POU2F1/HSP90AA1/CDKN1A/HSPA8/VEGFA/STAT3/FOXO3/HIF1A/HSP90B1/BCL2/ITGB1/RORA/MCL1/LAMA5/JAK2/TNF/FGF2/TNFRSF1B/FOXO1/CCL2/ITGAX/TGFB1/IL10/ANXA1/ALOX15/HMOX1/STAT1/CCND1/ITGB2/FASLG/NDN/CCL11/IL12B/F13A1/COL1A2/ICAM1/LCN2/JAK3/IL6/FSCN1/POMC/JUNB/CCL22/IL12A/IL2RG/CEBPD/GATA3/MAOA/MMP9/VCAM1/IRF4/BIRC5/O…
REACTOME_NUCLEOTIDE_EXCISION_REPAIR	REACTOME_NUCLEOTIDE_EXCISION_REPAIR	108	0.404619	4.9836	0.00213675	0.00413399	0.000282522	14024	tags=80%, list=39%, signal=49%	XPC/UBB/ACTR5/ERCC4/USP45/COPS5/ERCC6/ERCC8/COPS4/COPS6/ERCC3/RNF111/GTF2H3/PIAS1/COPS7A/ERCC2/POLK/USP7/XAB2/INO80/GTF2H4/RPA1/AQR/YY1/TFPT/RAD23B/PPIE/EP300/ZNF830/DDB2/UBC/GTF2H1/ELL/MNAT1/ERCC5/UVSSA/POLR2G/PARP2/UBA52/TCEA1/RPA3/UBE2N/DDB1/RAD23A/PRPF19/CUL4A/ACTL6A/RPS27A/POLE4/INO80E/ISY1/UBE2V2/NFRKB/XPA/GTF2H2/POLE2/PARP1/POLR2H/POLE3/SUMO1/SUMO3/CCNH/CHD1L/POLR2C/POLR2E/COPS8/CUL4B/POLD…
REACTOME_PROTEIN_METHYLATION	REACTOME_PROTEIN_METHYLATION	17	0.62839	3.15801	0.00213675	0.00413399	0.000282522	13324	tags=100%, list=37%, signal=63%	EEF1A1/ETFBKMT/EEF2/KIN/EEF1AKMT1/VCPKMT/METTL22/VCP/EEF2KMT/HSPA8/METTL21A/EEF1AKMT2/CALM1/CAMKMT/RPS2/ETFB/PRMT3
REACTOME_REGULATION_OF_LIPID_METABOLISM_BY_PPARALPHA	REACTOME_REGULATION_OF_LIPID_METABOLISM_BY_PPARALPHA	117	0.320348	4.1007	0.00213675	0.00413399	0.000282522	22226	tags=94%, list=62%, signal=36%	ALAS1/ARNT2/ARNTL/CD36/CHD9/CYP4A11/MED25/ABCB4/CPT2/MED17/G0S2/RXRA/MTF1/CLOCK/MED31/HMGCS1/MED23/SREBF2/MED18/PPARA/SIN3A/NR1H4/NR1H3/NFYC/RXRB/THRAP3/NCOA2/MED1/NCOR1/EP300/RGL1/ARNT/MED6/FAM120B/NFYB/MED11/ESRRA/NCOA3/CYP7A1/ABCA1/HMGCR/NCOA1/TGS1/CARM1/ACOX1/CPT1A/MED24/MED26/FDFT1/MED22/TIAM2/APOA5/CCNC/MED7/APOA2/SIN3B/ACADM/NCOR2/CREBBP/MED28/MED16/CDK8/RORA/AHR/MED9/MED8/PPARGC1B/NPAS2/F…
REACTOME_TOLL_LIKE_RECEPTOR_TLR1_TLR2_CASCADE	REACTOME_TOLL_LIKE_RECEPTOR_TLR1_TLR2_CASCADE	95	0.342549	3.95134	0.00213675	0.00413399	0.000282522	22067	tags=96%, list=62%, signal=37%	UBB/CD36/RPS6KA2/NFKB2/S100B/ATF2/NOD1/ATF1/CUL1/BTRC/SIGIRR/ECSIT/CD14/NKIRAS1/AGER/MYD88/DUSP6/RIPK2/MAP2K7/TAB3/RPS6KA3/VRK3/MAP2K4/TNIP2/ELK1/UBC/RPS6KA5/MEF2A/UBA52/UBE2N/MAP2K1/RPS27A/CREB1/FBXW11/SKP1/MAPK8/PPP2R5D/MAP3K1/DUSP3/IRAK4/NFKBIA/UBE2V1/IRAK3/MAPKAPK2/TRAF6/MAPK14/PPP2R1A/MEF2C/MAPK9/DUSP7/RELA/MAPK1/MAPK3/MAP3K7/APP/MAPK7/IKBKB/PPP2CB/PPP2R1B/IRAK1/TLR4/TLR1/PELI3/TLR6/BTK/NFKB…
REACTOME_TRANSPORT_TO_THE_GOLGI_AND_SUBSEQUENT_MODIFICATION	REACTOME_TRANSPORT_TO_THE_GOLGI_AND_SUBSEQUENT_MODIFICATION	184	0.326068	5.279	0.00213675	0.00413399	0.000282522	22633	tags=96%, list=63%, signal=35%	DYNC1I1/TUBA4A/ST3GAL4/SPTBN4/ST8SIA3/B4GALT5/COG1/MIA2/SPTBN2/COPG2/MGAT1/MGAT2/F8/MANEA/MIA3/CHST10/BET1/USO1/SPTBN5/STX5/TUBB8B/COG6/RAB1A/MAN2A2/LMAN2L/STX17/TRAPPC6A/SCFD1/COG4/COG5/SEC24C/TRAPPC10/GOLGB1/CNIH1/SEC23A/COG3/DCTN3/DCTN2/ARF5/TMED10/ACTR10/DYNC1LI2/GOSR1/SEC24B/ARFGAP2/GBF1/SEC13/GOLGA2/ARCN1/TRAPPC5/NAPB/NAPA/B4GALT3/COPB1/TRAPPC6B/MAN1A2/COPA/DYNLL2/DCTN4/RAB1B/BET1L/SEC22A/B…
REACTOME_TRISTETRAPROLIN_TTP_ZFP36_BINDS_AND_DESTABILIZES_MRNA	REACTOME_TRISTETRAPROLIN_TTP_ZFP36_BINDS_AND_DESTABILIZES_MRNA	17	0.510047	2.56327	0.00213675	0.00413399	0.000282522	13315	tags=88%, list=37%, signal=55%	EXOSC4/DIS3/EXOSC2/DCP1A/TNPO1/EXOSC8/EXOSC7/EXOSC9/MAPKAPK2/XRN1/DCP2/EXOSC3/EXOSC6/YWHAB/EXOSC5
REACTOME_TRNA_PROCESSING	REACTOME_TRNA_PROCESSING	108	0.391799	4.8257	0.00213675	0.00413399	0.000282522	14758	tags=81%, list=41%, signal=48%	NSUN6/MTO1/TRMT10A/TRMT13/POP1/HSD17B10/GTPBP3/CPSF4/ADAT2/THG1L/TYW1/TSEN2/TRMT5/AAAS/ELAC2/NUP133/NUP88/ADAT3/TRMT10C/ALKBH8/QTRT2/NUP98/NUP37/THADA/ADAT1/NUP58/PUS3/CLP1/SEH1L/QTRT1/NUP160/TRMT44/SEC13/EPRS1/TYW5/TRIT1/TRMT11/CSTF2/DDX1/POM121C/C2orf49/NUP214/TRMT6/NUP42/LCMT2/RTRAF/NUP188/RANBP2/RTCB/CTU2/DUS2/NUP153/TRMT61A/ZBTB8OS/NSUN2/TRMT112/OSGEP/POP5/RPP38/RPP40/TSEN15/RAE1/CTU1/TRNT1/…
WP_CELL_CYCLE	WP_CELL_CYCLE	117	0.350717	4.48945	0.00213675	0.00413399	0.000282522	22686	tags=98%, list=63%, signal=36%	CDK6/CDC25C/ANAPC5/TFDP1/SMAD3/ABL1/RBL2/CUL1/SMAD4/DBF4/ANAPC2/CDC14B/ORC5/YWHAE/GADD45A/ORC4/CDC23/CDK2/EP300/ORC2/TP53/HDAC2/ANAPC13/E2F4/SMC1A/MCM7/YWHAG/ANAPC10/ZBTB17/ANAPC4/ATM/CCNB3/CDKN1A/ANAPC1/SKP1/SKP2/CDK4/BUB3/CCNH/ANAPC11/CDKN2B/PCNA/PRKDC/CHEK1/YWHAB/MDM2/RAD21/MCM6/SMAD2/CDKN2D/RBL1/CDC27/CDC14A/MCM5/MCM2/CCND3/RB1/WEE1/FZR1/CHEK2/MCM3/MCM4/TGFB1/MAD1L1/CCNA1/TFDP2/ORC1/CDC45/CDK…
WP_LNCRNA_INVOLVEMENT_IN_CANONICAL_WNT_SIGNALING_AND_COLORECTAL_CANCER	WP_LNCRNA_INVOLVEMENT_IN_CANONICAL_WNT_SIGNALING_AND_COLORECTAL_CANCER	95	0.314174	3.62403	0.00213675	0.00413399	0.000282522	22323	tags=94%, list=62%, signal=35%	NKD1/CDK6/HNRNPK/CXXC4/SERPINF1/LEF1/AXIN1/TCF7/TCF7L2/CTNNB1/SFRP4/WNT5A/APC2/CSNK1A1/LRP5/FZD3/APC/SENP2/HNRNPU/CTNNBIP1/RYK/CHD8/WNT3/EZH2/CSNK2A3/CSNK2A1/CTBP1/MIR34AHG/PORCN/TCF3/NLK/CER1/NKD2/FZD10/DVL3/CDK8/MAP3K7/SOX17/CCND3/CSNK2B/CSNK1E/TFAP2A/CTBP2/WNT5B/ATF3/PLAU/DKK4/FRAT2/SFRP5/WNT2B/CCND1/DKK2/ROR2/FZD1/WNT6/FZD7/TCF7L1/DVL1/JUN/FOSL1/FZD2/SFRP1/WNT10A/WNT16/ROR1/WNT1/WNT10B/FZD5/S…
WP_MICRORNAS_IN_CARDIOMYOCYTE_HYPERTROPHY	WP_MICRORNAS_IN_CARDIOMYOCYTE_HYPERTROPHY	95	0.298551	3.44381	0.00213675	0.00413399	0.000282522	22127	tags=92%, list=62%, signal=35%	ROCK2/MIR185/PIK3R1/HDAC4/PIK3R3/CTNNB1/MAP2K7/WNT5A/LRP5/MAP2K4/HDAC9/PIK3CA/PPP3CB/ROCK1/AKT2/MIR199A1/MAP3K14/MIR133B/MAP2K1/CAMK2D/MIR15B/PPP3CA/MAPK8/MTOR/CALM1/STAT3/RAF1/CALM2/PIK3CB/NRG1/MAPK4/MAPK14/CDK9/RHOA/MAPK1/MAPK3/GATA4/MAP2K2/IGF1/MAPK7/IL6ST/IKBKB/TNF/NPPA/RAC1/FGF2/MYEF2/TGFB1/NFKB1/CISH/PRKG1/PRKCB/PLCB2/AGT/HDAC7/MIR27B/FZD1/IGF1R/NFATC4/DVL1/CTF1/FZD2/TAB1/PIK3R2/CDK7/HDAC5/…
WP_MITOCHONDRIAL_LCFATTY_ACID_BETAOXIDATION	WP_MITOCHONDRIAL_LCFATTY_ACID_BETAOXIDATION	17	0.555438	2.79138	0.00213675	0.00413399	0.000282522	11665	tags=88%, list=33%, signal=60%	ACADL/EHHADH/HADH/ACSF2/ACADVL/CPT2/ACSL4/ECI1/PECR/HADHA/SLC25A20/ACSL3/CPT1A/ACADM/ACADS
WP_THERMOGENESIS	WP_THERMOGENESIS	108	0.328127	4.04146	0.00213675	0.00413399	0.000282522	23770	tags=99%, list=66%, signal=33%	PRKAB2/PLIN1/ADCY8/PRKAG3/KRAS/NRAS/RPS6KA2/CPT2/TSC1/ATF2/SOS1/PRKAG1/CREB3L2/ACSL4/PRKAG2/ARID1A/GCG/AKT1S1/ADCY6/RPS6KA3/PRKAA2/PRDM16/SOS2/KDM3A/RPS6/LIPE/SMARCC1/SLC25A20/FRS2/RHEB/PRKACB/TSC2/CREB3L4/ADCY2/ACSL3/SLC25A29/ADCY4/KDM3B/ACTL6A/CREB1/SIRT6/DPF3/SMARCC2/MTOR/ADCY9/CPT1A/RPS6KB1/MLST8/ADCY5/ADCY3/ADRB3/RPTOR/MAPK14/GRB2/SMARCA4/ACSL6/CNR1/GNAS/SMARCA2/SMARCD1/SMARCB1/ACTG1/ARID1B/…
KEGG_ADHERENS_JUNCTION	KEGG_ADHERENS_JUNCTION	73	0.361663	3.68161	0.00214133	0.00413399	0.000282522	22401	tags=99%, list=63%, signal=37%	CTNNA2/LMO7/SMAD3/LEF1/FYN/TCF7/AFDN/CTNNA1/TCF7L2/CTNNB1/NECTIN3/YES1/SMAD4/TGFBR2/PARD3/TJP1/EGFR/PTPRB/NECTIN1/WASL/EP300/ACTN4/RAC3/MET/ACP1/SORBS1/TGFBR1/CSNK2A1/WASF3/FARP2/NLK/SSX2IP/VCL/CREBBP/CDC42/INSR/RHOA/MAPK1/MAPK3/MAP3K7/SMAD2/PTPN1/ACTN3/PTPN6/ACTG1/ACTN1/IQGAP1/RAC1/WASF1/CSNK2B/ACTB/PTPRM/WAS/ERBB2/FGFR1/IGF1R/RAC2/TCF7L1/PTPRJ/CDH1/PTPRF/SRC/NECTIN4/ACTN2/CSNK2A2/CTNND1/FER/NEC…
KEGG_B_CELL_RECEPTOR_SIGNALING_PATHWAY	KEGG_B_CELL_RECEPTOR_SIGNALING_PATHWAY	73	0.336448	3.42493	0.00214133	0.00413399	0.000282522	22316	tags=96%, list=62%, signal=36%	KRAS/NRAS/NFATC3/MALT1/SOS1/PIK3R1/PIK3R3/NFATC1/VAV1/SOS2/PIK3CA/PPP3CB/RAC3/AKT2/PLCG2/SYK/MAP2K1/NFAT5/PPP3CA/PPP3R1/NFATC2/RAF1/NFKBIA/PIK3CB/PPP3R2/GRB2/RELA/MAPK1/MAPK3/CD72/MAP2K2/PTPN6/CHP1/IKBKB/RAC1/CD79B/HRAS/PIK3R5/RASGRP3/BTK/NFKB1/PRKCB/VAV3/IFITM1/RAC2/NFATC4/CARD11/LILRB3/NFKBIE/JUN/BCL10/PIK3R2/CD22/FCGR2B/FOS/CD79A/AKT1/CD19/CD81/CHUK/CR2/GSK3B/INPP5D/LYN/NFKBIB/PIK3CD/PIK3CG/PP…
REACTOME_CELL_DEATH_SIGNALLING_VIA_NRAGE_NRIF_AND_NADE	REACTOME_CELL_DEATH_SIGNALLING_VIA_NRAGE_NRIF_AND_NADE	73	0.308325	3.13865	0.00214133	0.00413399	0.000282522	22823	tags=95%, list=64%, signal=34%	ARHGEF37/TIAM1/ARHGEF40/UBB/RASGRF2/APH1B/NGF/SOS1/ARHGEF35/FGD4/NET1/ARHGEF4/VAV1/NGEF/YWHAE/SOS2/ARHGEF10L/ARHGEF9/PSEN1/ITSN1/UBC/ARHGEF11/PLEKHG2/BEX3/UBA52/KALRN/NCSTN/PSENEN/FGD1/ARHGEF1/RPS27A/APH1A/CASP2/TRIO/ITGB3BP/MAPK8/TIAM2/TRAF6/MCF2L/ARHGEF15/ECT2/SQSTM1/GNA13/RAC1/ARHGEF10/PSEN2/BAD/ARHGEF17/FGD2/PLEKHG5/MAGED1/ABR/PREX1/VAV3/ARHGEF2/FGD3/NGFR/ARHGEF16/MCF2/ARHGEF38/CASP3/ARHGEF7/…
REACTOME_CONSTITUTIVE_SIGNALING_BY_EGFRVIII	REACTOME_CONSTITUTIVE_SIGNALING_BY_EGFRVIII	15	0.549138	2.58571	0.00214133	0.00413399	0.000282522	11333	tags=87%, list=32%, signal=59%	KRAS/NRAS/PLCG1/SOS1/PIK3R1/EGFR/GAB1/PIK3CA/SHC1/HSP90AA1/CBL/CDC37/GRB2
REACTOME_INLB_MEDIATED_ENTRY_OF_LISTERIA_MONOCYTOGENES_INTO_HOST_CELL	REACTOME_INLB_MEDIATED_ENTRY_OF_LISTERIA_MONOCYTOGENES_INTO_HOST_CELL	15	0.547886	2.57981	0.00214133	0.00413399	0.000282522	11355	tags=87%, list=32%, signal=59%	SH3GL3/UBB/EPS15/UBC/MET/STAM/UBA52/RPS27A/CBL/SH3KBP1/STAM2/GRB2/HGS
REACTOME_SIGNALING_BY_NOTCH1	REACTOME_SIGNALING_BY_NOTCH1	73	0.336592	3.4264	0.00214133	0.00413399	0.000282522	22310	tags=96%, list=62%, signal=36%	UBB/APH1B/CUL1/HDAC4/NUMB/MIB2/TLE1/MAMLD1/HDAC6/FBXW7/PSEN1/NCOR1/HDAC9/JAG1/EP300/UBC/HEY2/HDAC2/HES1/DTX4/UBA52/NCSTN/PSENEN/RPS27A/APH1A/MAML1/MAML3/SKP1/TLE2/HIF1A/CCNC/SNW1/TLE4/NCOR2/CREBBP/CDK8/DLL4/ADAM17/NOTCH1/TBL1X/TBL1XR1/ADAM10/HDAC10/JAG2/HES5/PSEN2/HEY1/HDAC11/ARRB1/DLL1/HDAC7/NEURL1B/ARRB2/NBEA/DTX1/HEYL/MAML2/MIB1/RBPJ/HDAC5/ITCH/NEURL1/CNTN1/HDAC1/MYC/TLE3/DLK1/HDAC3/KAT2B/RBX1
REACTOME_SIGNALING_BY_TGF_BETA_RECEPTOR_COMPLEX	REACTOME_SIGNALING_BY_TGF_BETA_RECEPTOR_COMPLEX	73	0.375747	3.82498	0.00214133	0.00413399	0.000282522	17444	tags=86%, list=49%, signal=44%	SMURF2/UBB/TFDP1/SMAD3/PPP1CA/CGN/SKIL/ZFYVE9/ATP1B4/SMAD7/CCNT1/SMAD4/TGFBR2/UBE2D3/MTMR4/CCNT2/RNF111/PARD3/PRKCZ/NEDD4L/NCOR1/UBC/TGIF1/STUB1/WWTR1/CCNK/SKI/XPO1/E2F4/UBA52/TGFBR1/PPM1A/NEDD8/RPS27A/USP15/CBL/USP9X/PARD6A/PPP1CC/PARP1/CCNC/SNW1/CDKN2B/NCOR2/CDK9/RHOA/UCHL5/CDK8/SMURF1/TRIM33/SMAD2/F11R/RBL1/STRAP/PPP1R15A/FKBP1A/TGFB1/MEN1/TFDP2/TGIF2/E2F5/SERPINE1/FURIN
REACTOME_SYNTHESIS_OF_BILE_ACIDS_AND_BILE_SALTS_VIA_27_HYDROXYCHOLESTEROL	REACTOME_SYNTHESIS_OF_BILE_ACIDS_AND_BILE_SALTS_VIA_27_HYDROXYCHOLESTEROL	15	0.530793	2.49933	0.00214133	0.00413399	0.000282522	14402	tags=93%, list=40%, signal=56%	AKR1D1/CYP8B1/CYP27A1/RXRA/NR1H4/AKR1C2/NCOA2/AKR1C4/CYP7B1/CYP7A1/NCOA1/AKR1C1/HSD3B7/AKR1C3
WP_CHROMOSOMAL_AND_MICROSATELLITE_INSTABILITY_IN_COLORECTAL_CANCER	WP_CHROMOSOMAL_AND_MICROSATELLITE_INSTABILITY_IN_COLORECTAL_CANCER	73	0.336389	3.42433	0.00214133	0.00413399	0.000282522	23305	tags=99%, list=65%, signal=35%	KRAS/SMAD3/LEF1/AXIN1/TCF7/BRAF/TCF7L2/CTNNB1/SMAD4/TGFBR2/MSH3/APPL1/APC2/CSNK1A1/GADD45A/POLK/APC/DDB2/TP53/BAK1/RAC3/AKT2/MLH1/TGFBR1/MSH6/RALB/MAP2K1/CDKN1A/MAPK8/EXOC2/RALA/RAF1/REL/BCL2/MSH2/MAPK9/RHOA/MAPK1/MAPK3/SMAD2/ARAF/RAC1/BAD/RALGDS/TGFB1/TGFB3/GADD45B/CYCS/CCND1/RAC2/TCF7L1/TGFB2/JUN/PMAIP1/MAPK10/BIRC5/PTGS2/DCC/FOS/AXIN2/AKT1/BAX/CASP3/CASP9/GSK3B/MYC/NTN1/AKT3/BCL2L11/GADD45G/BB…
WP_HEMATOPOIETIC_STEM_CELL_GENE_REGULATION_BY_GABP_ALPHABETA_COMPLEX	WP_HEMATOPOIETIC_STEM_CELL_GENE_REGULATION_BY_GABP_ALPHABETA_COMPLEX	20	0.476157	2.55035	0.00214133	0.00413399	0.000282522	16972	tags=95%, list=47%, signal=50%	BCL2L1/GABPA/SMAD4/PTEN/EP300/ATM/FOXO3/GABPB1/DNMT3B/BCL2/CREBBP/SMARCA4/ZFX/MCL1/DNMT1/ETV6/GZMB/FLT3/DNMT3A
WP_MITOCHONDRIAL_CIII_ASSEMBLY	WP_MITOCHONDRIAL_CIII_ASSEMBLY	15	0.527888	2.48565	0.00214133	0.00413399	0.000282522	14514	tags=93%, list=41%, signal=56%	UQCRC2/UQCRC1/BCS1L/TTC19/UQCC1/LYRM7/UQCRQ/UQCR11/UQCC3/UQCRFS1/UQCR10/UQCRB/CYC1/UQCC2
KEGG_COLORECTAL_CANCER	KEGG_COLORECTAL_CANCER	62	0.382536	3.56769	0.00214592	0.00413399	0.000282522	21563	tags=98%, list=60%, signal=39%	KRAS/SMAD3/LEF1/AXIN1/TCF7/PIK3R1/BRAF/PIK3R3/TCF7L2/CTNNB1/SMAD4/TGFBR2/MSH3/APPL1/APC2/APC/PIK3CA/TP53/RAC3/AKT2/MLH1/TGFBR1/MSH6/MAP2K1/MAPK8/RAF1/PIK3CB/BCL2/MSH2/MAPK9/RHOA/MAPK1/MAPK3/SMAD2/ARAF/RAC1/BAD/PIK3R5/RALGDS/TGFB1/TGFB3/CYCS/CCND1/RAC2/TCF7L1/TGFB2/JUN/PIK3R2/MAPK10/BIRC5/DCC/FOS/AXIN2/AKT1/BAX/CASP3/CASP9/GSK3B/MYC/PIK3CD/PIK3CG
KEGG_LEUKOCYTE_TRANSENDOTHELIAL_MIGRATION	KEGG_LEUKOCYTE_TRANSENDOTHELIAL_MIGRATION	115	0.319887	4.0547	0.00214592	0.00413399	0.000282522	22520	tags=95%, list=63%, signal=35%	NOX3/CTNNA2/CLDN8/GNAI1/EZR/CLDN3/PRKCA/ROCK2/PLCG1/CLDN14/AFDN/PIK3R1/JAM2/CLDN9/CTNNA1/PIK3R3/PTK2B/CTNNB1/VAV1/RAP1A/CLDN16/RAPGEF3/CDH5/PIK3CA/CLDN7/GNAI2/ACTN4/ROCK1/CLDN20/PLCG2/MYL12B/NOX1/CYBA/PIK3CB/MYL12A/MAPK14/ESAM/VCL/CDC42/ITGB1/RHOA/SIPA1/BCAR1/CLDN4/PTK2/VASP/ACTN3/PTPN11/F11R/ACTG1/ACTN1/JAM3/CLDN15/CD99/RAC1/PRKCG/CLDN1/PIK3R5/MSN/OCLN/ACTB/NCF4/CLDN5/ITGA4/MAPK11/PRKCB/ITGAL/CL…
KEGG_LYSOSOME	KEGG_LYSOSOME	120	0.328032	4.26488	0.00214592	0.00413399	0.000282522	22905	tags=97%, list=64%, signal=35%	ARSG/NAPSA/AP1S3/ARSB/CTSW/AP4B1/HYAL1/NEU1/M6PR/MANBA/AP1G1/CTSS/DNASE2/LAPTM4A/CTSF/MCOLN1/SUMF1/AP3B1/AP3S2/NAGPA/PLA2G15/NAGLU/AP1S1/MFSD8/ATP6V0D1/GLB1/GGA1/CTSH/LIPA/SMPD1/GBA/CLTCL1/GM2A/SLC17A5/AP1S2/ENTPD4/ATP6V0A2/AGA/LGMN/AP1B1/AP1M1/TPP1/GAA/CLTC/AP3S1/GNPTAB/AP4M1/GALC/LAMP2/CD164/SCARB2/IDS/ABCA2/GNS/ATP6V0A4/ATP6V0A1/MAN2B1/ATP6V1H/ARSA/CTSO/CTSZ/CLN3/CTSC/CD63/ATP6V0B/CLTA/PSAP/CT…
KEGG_NOD_LIKE_RECEPTOR_SIGNALING_PATHWAY	KEGG_NOD_LIKE_RECEPTOR_SIGNALING_PATHWAY	62	0.368472	3.43652	0.00214592	0.00413399	0.000282522	22067	tags=98%, list=62%, signal=38%	NLRP1/MEFV/NOD1/RIPK2/BIRC2/TAB3/XIAP/HSP90AA1/MAPK8/SUGT1/NFKBIA/CASP1/PYDC1/HSP90B1/TRAF6/MAPK14/MAPK9/RELA/MAPK1/MAPK3/MAP3K7/HSP90AB1/CARD8/BIRC3/IKBKB/TNF/CCL2/TNFAIP3/NLRC4/CCL8/NFKB1/NAIP/MAPK11/NLRP3/PYCARD/TRIP6/CCL7/CCL5/CARD9/CCL11/CCL13/IL6/PSTPIP1/CARD6/NOD2/TAB2/TAB1/MAPK10/CARD18/CXCL2/MAPK13/CXCL1/CASP5/CASP8/CHUK/IL1B/CXCL8/IL18/NFKBIB/MAPK12/IKBKG
KEGG_VASCULAR_SMOOTH_MUSCLE_CONTRACTION	KEGG_VASCULAR_SMOOTH_MUSCLE_CONTRACTION	113	0.319784	4.02385	0.00214592	0.00413399	0.000282522	23448	tags=97%, list=65%, signal=34%	ADCY8/CALML3/KCNMA1/CYP4A11/PPP1CA/PRKCA/ROCK2/ADRA1A/BRAF/CALD1/PLCB3/CYP4A22/RAMP1/PLCB4/ADCY6/ITPR3/RAMP3/PLA2G6/JMJD7-PLA2G4B/PLA2G3/ACTG2/PRKCE/PLA2G12A/ARHGEF11/ROCK1/CALML6/PRKACB/ADCY2/PLA2G4B/ITPR1/ARHGEF1/PPP1R12B/GNA11/ADCY4/MAP2K1/PPP1R12A/GNA12/ADCY9/PPP1CC/CALM1/PLA2G10/RAF1/CALM2/GNAQ/NPR2/ADCY5/CACNA1F/ADCY3/PLA2G2F/PLA2G12B/MYL6B/RHOA/ACTA2/CALM3/MAPK1/GNAS/MAPK3/KCNMB3/MAP2K2/PL…
NABA_ECM_GLYCOPROTEINS	NABA_ECM_GLYCOPROTEINS	192	0.261683	4.32154	0.00214592	0.00413399	0.000282522	22749	tags=90%, list=63%, signal=33%	SBSPON/ELN/ECM2/NTNG2/LGI3/PCOLCE2/TNFAIP6/FNDC8/CRIM1/MEPE/NTN5/AMELX/SMOC1/IGSF10/LAMA2/DSPP/CILP/FBLN2/THBS3/OTOG/MFAP3/MMRN1/MMRN2/RELN/CDCP2/THBS4/LGI1/INTS14/MFAP5/SNED1/IGFBPL1/SMOC2/FBLN7/EYS/THSD4/IGFBP5/SPARCL1/TGFBI/VWDE/IGFALS/VWA1/LAMB3/TECTB/CRELD2/GAS6/INTS6L/IGFBP1/LTBP3/LAMC1/BGLAP/VWCE/SLIT1/EDIL3/TSPEAR/LAMB4/TNXB/LAMA5/CCN6/PCOLCE/CRELD1/POMZP3/TNC/LTBP1/SLIT2/NID2/IGFBP4/NTN3…
PID_ENDOTHELIN_PATHWAY	PID_ENDOTHELIN_PATHWAY	62	0.376388	3.51036	0.00214592	0.00413399	0.000282522	21783	tags=98%, list=61%, signal=39%	ADCY8/GNAI1/PRKCA/GNA14/CYSLTR2/PLCB3/PTK2B/ADCY6/EDN3/PRKCE/GNAI2/EDN2/ADCY2/GNA11/ADCY4/MAP2K1/MAPK8/GNA12/ADCY9/RAF1/GNAQ/ADCY5/ADCY3/MAPK14/CDC42/RHOA/MAPK1/MAPK3/BCAR1/MAP2K2/JAK2/RAC1/PRKCG/HRAS/EDNRB/PLCB1/PLA2G4A/EDNRA/ADCY7/PRKCB/TRPC6/PLCB2/COL3A1/GNA15/CRK/GNAO1/COL1A2/JUN/SRC/FOS/ADCY1/GNAZ/PRKCQ/MMP1/AKT1/GNAI3/GNAL/PRKCD/PRKCH/SLC9A1/SLC9A3
PID_IL12_2PATHWAY	PID_IL12_2PATHWAY	62	0.374854	3.49604	0.00214592	0.00413399	0.000282522	21839	tags=98%, list=61%, signal=38%	NFKB2/CD3D/ATF2/IL4/IL1R1/RIPK2/HLX/SPHK2/IL18RAP/TYK2/CD8A/PPP3CB/PPP3CA/MTOR/PPP3R1/STAT3/GZMA/TBX21/IL18R1/MAPK14/RELA/CD4/JAK2/B2M/RAB7A/CD247/NFKB1/IL2RB/CCR5/GZMB/GADD45B/CCL3/IL12RB1/CCL4/HLA-DRA/STAT1/FASLG/IFNG/LCK/CD3G/IL12B/RELB/EOMES/HLA-A/CD3E/IL2RA/IL12A/IL2RG/CD8B/IL12RB2/FOS/SOCS1/NOS2/IL1B/IL2/IL18/MAP2K3/MAP2K6/STAT4/STAT5A/STAT6
REACTOME_ACTIVATED_PKN1_STIMULATES_TRANSCRIPTION_OF_AR_ANDROGEN_RECEPTOR_REGULATED_GENES_KLK2_AND_KLK3	REACTOME_ACTIVATED_PKN1_STIMULATES_TRANSCRIPTION_OF_AR_ANDROGEN_RECEPTOR_REGULATED_GENES_KLK2_AND_KLK3	62	0.288392	2.68966	0.00214592	0.00413399	0.000282522	22599	tags=92%, list=63%, signal=34%	H2BC8/H2AC19/AR/H3C1/H3-3A/H2BC13/H2BC21/H4C2/NCOA2/H2AC8/H2AC18/KDM4C/H2AZ2/H2BC12/H3C10/H2AJ/H4C11/H3C13/H3-3B/H2BC6/PKN1/H4C12/H4C4/H4C3/H2BC5/H4C14/H2AC4/H2AC20/H3C6/H4-16/H2BC17/H3C4/H2AC7/H2BU1/H4C6/H3C8/H2BC11/KLK3/H2AX/H2AZ1/H2BC3/KLK2/H4C9/H2AC14/H2AC6/H2BC14/H2BC7/H2BC9/H2BC10/H2BC4/H3C11/H4C1/H4C8/H4C5/H4C13/H3C7/KDM1A
REACTOME_ASYMMETRIC_LOCALIZATION_OF_PCP_PROTEINS	REACTOME_ASYMMETRIC_LOCALIZATION_OF_PCP_PROTEINS	62	0.36903	3.44173	0.00214592	0.00413399	0.000282522	22628	tags=100%, list=63%, signal=37%	SMURF2/UBB/PSMB4/SEM1/FZD4/PSMD4/PSMB6/PSMC2/PSMD2/PSMD6/WNT5A/FZD3/PSMC1/PSMB1/PSMD12/UBC/PSME1/PSMD7/UBA52/PSMB5/PSMA5/PSMA1/RPS27A/PSMA6/PSMD8/PSMA2/PSMA4/PARD6A/PSME3/PSMA7/PSMD3/PSMD1/PSMC3/PSMA3/PSMB7/PSMB11/SMURF1/PSMB10/PSMD10/PSMB3/PRICKLE1/PSMB8/PSMB9/PSMD13/FZD1/FZD7/FZD2/FZD5/VANGL2/PSMA8/DVL2/PSMB2/PSMC4/PSMC5/PSMC6/PSMD5/PSMD11/PSME2/FZD8/PSMF1/PSMD14/PSME4
REACTOME_COMPLEMENT_CASCADE	REACTOME_COMPLEMENT_CASCADE	113	0.342054	4.30407	0.00214592	0.00413399	0.000282522	23292	tags=99%, list=65%, signal=35%	IGHV3-13/CPB2/CFHR2/IGLV1-40/C8A/C6/MBL2/FCN3/C4BPA/C7/PROS1/CD46/MASP2/C8B/CFD/IGKV5-2/IGLV1-44/C4A/C4BPB/C8G/C3/C1S/IGHV3-53/CLU/FCN2/CPN1/IGHV1-46/CPN2/IGKV1D-39/CD59/C1R/C5AR1/C2/GZMM/F2/SERPING1/FCN1/C5/CFB/MASP1/CFH/C1QC/C1QA/C1QB/CR1/C4B/IGKV1D-12/CFHR4/IGKV2-30/C5AR2/CFHR5/IGLV7-43/IGHV4-34/IGHG4/IGHV3-48/IGLV3-25/IGKV1-5/IGLV3-1/IGLC3/IGLV2-23/IGLV2-14/IGHV3-30/IGLV6-57/IGKV3-15/IGLV1-47…
REACTOME_FC_EPSILON_RECEPTOR_FCERI_SIGNALING	REACTOME_FC_EPSILON_RECEPTOR_FCERI_SIGNALING	183	0.351654	5.66901	0.00214592	0.00413399	0.000282522	23292	tags=100%, list=65%, signal=35%	LAT2/KRAS/IGHV3-13/NRAS/UBB/PSMB4/IGLV1-40/FYN/NFATC3/MALT1/PLCG1/SOS1/PIK3R1/CUL1/BTRC/NFATC1/SEM1/VAV1/PSMD4/PSMB6/PSMC2/MAP2K7/PSMD2/PSMD6/TAB3/AHCYL1/CDC34/PSMC1/ITPR3/MAP2K4/UBE2D2/PSMB1/PSMD12/UBC/PIK3CA/PPP3CB/PSME1/PLCG2/PSMD7/SYK/IGKV5-2/IGLV1-44/UBA52/PSMB5/PSMA5/PSMA1/SHC1/UBE2N/ITPR1/RPS27A/PSMA6/FBXW11/PPP3CA/PSMD8/TEC/RASGRP2/SKP1/PSMA2/MAPK8/IGHV3-53/PSMA4/PPP3R1/MAP3K1/NFATC2/CALM…
REACTOME_L1CAM_INTERACTIONS	REACTOME_L1CAM_INTERACTIONS	120	0.330359	4.29514	0.00214592	0.00413399	0.000282522	21925	tags=94%, list=61%, signal=37%	TUBA4A/DLG3/SPTBN4/EZR/RPS6KA2/ITGA2/SCN4A/CNTN6/SPTBN2/ALCAM/SCN7A/SCN8A/NUMB/SPTBN5/TUBB8B/SCN4B/RPS6KA3/EGFR/NRP1/SCN2B/NFASC/RPS6KA5/SPTA1/DNM3/AP2M1/MAP2K1/HSPA8/SPTBN1/SDCBP/TUBB8/CSNK2A1/TUBB6/TUBB3/AP2A2/SPTAN1/AP2B1/SCN2A/CLTC/RANBP9/TUBB4B/RPS6KA4/RDX/LAMC1/ITGA1/ITGB1/SCN3A/MAPK1/MAPK3/NCAN/DLG1/MAP2K2/CNTN2/TUBA1B/TUBA3C/ACTG1/NRP2/CLTA/RAC1/TUBA8/ITGA5/LAMB1/PAK1/CSNK2B/ITGA9/TUBB2B/…
REACTOME_OXIDATIVE_STRESS_INDUCED_SENESCENCE	REACTOME_OXIDATIVE_STRESS_INDUCED_SENESCENCE	118	0.308656	3.96128	0.00214592	0.00413399	0.000282522	22663	tags=94%, list=63%, signal=35%	H2BC8/H2AC19/CDK6/UBB/H3C1/TFDP1/H3-3A/RNF2/H2BC13/CBX4/MAP2K7/BMI1/H2BC21/AGO4/H4C2/MAP2K4/RING1/H2AC8/H2AC18/MINK1/UBC/TP53/TNRC6B/TNRC6C/H2AZ2/UBA52/AGO1/RBBP7/MAPKAPK5/EZH2/RPS27A/H2BC12/MAPK8/RBBP4/H3C10/CDK4/MAP4K4/H2AJ/H4C11/SUZ12/H3C13/MAPKAPK2/MAPK14/SCMH1/CDKN2B/CBX2/H3-3B/MAPK9/KDM6B/H2BC6/MAPK1/MAPK3/PHC2/MDM2/CDKN2D/H4C12/H4C4/H4C3/H2BC5/H4C14/TXN/H2AC4/H2AC20/TFDP2/MAPK11/CDKN2A/MOV…
REACTOME_PEPTIDE_LIGAND_BINDING_RECEPTORS	REACTOME_PEPTIDE_LIGAND_BINDING_RECEPTORS	192	0.300577	4.96385	0.00214592	0.00413399	0.000282522	22491	tags=93%, list=63%, signal=35%	TACR2/GALR3/SSTR1/AVPR2/NPB/NPY4R/NMBR/CORT/CXCR2/RXFP3/GALR1/BDKRB1/GPER1/ACKR1/MC4R/OPRL1/CCL20/TACR1/GPR37/UTS2B/CCL23/EDN3/PDYN/CX3CL1/CCL19/NMU/CX3CR1/HEBP1/EDN2/QRFP/AVP/CCR6/SST/MLNR/CCL3L3/NPY1R/C3/ACKR2/F2R/KNG1/RLN2/HCRTR1/GRPR/NLN/ECE2/APP/CCL27/NPY5R/C5AR1/CCL28/FPR3/BDKRB2/PSAP/F2/NMUR1/CCR1/ECE1/EDNRB/C5/CCL2/CCL17/EDNRA/APLN/ANXA1/RXFP4/CXCR1/CCR5/UTS2R/CCL3/AGT/MC3R/CCL4/PPBP/NPFF…
REACTOME_PRE_NOTCH_EXPRESSION_AND_PROCESSING	REACTOME_PRE_NOTCH_EXPRESSION_AND_PROCESSING	113	0.267023	3.35996	0.00214592	0.00413399	0.000282522	22135	tags=88%, list=62%, signal=34%	H2BC8/ST3GAL4/H2AC19/RFNG/H3C1/TFDP1/ST3GAL6/H3-3A/H2BC13/MAMLD1/MIR302A/H2BC21/AGO4/H4C2/H2AC8/ST3GAL3/POGLUT1/H2AC18/EP300/TP53/TNRC6B/POFUT1/TNRC6C/H2AZ2/AGO1/ATP2A1/H2BC12/MAML1/SIRT6/MAML3/PRKCI/H3C10/H2AJ/H4C11/NOTCH4/H3C13/SNW1/H3-3B/TMED2/CREBBP/ATP2A2/H2BC6/NOTCH1/RUNX1/MFNG/H4C12/H4C4/AGO2/H4C3/NOTCH2/B4GALT1/H2BC5/H4C14/LFNG/H2AC4/H2AC20/MIR200C/TFDP2/ATP2A3/MOV10/H3C6/AGO3/CCND1/E2F3/…
REACTOME_RNA_POLYMERASE_I_TRANSCRIPTION	REACTOME_RNA_POLYMERASE_I_TRANSCRIPTION	105	0.325323	3.93054	0.00214592	0.00413399	0.000282522	22142	tags=94%, list=62%, signal=36%	H2BC8/H2AC19/H3C1/H3-3A/H2BC13/ERCC6/RRN3/MBD2/ERCC3/TAF1D/POLR1B/MTA2/GTF2H3/ERCC2/H2BC21/POLR1D/H4C2/H2AC8/GATAD2B/GTF2H4/H2AC18/MTA1/TAF1A/TTF1/GTF2H1/MNAT1/HDAC2/MTA3/H2AZ2/RBBP7/CBX3/POLR1C/POLR1A/H2BC12/TWISTNB/RBBP4/H3C10/GTF2H2/H2AJ/H4C11/TAF1C/POLR2H/H3C13/CCNH/CHD4/MBD3/POLR2E/H3-3B/EHMT2/POLR2L/H2BC6/MAPK3/H4C12/POLR2F/GTF2H5/H4C4/H4C3/H2BC5/ZNRD1/H4C14/H2AC4/H2AC20/H3C6/H4-16/CD3EAP/C…
REACTOME_SEMAPHORIN_INTERACTIONS	REACTOME_SEMAPHORIN_INTERACTIONS	62	0.335896	3.13271	0.00214592	0.00413399	0.000282522	23813	tags=100%, list=66%, signal=34%	SEMA7A/FYN/ROCK2/CDK5/TLN1/NRP1/FES/ARHGEF11/PTPRC/ROCK1/MET/PLXNB3/MYL12B/SEMA6D/MYH10/HSP90AA1/MYH14/RHOC/FARP2/ITGA1/ITGB1/RHOA/CD72/PAK2/HSP90AB1/MYL6/CFL1/MYH9/RAC1/LIMK1/RHOB/PAK1/PIP5K1C/TREM2/DPYSL3/LIMK2/DPYSL2/TYROBP/RRAS/ERBB2/SEMA4A/SEMA5A/PLXNC1/DPYSL4/PLXNA4/PAK3/SEMA3A/CRMP1/ARHGAP35/GSK3B/MYH11/PLXNA1/PLXNA2/CDK5R1/SEMA3E/MYL9/SEMA4D/ARHGEF12/RND1/PLXNA3/DPYSL5/SEMA6A
REACTOME_STIMULI_SENSING_CHANNELS	REACTOME_STIMULI_SENSING_CHANNELS	105	0.293675	3.54817	0.00214592	0.00413399	0.000282522	23961	tags=96%, list=67%, signal=32%	TRPM5/TRPM3/CLCN1/UBB/TRPA1/TRPV3/RYR3/NALCN/RYR1/BEST1/WNK3/TRPM6/CLCN3/ANO5/CLIC2/TRPC5/MCOLN1/SGK3/NEDD4L/SLC9B2/SLC17A3/UBC/SCNN1A/TSC22D3/CASQ1/UBA52/ASIC5/SLC9C1/RPS27A/CALM1/RAF1/TRPV4/UNC79/STOM/TRPC3/ANO8/ANO7/OSTM1/SRI/CLCN7/ASPH/TRPM1/CLCN5/MLKL/BEST4/TRPC4/TRPV2/ANO10/TPCN1/RIPK3/TRPC4AP/TRPC1/TPCN2/TRPC6/TRPM2/SGK1/TTYH3/ANO2/ASIC2/UNC80/ANO3/RYR2/MCOLN2/CASQ2/TRPM8/ASIC1/ANO9/ANO4/T…
REACTOME_SYNTHESIS_OF_SUBSTRATES_IN_N_GLYCAN_BIOSYTHESIS	REACTOME_SYNTHESIS_OF_SUBSTRATES_IN_N_GLYCAN_BIOSYTHESIS	62	0.311598	2.9061	0.00214592	0.00413399	0.000282522	24682	tags=100%, list=69%, signal=31%	ST3GAL4/ST8SIA3/NEU4/NEU3/DOLPP1/ST3GAL6/ST6GALNAC6/NEU1/ST3GAL1/GNE/ST3GAL2/ST6GALNAC3/RENBP/ST3GAL3/PMM2/DHDDS/NANS/GLB1/GFPT1/ST8SIA4/DPM1/SLC35A1/ALG5/SLC17A5/FCSK/UAP1/TSTA3/FUOM/PGM3/GNPNAT1/MPI/GMPPA/SRD5A3/DPM2/NAGK/NANP/CTSA/ST6GALNAC1/GMDS/NUDT14/ST6GAL1/CMAS/ST6GALNAC4/ST6GALNAC2/ST6GAL2/GFPT2/ST8SIA6/MVD/NEU2/PMM1/ST8SIA1/ST8SIA2/FPGT/ST3GAL5/DOLK/GMPPB/AMDHD2/DPM3/SLC35C1/NPL/ST6GALN…
REACTOME_TCR_SIGNALING	REACTOME_TCR_SIGNALING	120	0.361215	4.69632	0.00214592	0.00413399	0.000282522	22628	tags=99%, list=63%, signal=37%	UBB/PSMB4/PTPN22/CD3D/MALT1/PLCG1/PIK3R1/HLA-DQB1/CUL1/BTRC/SEM1/PSMD4/PSMB6/RIPK2/PSMC2/PSMD2/PSMD6/PTEN/CDC34/PSMC1/UBE2D2/PSMB1/PSMD12/UBC/PIK3CA/PTPRC/PSME1/TRAV19/PLCG2/PSMD7/UBA52/PSMB5/PSMA5/PSMA1/NCK1/UBE2N/RPS27A/PSMA6/FBXW11/PSMD8/SKP1/PSMA2/PSMA4/PSME3/NFKBIA/PIK3CB/UBE2V1/PSMA7/PSMD3/TRAF6/PSMD1/PSMC3/PSMA3/PSMB7/RELA/CD101/PSMB11/LAT/PSMB10/MAP3K7/CSK/PAK2/PSMD10/CD4/VASP/PSMB3/IKBKB…
REACTOME_TRANSCRIPTIONAL_REGULATION_BY_MECP2	REACTOME_TRANSCRIPTIONAL_REGULATION_BY_MECP2	62	0.366917	3.42202	0.00214592	0.00413399	0.000282522	22117	tags=98%, list=62%, signal=38%	CAMK2A/GRIN2B/DGCR8/HIPK2/PTPN4/GAMT/SIN3A/PTEN/AGO4/CAMK2G/NCOR1/TNRC6B/HDAC2/MET/TNRC6C/AGO1/SST/CREB1/CAMK2D/CALM1/LBR/TRPC3/MEF2C/NCOR2/MECP2/RBFOX1/NOTCH1/TBL1X/TBL1XR1/PTPN1/IRAK1/AGO2/CAMK2B/MOBP/MOV10/DLL1/AGO3/SGK1/CAMK4/GAD1/AURKB/TNRC6A/GPRIN1/SOX2/BDNF/CRH/FKBP5/FOXG1/GAD2/GPS2/GRIA2/GRIN2A/HTT/HDAC1/OPRK1/OPRM1/PPARG/PRKACA/PVALB/SLC2A3/HDAC3
REACTOME_TRANSPORT_OF_INORGANIC_CATIONS_ANIONS_AND_AMINO_ACIDS_OLIGOPEPTIDES	REACTOME_TRANSPORT_OF_INORGANIC_CATIONS_ANIONS_AND_AMINO_ACIDS_OLIGOPEPTIDES	105	0.258391	3.12187	0.00214592	0.00413399	0.000282522	26596	tags=100%, list=74%, signal=26%	SLC12A4/SLC16A10/SLC34A1/SLC4A9/SLC6A12/SLC1A2/SLC8A2/SLC34A3/SLC7A6/SLC17A1/SLC20A2/SLC26A9/AHCYL2/SLC26A1/SLC4A2/SLC5A8/SLC24A1/SLC4A4/SLC12A1/SLC9A7/SLC7A9/SLC25A26/SLC9A8/SLC25A29/SLC12A3/SLC17A5/SLC26A6/CALM1/SLC38A2/SLC7A5/SLC15A3/SLC38A3/SRI/SLC3A2/SLC9A9/SLC36A1/SLC36A4/SLC24A4/SLC26A2/SLC9A2/SLC26A11/SLC38A4/SLC15A2/SLC38A1/SLC8A1/SLC1A3/SLC43A2/SLC9A5/SLC7A8/SLC4A10/SLC7A7/SLC20A1/SLC4A…
WP_FRAGILE_X_SYNDROME	WP_FRAGILE_X_SYNDROME	120	0.370497	4.81699	0.00214592	0.00413399	0.000282522	22294	tags=99%, list=62%, signal=38%	CAMK2A/SH3GL3/ARC/EEF1A1/GRIN2B/KRAS/EPHA4/ALDH3A2/GPHN/SLC16A1/FYN/TSC1/PPP1CA/PRKCA/ABAT/PLCG1/SOS1/ARHGAP32/BRAF/AKT1S1/PRKAR1A/PTEN/MKNK1/NF1/GRM1/GAB1/PICK1/GRM5/PTPN5/RHEB/TSC2/FMR1/CLTCL1/SHC1/EIF4G1/ITPR1/ALDH5A1/AP2M1/MAP2K1/CREB1/TECR/PPP3CA/MTOR/CAMK1/GABRB2/CPT1A/SLC6A1/RPS6KB1/TARBP2/DUSP3/RAF1/MLST8/DAG1/PIK3CB/PPP2R5B/DICER1/AP2B1/RPTOR/CLTC/GRB2/CYFIP1/TBC1D7/MECP2/AGAP2/MAPK1/CNR…
WP_GENOTOXICITY_PATHWAY	WP_GENOTOXICITY_PATHWAY	62	0.257046	2.39732	0.00214592	0.00413399	0.000282522	26633	tags=100%, list=74%, signal=26%	PRKAB2/H2BC8/AMER1/BRMS1L/TRIM22/EI24/PTGER4/TOPORS/NLRX1/GADD45A/ARRDC4/RPS27/DDB2/ITPR1/CBLB/CDKN1A/FBXO22/TIGAR/COIL/B3GNT2/ITPKC/ACTA2/MDM2/MEX3B/PLK3/SERTAD1/GXYLT1/ID2/BTG2/CENPE/CEBPD/H3C4/PPM1D/RAPGEF2/H1-4/TNFRSF17/SEL1L/H2BC3/SMAD5/PCDH8/PRKAB1/SEMG2/H2BC14/H2BC10/H2BC4/LRRFIP2/TP53I3/CCP110/DUSP14/DAAM1/PHLDA3/RRM2B/TRIAP1/TM7SF3/AEN/E2F8/IKBIP/E2F7/DCP1B/BLOC1S2/LCE1E/RBM12B
WP_HEMATOPOIETIC_STEM_CELL_DIFFERENTIATION	WP_HEMATOPOIETIC_STEM_CELL_DIFFERENTIATION	62	0.31853	2.97074	0.00214592	0.00413399	0.000282522	22109	tags=94%, list=62%, signal=36%	CSF3/IL5/MUC1/HMGN5/LEF1/IRF5/MIR221/MXI1/HES6/CD34/VAV1/THRB/PIM1/GATA2/CBFA2T3/SEC14L2/NFATC2/LMO2/TNXB/NOTCH1/RUNX1/FLI1/MIR130A/NFE2/MIR3074/KITLG/KLF1/TRAF3IP3/NCKAP1L/IKZF1/TRIM29/LYL1/SPI1/ITGA2B/ITGB3/CIITA/CSF1/IL6/RHOH/ZNF835/CXCR4/FOSB/FOS/EPO/ABO/ACVR1B/CSF2/GATA1/GP9/GYPA/IL1A/IL1B/IL3/KCNH2/MYB/STAT5A/TPO/RIOK3
WP_HIPPOMERLIN_SIGNALING_DYSREGULATION	WP_HIPPOMERLIN_SIGNALING_DYSREGULATION	120	0.319624	4.15558	0.00214592	0.00413399	0.000282522	22310	tags=94%, list=62%, signal=36%	CDH22/BUB1B-PAK6/KRAS/NRAS/ITGA2/FGFR3/PPP1CA/ITGA6/SAV1/LATS2/FLT1/CTNNA1/CTNNB1/ITGA8/DCAF1/PLCB4/PRKAR1A/ITGAD/EGFR/AMOT/YY1AP1/CDH13/TEAD1/CDH5/FGFR4/PRKAR2A/PRKACB/MET/DDB1/FLT4/VGLL4/CUL4A/PPP1R12A/PPP1CC/CDH19/NF2/TAZ/ITGA1/ITGB1/INSR/CDH18/TEK/ITGA7/PAK4/ITGB5/PAK2/PRKAR1B/FOXM1/CDH2/PTK2/KDR/ITGA11/ITGA5/HRAS/PAK1/ITGA9/ITGAX/CDH11/ITGAE/ITGA10/ITGA4/PRKAR2B/ITGAL/TEAD4/FLT3/CCND1/ITGB2/…
WP_METAPATHWAY_BIOTRANSFORMATION_PHASE_I_AND_II	WP_METAPATHWAY_BIOTRANSFORMATION_PHASE_I_AND_II	182	0.284115	4.57615	0.00214592	0.00413399	0.000282522	22717	tags=92%, list=63%, signal=34%	SULT1C3/CYP1B1/CYP1A2/CYP3A4/SULT1B1/SULT4A1/CYP2E1/CYP39A1/CHST11/UGT1A1/FMO2/AKR1D1/CYP3A5/GLYAT/UGT1A4/CYP8B1/GPX2/GSTZ1/BAAT/CYP4X1/TPMT/CYP27A1/CYP2U1/GSTM4/CHST12/GSTM3/SULT1E1/NDST2/CHST10/CHST9/CYP3A43/CYP4F2/CYP4B1/AKR1A1/CYP27B1/SULT1A1/GSTA4/AKR1C2/NAA30/MGST3/UGT1A6/MGST2/GLYATL2/CYP2J2/FMO5/HNMT/NAA20/CYP4F22/AKR1C4/HS6ST1/GAL3ST2/NAT10/CYP7B1/KCNAB1/CYP20A1/CYP7A1/GSTO1/NNMT/CHST1/G…
WP_MRNA_PROCESSING	WP_MRNA_PROCESSING	120	0.362285	4.71022	0.00214592	0.00413399	0.000282522	14465	tags=77%, list=40%, signal=46%	DNAJC8/FUS/HNRNPK/SRSF3/CPSF4/EFTUD2/XRN2/RNGTT/NXF1/HNRNPC/PRPF8/SNRPD1/HNRNPR/SRSF5/NUDT21/CSTF2T/DHX15/LSM2/HNRNPA1/METTL3/RNMT/SFPQ/LSM7/CLP1/TMED10/CELF1/SF3B3/PRPF40A/CPSF2/HNRNPL/SRSF4/PSKH1/SNRNP40/DHX38/SRSF1/PAPOLA/SRSF10/HNRNPA2B1/RBM5/SF3B5/HNRNPU/SMC1A/NCBP1/SPOP/SF3B1/PTBP1/CSTF3/DHX16/CSTF2/DDX1/CSTF1/SUGP2/CPSF3/TRA2B/HNRNPD/SRSF6/PABPN1/SRSF2/U2AF1/PPM1G/RNPS1/RBM39/SNRPE/SFSWAP/…
WP_RAS_SIGNALING	WP_RAS_SIGNALING	183	0.341836	5.51074	0.00214592	0.00413399	0.000282522	21670	tags=95%, list=60%, signal=38%	BUB1B-PAK6/GRIN2B/KRAS/NRAS/TIAM1/CALML3/RASA4B/FGFR3/RASGRF2/PLA2G4D/PRKCA/BCL2L1/ABL1/GNG7/PLCG1/SOS1/AFDN/PIK3R1/FOXO4/FLT1/PIK3R3/CALML4/RASA4/GNG10/RAP1A/RASA1/NF1/GNB2/PLAAT3/EGFR/GAB1/SOS2/PLA2G6/JMJD7-PLA2G4B/PLA2G3/ELK1/FGFR4/PIK3CA/RGL1/PLA2G12A/ABL2/RAC3/CALML6/PRKACB/AKT2/PLCG2/MET/RGL2/SHOC2/STK4/PLA2G4B/SHC1/BRAP/FLT4/RALB/RALBP1/MAP2K1/GNG13/RASGRP2/MAPK8/EXOC2/RALA/MRAS/ETS1/CALM1…
WP_SENESCENCE_AND_AUTOPHAGY_IN_CANCER	WP_SENESCENCE_AND_AUTOPHAGY_IN_CANCER	105	0.340728	4.11666	0.00214592	0.00413399	0.000282522	22282	tags=96%, list=62%, signal=36%	SERPINB2/RNASEL/PIK3C3/IL6R/SMAD3/IRF5/BRAF/ATG5/GABARAP/ING1/SMAD4/ATG14/BMI1/AKT1S1/PTEN/INHBA/ULK1/TP53/ATG16L1/IGFBP5/AMBRA1/PLAT/KMT2A/MAP2K1/CDKN1A/RSL1D1/ING2/MTOR/SLC39A3/CREG1/RAF1/MLST8/CEBPB/MAPK14/ATG13/BCL2/FKBP8/PCNA/LAMP2/MAP1LC3B/SQSTM1/MAPK1/MDM2/IGF1/GABARAPL2/ATG3/SLC39A1/IL6ST/GSN/IRF7/RB1/HRAS/GABARAPL1/TGFB1/MAP1LC3C/SPARC/IL24/PLAU/IRF1/CDKN2A/IFI16/CCL3/COL3A1/SERPINE1/IFN…
WP_SPINAL_CORD_INJURY	WP_SPINAL_CORD_INJURY	118	0.364874	4.68278	0.00214592	0.00413399	0.000282522	21573	tags=97%, list=60%, signal=39%	PRB1/AQP1/CHST11/EPHA4/SOX9/PRKCA/ROCK2/MIR23B/IL4/IL1R1/TACR1/GDNF/EGFR/GADD45A/PDYN/PLA2G6/FCGR2A/CDK2/TP53/APEX1/LILRB2/SELP/COL4A1/PTPRA/PPP3CA/RHOC/RTN4R/CDK4/RTN4/FOXO3/TNFSF13/AQP4/GJA1/EFNB2/CDC42/SLIT1/RHOA/MAPK1/MAPK3/NCAN/ROS1/NOX4/TNF/SLIT2/RAC1/RB1/TLR4/RHOB/C5/CCL2/FKBP1A/TGFB1/ANXA1/BCAN/PTPRZ1/SLIT3/NR4A1/TNFSF13B/E2F5/CCND1/CCR2/LEP/C1QB/AIF1/IFNG/CSPG4/E2F1/CDK1/BTG2/XYLT1/LGALS…
WP_VITAMIN_D_RECEPTOR_PATHWAY	WP_VITAMIN_D_RECEPTOR_PATHWAY	182	0.263906	4.25066	0.00214592	0.00413399	0.000282522	24638	tags=95%, list=69%, signal=30%	CYP3A4/KRTAP10-4/PTHLH/DEFB4A/BCL6/CYP3A5/KL/NRIP1/BDKRB1/DACT2/G0S2/IRF5/KRTAP10-2/RXRA/CLMN/IL25/ASAP2/KRT38/CD14/CYP27B1/SLC2A4/PTGER4/HNF1A/CRACR2A/CDX2/LRP5/CDC34/GADD45A/TIMP3/CAMP/CDK2/CLEC16A/NINJ1/STAM/SATB1/TIMP2/SLC37A2/CYP7A1/IGFBP5/CRACR2B/COL13A1/ATP2B1/CDKN1A/PPARD/BMP6/LPGAT1/NFATC2/KNG1/NOX1/HIF1A/CYP2B6/CCNC/ABCA11P/IGFBP1/TPM1/SULT1C2/CEBPA/CDKN2B/SERPINB1/CEACAM1/BGLAP/CDKAL1/…
REACTOME_HCMV_LATE_EVENTS	REACTOME_HCMV_LATE_EVENTS	111	0.297046	3.70188	0.00215054	0.00413399	0.000282522	22290	tags=92%, list=62%, signal=35%	H2BC8/H2AC19/HNRNPK/VPS28/H3C1/H2BC13/VPS4A/AAAS/VPS36/NUP133/MVB12B/NUP88/H2BC21/NUP98/NUP37/UBAP1/NUP58/H4C2/H2AC8/SEH1L/H2AC18/NUP160/SEC13/VPS37B/POM121C/NUP214/NUP42/NUP188/CHMP1A/H2BC12/RANBP2/NUP153/VPS25/H3C10/H4C11/H3C13/RAE1/NUP85/NUP107/H2AC15/CHMP3/VPS37C/CHMP7/H2BC6/CHMP6/H2AC17/H2AC1/NUP205/CHMP2B/NUP43/H4C12/NUP210/NUP93/VPS37D/H4C4/H4C3/H2BC5/NUP50/NDC1/SNF8/NUP62/H4C14/H2AC21/VPS…
REACTOME_NONSENSE_MEDIATED_DECAY_NMD_	REACTOME_NONSENSE_MEDIATED_DECAY_NMD_	111	0.367686	4.58223	0.00215054	0.00413399	0.000282522	14893	tags=78%, list=42%, signal=46%	MAGOHB/RPL13A/RPS4Y1/RPL27A/SMG6/CASC3/RPS9/RPL15/RPL3L/RPL3/UPF2/FAU/RPL22/RPL26/RPS24/RPL6/UPF3A/RPS6/SMG8/SMG7/RPL41/RPS27/RPL34/RPS3A/RPLP0/DCP1A/RPL36AL/RPS25/RPL7A/NCBP1/RPL10A/UBA52/RPL19/EIF4G1/RPS15A/RPL4/RPS27A/RPS28/RPL27/RPSA/RPL17/RPS26/RPS4X/RNPS1/RPS11/RPS17/RPS14/RPS29/RPS5/RPL24/RPS16/RPL29/ETF1/UPF1/RPL14/RPL7/RPL32/RBM8A/RPL23A/RPS12/RPS2/PPP2R1A/RPS7/RPS3/RPL35A/RPL13/RPS10/RP…
REACTOME_TELOMERE_MAINTENANCE	REACTOME_TELOMERE_MAINTENANCE	111	0.311898	3.88698	0.00215054	0.00413399	0.000282522	22087	tags=93%, list=62%, signal=36%	H2BC8/H2AC19/H3-3A/POT1/H2BC13/CHTF18/RUVBL2/H2BC21/PRIM1/H4C2/H2AC8/DSCC1/POLA1/H2AC18/RPA1/SHQ1/CDK2/H2AZ2/STN1/CHTF8/POLR2G/RPA3/RTEL1/H2BC12/PPP6R3/TINF2/WRAP53/H2AJ/H4C11/DKC1/POLR2H/POLR2C/POLR2E/NHP2/H3-3B/POLD3/POLR2D/PCNA/NOP10/POLR2L/PPP6C/H2BC6/DAXX/POLR2I/POLA2/PRIM2/H4C12/POLR2F/LIG1/POLD4/TEN1/H4C4/RFC5/RFC2/H4C3/H2BC5/GAR1/FEN1/DNA2/H4C14/WRN/H2AC4/H2AC20/CCNA1/CCNA2/RPA2/H4-16/H3-…
KEGG_AMYOTROPHIC_LATERAL_SCLEROSIS_ALS	KEGG_AMYOTROPHIC_LATERAL_SCLEROSIS_ALS	53	0.373005	3.2263	0.00215517	0.00413399	0.000282522	21803	tags=98%, list=61%, signal=38%	GRIN2B/SLC1A2/BCL2L1/GPX1/CAT/TP53/PPP3CB/PRPH/PPP3CA/PPP3R1/CASP1/PPP3R2/TOMM40L/MAPK14/BCL2/RAB5A/DAXX/TNFRSF1A/DERL1/CHP1/TOMM40/TNF/RAC1/TNFRSF1B/GRIN2C/BAD/MAPK11/CYCS/BID/CCS/PRPH2/ALS2/NEFH/GRIN1/MAPK13/NOS1/APAF1/BAX/CASP3/CASP9/GRIA1/GRIA2/GRIN2A/GRIN2D/MAP3K5/NEFM/NEFL/PPP3CC/MAP2K3/MAP2K6/MAPK12/SOD1
KEGG_ANTIGEN_PROCESSING_AND_PRESENTATION	KEGG_ANTIGEN_PROCESSING_AND_PRESENTATION	78	0.37778	3.95586	0.00215517	0.00413399	0.000282522	21860	tags=99%, list=61%, signal=39%	KLRC4/HLA-DQB1/NFYC/RFXAP/CTSS/KLRC2/KIR2DL4/CD8A/PSME1/NFYB/HSP90AA1/CREB1/HSPA8/RFX5/LGMN/PSME3/KIR3DL2/CANX/RFXANK/HSPA5/HSPA4/HSP90AB1/PDIA3/KIR2DS4/CD4/HSPA1L/KLRD1/HLA-E/B2M/HSPA6/NFYA/HLA-C/HLA-DMB/CTSB/TAPBP/HLA-F/HLA-DRA/KIR2DL1/IFI30/CIITA/HLA-B/HLA-DRB5/TAP1/HLA-DPB1/HLA-DOA/HLA-DQA2/HLA-A/HLA-DQA1/CD74/KLRC1/CD8B/HLA-DOB/IFNA21/CALR/HLA-DMA/HLA-DPA1/HLA-DRB1/HLA-G/HSPA1A/HSPA1B/HSPA2/…
KEGG_BASAL_CELL_CARCINOMA	KEGG_BASAL_CELL_CARCINOMA	53	0.385794	3.33692	0.00215517	0.00413399	0.000282522	22025	tags=100%, list=61%, signal=39%	SHH/LEF1/AXIN1/TCF7/SMO/TCF7L2/PTCH2/CTNNB1/FZD4/WNT5A/APC2/FZD3/APC/TP53/WNT3/STK36/WNT9B/FZD10/DVL3/WNT8B/GLI3/WNT5B/WNT2B/FZD1/WNT6/FZD7/GLI2/TCF7L1/DVL1/FZD2/WNT10A/WNT16/WNT1/GLI1/WNT10B/FZD5/PTCH1/BMP2/WNT3A/WNT4/HHIP/WNT9A/AXIN2/BMP4/DVL2/GSK3B/WNT2/WNT7B/WNT8A/WNT11/FZD6/FZD8/FZD9
KEGG_EPITHELIAL_CELL_SIGNALING_IN_HELICOBACTER_PYLORI_INFECTION	KEGG_EPITHELIAL_CELL_SIGNALING_IN_HELICOBACTER_PYLORI_INFECTION	68	0.340323	3.34676	0.00215517	0.00413399	0.000282522	22067	tags=96%, list=62%, signal=37%	ATP6V1G2/CXCR2/PLCG1/NOD1/JAM2/TJP1/EGFR/MAP2K4/ATP6V1B1/ATP6V1E2/ATP6V0D1/PLCG2/MET/HBEGF/MAP3K14/MAPK8/ATP6V0A2/ATP6V1D/ATP6V1B2/NFKBIA/MAPK14/ATP6V1F/MAPK9/CDC42/RELA/ATP6V1E1/ATP6V0E1/ADAM17/CSK/ATP6V0A4/ATP6V0A1/ATP6V1H/PTPN11/F11R/JAM3/IKBKB/ADAM10/ATP6V1C2/ATP6V0B/GIT1/RAC1/ATP6V1C1/PAK1/ATP6V0E2/NFKB1/CXCR1/MAPK11/PTPRZ1/CCL5/JUN/TCIRG1/ATP6V1G1/ATP6V0C/MAPK10/SRC/MAPK13/CXCL1/ATP6V1A/ATP…
KEGG_FC_EPSILON_RI_SIGNALING_PATHWAY	KEGG_FC_EPSILON_RI_SIGNALING_PATHWAY	78	0.355397	3.72147	0.00215517	0.00413399	0.000282522	21734	tags=96%, list=61%, signal=38%	KRAS/NRAS/IL5/FYN/PRKCA/PLCG1/SOS1/PIK3R1/PIK3R3/IL4/VAV1/MAP2K7/MAP2K4/SOS2/PLA2G6/JMJD7-PLA2G4B/PLA2G3/PIK3CA/PRKCE/PLA2G12A/RAC3/AKT2/PLCG2/SYK/PLA2G4B/MAP2K1/MAPK8/PLA2G10/RAF1/PIK3CB/PLA2G2F/MAPK14/PLA2G12B/GRB2/MAPK9/MS4A2/MAPK1/LAT/MAPK3/MAP2K2/PLA2G1B/TNF/PLA2G2C/RAC1/HRAS/PIK3R5/PLA2G4A/BTK/MAPK11/PRKCB/LCP2/FCER1G/VAV3/GAB2/RAC2/PIK3R2/PLA2G4E/MAPK10/MAPK13/PLA2G2A/AKT1/CSF2/FCER1A/IL3/…
KEGG_INOSITOL_PHOSPHATE_METABOLISM	KEGG_INOSITOL_PHOSPHATE_METABOLISM	53	0.386471	3.34278	0.00215517	0.00413399	0.000282522	16550	tags=85%, list=46%, signal=46%	PIK3C2B/PIK3C3/ALDH6A1/PLCD1/PIK3C2A/PLCG1/PLCB3/TPI1/INPP5B/PIKFYVE/PLCB4/PIP4K2B/SYNJ1/PTEN/PIP4K2C/IPPK/SYNJ2/PIK3CA/PLCZ1/PLCG2/INPP5K/ISYNA1/PI4KA/INPP5A/PI4KB/INPPL1/PIK3CB/IPMK/OCRL/INPP4A/INPP5J/ITPKB/ITPKA/INPP5E/INPP1/ITPK1/CDIPT/PLCE1/PIP5K1C/PIP4K2A/PLCB1/PLCD3/PLCD4/INPP4B/PLCB2
KEGG_LEISHMANIA_INFECTION	KEGG_LEISHMANIA_INFECTION	70	0.37975	3.78342	0.00215517	0.00413399	0.000282522	21734	tags=99%, list=61%, signal=39%	HLA-DQB1/IL4/MYD88/FCGR2A/ELK1/C3/IRAK4/NFKBIA/CYBA/TRAF6/MAPK14/ITGB1/RELA/MAPK1/MAPK3/MAP3K7/PTPN6/JAK2/TNF/IRAK1/TLR4/FCGR3A/IFNGR1/TGFB1/IL10/NFKB1/NCF4/ITGA4/HLA-DMB/MAPK11/TGFB3/PRKCB/HLA-DRA/STAT1/ITGB2/IFNG/NCF2/CR1/HLA-DRB5/IL12B/HLA-DPB1/HLA-DOA/TGFB2/HLA-DQA2/TAB2/NCF1/JUN/TLR2/HLA-DQA1/IL12A/TAB1/PTGS2/FOS/HLA-DOB/FCGR2C/MAPK13/FCGR3B/NOS2/FCGR1A/HLA-DMA/HLA-DPA1/HLA-DRB1/IFNGR2/IL1A/…
KEGG_MELANOMA	KEGG_MELANOMA	70	0.364414	3.63063	0.00215517	0.00413399	0.000282522	22796	tags=100%, list=64%, signal=36%	CDK6/KRAS/NRAS/FGF16/PDGFC/HGF/PIK3R1/BRAF/PIK3R3/PDGFD/PTEN/EGFR/FGF13/PIK3CA/TP53/AKT2/MET/MAP2K1/PDGFB/CDKN1A/CDK4/RAF1/PIK3CB/MAPK1/MAPK3/FGF6/FGF3/MDM2/MAP2K2/IGF1/ARAF/FGF14/FGF2/RB1/BAD/HRAS/PIK3R5/FGF4/FGF10/CDKN2A/CCND1/E2F3/PDGFRA/FGF1/FGFR1/E2F1/IGF1R/FGF11/PIK3R2/CDH1/FGF21/FGF18/PDGFA/FGF12/FGF22/FGF19/AKT1/EGF/FGF5/FGF7/FGF8/FGF9/MITF/PDGFRB/PIK3CD/PIK3CG/FGF23/FGF17/AKT3/FGF20
KEGG_NON_SMALL_CELL_LUNG_CANCER	KEGG_NON_SMALL_CELL_LUNG_CANCER	53	0.360492	3.11808	0.00215517	0.00413399	0.000282522	21563	tags=96%, list=60%, signal=38%	RXRG/CDK6/KRAS/NRAS/PRKCA/PLCG1/SOS1/RXRA/PIK3R1/BRAF/PIK3R3/RXRB/EGFR/SOS2/PIK3CA/TP53/AKT2/PLCG2/STK4/MAP2K1/CDK4/RAF1/FOXO3/PIK3CB/GRB2/MAPK1/MAPK3/MAP2K2/ARAF/TGFA/FHIT/RB1/PRKCG/BAD/HRAS/PIK3R5/RASSF1/RARB/CDKN2A/PRKCB/CCND1/E2F3/ERBB2/E2F1/PIK3R2/AKT1/CASP9/EGF/PDPK1/PIK3CD/PIK3CG
KEGG_P53_SIGNALING_PATHWAY	KEGG_P53_SIGNALING_PATHWAY	68	0.321327	3.15995	0.00215517	0.00413399	0.000282522	24336	tags=100%, list=68%, signal=32%	CDK6/GTSE1/CD82/EI24/ZMAT3/SESN1/PTEN/RCHY1/GADD45A/CDK2/DDB2/TP53/TSC2/TP73/SIAH1/ATM/CCNB3/CDKN1A/COP1/CDK4/SESN3/PIDD1/SHISA5/CHEK1/MDM2/IGF1/TNFRSF10B/CCND3/CHEK2/STEAP3/CCNG2/CDKN2A/GADD45B/CYCS/BID/CCND1/CCNE2/SERPINE1/CDK1/CCNB2/CCNB1/PMAIP1/THBS1/PPM1D/ADGRB1/SFN/APAF1/FAS/ATR/BAX/CASP3/CASP8/CASP9/CCND2/CCNE1/CCNG1/IGFBP3/MDM4/SERPINB5/RRM2/TP53I3/GADD45G/BBC3/RRM2B/RPRM/TP53AIP1/PERP/SE…
KEGG_PPAR_SIGNALING_PATHWAY	KEGG_PPAR_SIGNALING_PATHWAY	68	0.331574	3.26072	0.00215517	0.00413399	0.000282522	23437	tags=99%, list=65%, signal=34%	RXRG/PLIN1/ACOX2/ACADL/CD36/EHHADH/ACAA1/CYP8B1/CYP4A11/CPT2/APOC3/CYP27A1/RXRA/ACSL4/CYP4A22/PPARA/SCD/NR1H3/RXRB/UBC/ACSL3/CYP7A1/SORBS1/PPARD/ACOX1/CPT1A/FADS2/APOA5/APOA2/DBI/ACADM/ACOX3/ACSL6/GK2/AQP7/SLC27A2/GK/HMGCS2/APOA1/SLC27A4/FABP4/FABP5/ME1/ANGPTL4/FABP6/FABP3/FABP1/PLTP/OLR1/PCK1/CPT1C/FABP7/SCD5/MMP1/CPT1B/FABP2/ACSL1/ILK/PCK2/PDPK1/PPARG/SCP2/UCP1/ADIPOQ/SLC27A5/SLC27A6/ACSL5
KEGG_RENAL_CELL_CARCINOMA	KEGG_RENAL_CELL_CARCINOMA	70	0.334571	3.33331	0.00215517	0.00413399	0.000282522	22316	tags=96%, list=62%, signal=36%	ARNT2/KRAS/NRAS/HGF/SOS1/PIK3R1/BRAF/VEGFD/PIK3R3/RAP1A/CUL2/GAB1/SOS2/FH/EP300/PIK3CA/ARNT/AKT2/MET/EPAS1/MAP2K1/PDGFB/CRKL/ETS1/VEGFA/EGLN1/RAF1/HIF1A/PIK3CB/RAPGEF1/VEGFC/GRB2/CREBBP/CDC42/VHL/MAPK1/MAPK3/PAK4/PAK2/MAP2K2/ELOC/PTPN11/ARAF/TGFA/RAC1/EGLN2/HRAS/PIK3R5/PAK1/TGFB1/TGFB3/CRK/TGFB2/PGF/JUN/SLC2A1/PIK3R2/PAK3/EGLN3/AKT1/PIK3CD/PIK3CG/RAP1B/ELOB/VEGFB/RBX1/AKT3
KEGG_RIG_I_LIKE_RECEPTOR_SIGNALING_PATHWAY	KEGG_RIG_I_LIKE_RECEPTOR_SIGNALING_PATHWAY	70	0.338995	3.37738	0.00215517	0.00413399	0.000282522	22163	tags=96%, list=62%, signal=37%	TANK/DDX3Y/ATG5/NLRX1/CYLD/OTUD5/AZI2/ISG15/MAPK8/DDX58/MAP3K1/NFKBIA/IFIH1/RNF125/DHX58/PIN1/TKFC/SIKE1/TRAF6/MAPK14/MAVS/DDX3X/MAPK9/TRIM25/RELA/MAP3K7/TRADD/FADD/TRAF3/IKBKB/TNF/IRF7/CASP10/TRAF2/STING1/NFKB1/MAPK11/TBKBP1/IL12B/IL12A/MAPK10/IKBKE/CXCL10/MAPK13/IFNA21/CASP8/CHUK/IFNA1/IFNA2/IFNA4/IFNA5/IFNA6/IFNA8/IFNA10/IFNA13/IFNA14/IFNA16/IFNA17/IFNB1/IFNW1/CXCL8/IRF3/NFKBIB/MAPK12/IKBKG/RI…
PID_AP1_PATHWAY	PID_AP1_PATHWAY	68	0.377706	3.71438	0.00215517	0.00413399	0.000282522	22320	tags=100%, list=62%, signal=38%	ESR1/IL5/NFATC3/ATF2/DMTF1/COPS5/MAFG/TCF7L2/NFATC1/CTNNB1/IL4/PTEN/JUND/CRTC1/EP300/TP53/GATA2/CREB1/BAG1/ETS1/NFATC2/HIF1A/GJA1/CBFB/NPPA/FOSL2/CCL2/TGFB1/IL10/ATF3/DUSP1/PLAU/CDKN2A/FABP4/TRIP6/AGT/CCND1/IFNG/TH/CDK1/COL1A2/IL6/HLA-A/JUNB/JUN/FOSL1/EGR1/MMP9/FOSB/ACTA1/TIMP1/FOS/MAF/MMP1/CDKN1B/CSF2/DMP1/ELF1/NR3C1/CCN1/IL2/CXCL8/MYB/MYC/NTS/PENK/SP1/BCL2L11
PID_BETA_CATENIN_NUC_PATHWAY	PID_BETA_CATENIN_NUC_PATHWAY	78	0.369895	3.87328	0.00215517	0.00413399	0.000282522	22603	tags=100%, list=63%, signal=37%	ZCCHC12/PITX2/AR/MDFIC/SP5/LEF1/TCF7/CUL1/TCF7L2/CTNNB1/TLE1/TRRAP/RUVBL2/YWHAE/NCOA2/APC/EP300/HDAC2/XPO1/CTNNBIP1/YWHAG/CHD8/HBP1/TCF4/CTBP1/SKP1/TLE2/KCNIP4/TLE4/DVL3/SMARCA4/YWHAB/INCENP/TBL1X/TBL1XR1/TLE5/MED12/BCL9/FGF4/ADCY7/DKK4/CDKN2A/YWHAZ/CCND1/ID2/CAMK4/TCF7L1/KRT1/KLF4/JUN/CDH1/MMP9/CDX1/MMP2/VCAN/CBY1/AXIN2/SALL4/TERT/SFN/DKK1/CCND2/CDX4/HDAC1/CCN1/CXCL8/MITF/MYC/MYF5/MYOG/NEUROG1/S…
PID_INTEGRIN1_PATHWAY	PID_INTEGRIN1_PATHWAY	66	0.372641	3.59672	0.00215517	0.00413399	0.000282522	21955	tags=98%, list=61%, signal=38%	COL6A1/ITGA2/ITGA6/COL18A1/JAM2/LAMA2/CD14/ITGA8/TGM2/COL4A1/TGFBI/VEGFA/LAMB3/LAMC1/ITGA1/ITGB1/ITGA7/LAMA5/TNC/COL7A1/ITGA11/MDK/ITGA5/LAMB1/ITGA9/FBN1/ITGA10/PLAU/ITGA4/FGG/FGA/THBS2/FGB/LAMA4/COL3A1/COL6A2/NPNT/CSPG4/F13A1/COL5A1/COL1A2/COL5A2/COL1A1/COL11A2/THBS1/VCAM1/COL4A6/LAMA1/COL2A1/LAMC2/CD81/COL4A3/COL4A4/COL4A5/COL6A3/COL11A1/FN1/ITGA3/ITGAV/LAMA3/LAMB2/NID1/PLAUR/SPP1/VTN
REACTOME_ASSEMBLY_OF_THE_PRE_REPLICATIVE_COMPLEX	REACTOME_ASSEMBLY_OF_THE_PRE_REPLICATIVE_COMPLEX	66	0.36745	3.54661	0.00215517	0.00413399	0.000282522	22686	tags=100%, list=63%, signal=37%	UBB/PSMB4/SEM1/PSMD4/PSMB6/PSMC2/PSMD2/PSMD6/ORC5/PSMC1/ORC4/PSMB1/PSMD12/ORC2/UBC/PSME1/PSMD7/MCM7/UBA52/PSMB5/PSMA5/PSMA1/RPS27A/PSMA6/PSMD8/PSMA2/PSMA4/PSME3/PSMA7/PSMD3/PSMD1/PSMC3/PSMA3/PSMB7/MCM8/PSMB11/PSMB10/MCM6/PSMD10/PSMB3/MCM5/MCM2/MCM3/MCM4/GMNN/ORC1/PSMB8/PSMB9/E2F3/PSMD13/E2F1/CDT1/CDC6/ORC6/PSMA8/PSMB2/PSMC4/PSMC5/PSMC6/PSMD5/PSMD11/PSME2/PSMF1/PSMD14/PSME4/ORC3
REACTOME_AURKA_ACTIVATION_BY_TPX2	REACTOME_AURKA_ACTIVATION_BY_TPX2	68	0.356529	3.50613	0.00215517	0.00413399	0.000282522	22543	tags=99%, list=63%, signal=37%	SSNA1/TUBA4A/HAUS3/CEP41/HAUS4/SDCCAG8/CNTRL/CEP70/PAFAH1B1/ALMS1/AKAP9/CEP164/YWHAE/DCTN3/DCTN2/CDK5RAP2/HAUS5/CEP192/YWHAG/OFD1/HAUS1/HSP90AA1/HAUS8/CENPJ/CEP63/NEDD1/CKAP5/NINL/ACTR1A/CEP135/PPP2R1A/TUBB4B/CETN2/CEP152/CEP290/CSNK1D/DCTN1/DYNC1H1/HAUS6/ODF2/CEP78/DYNC1I2/TUBB/CEP131/TUBG1/MAPRE1/SFI1/CLASP1/NDE1/CSNK1E/PRKAR2B/TPX2/CDK1/CEP72/NEK2/TUBA1A/TUBB4A/HMMR/PCM1/PCNT/PRKACA/AURKA/DYNL…
REACTOME_CIRCADIAN_CLOCK	REACTOME_CIRCADIAN_CLOCK	70	0.383404	3.81983	0.00215517	0.00413399	0.000282522	22117	tags=100%, list=62%, signal=38%	ARNTL/UBB/CHD9/NRIP1/PPP1CA/CRY2/CRTC3/ATF2/KLF15/RXRA/BHLHE40/CUL1/USP46/CLOCK/BTRC/PER2/CRTC2/PPARA/CRTC1/CREM/NCOA2/MED1/NCOR1/SIRT1/EP300/UBC/AVP/RAI1/UBA52/NCOA1/RPS27A/CREB1/TGS1/SKP1/CARM1/CPT1A/CRY1/PPP1CC/HIF1A/MEF2D/MEF2C/CREBBP/RORA/CSNK1D/NPAS2/TBL1X/TBL1XR1/ELOVL3/NFIL3/RBM4/CSNK1E/BHLHE41/HELZ2/SERPINE1/FBXL3/SIK1/NAMPT/PPARGC1A/ARNTL2/NOCT/PPP1CB/NR1D1/NCOA6/DBP/F7/NR3C1/PER1/SMARC…
REACTOME_COLLAGEN_BIOSYNTHESIS_AND_MODIFYING_ENZYMES	REACTOME_COLLAGEN_BIOSYNTHESIS_AND_MODIFYING_ENZYMES	66	0.359172	3.46671	0.00215517	0.00413399	0.000282522	20799	tags=94%, list=58%, signal=39%	COL6A1/PCOLCE2/COL27A1/COL26A1/COL15A1/COL18A1/P4HA2/CRTAP/COL12A1/BMP1/COL4A1/COLGALT2/COL13A1/PLOD3/COL5A3/COL9A3/COL21A1/COL6A5/COL14A1/PLOD1/P4HB/P3H1/PCOLCE/COL7A1/COLGALT1/COL4A2/PLOD2/ADAMTS2/P3H2/COL3A1/SERPINH1/COL20A1/COL6A2/P4HA3/COL8A1/P4HA1/COL5A1/COL1A2/COL17A1/ADAMTS14/COL8A2/P3H3/COL5A2/COL1A1/COL11A2/TLL2/COL19A1/COL25A1/ADAMTS3/COL9A2/COL16A1/COL4A6/COL10A1/COL28A1/COL2A1/COL22A…
REACTOME_CONDENSATION_OF_PROPHASE_CHROMOSOMES	REACTOME_CONDENSATION_OF_PROPHASE_CHROMOSOMES	68	0.283678	2.78971	0.00215517	0.00413399	0.000282522	23559	tags=94%, list=66%, signal=32%	H2BC8/H2AC19/H3C1/H3-3A/H2BC13/H2BC21/H4C2/NCAPD3/H2AC8/H2AC18/H2AZ2/SET/H2BC12/NCAPH2/H3C10/H2AJ/H4C11/MCPH1/H3C13/H3-3B/H2BC6/H4C12/KMT5A/H4C4/H4C3/RB1/H2BC5/H4C14/H2AC4/H2AC20/H3C6/H4-16/H3-4/CDK1/CCNB1/H2BC17/H3C4/H2AC7/H2BU1/H4C6/H3C8/H2BC11/H2AX/H2AZ1/H2BC3/H4C9/H2AC14/H2AC6/H2BC14/H2BC7/H2BC9/H2BC10/H2BC4/H3C11/H4C1/H4C8/H4C5/H4C13/H3C7/SMC4/SMC2/PHF8/H2BS1/NCAPG2
REACTOME_COPI_INDEPENDENT_GOLGI_TO_ER_RETROGRADE_TRAFFIC	REACTOME_COPI_INDEPENDENT_GOLGI_TO_ER_RETROGRADE_TRAFFIC	53	0.313141	2.70852	0.00215517	0.00413399	0.000282522	24624	tags=100%, list=69%, signal=31%	DYNC1I1/TUBA4A/TUBB8B/PAFAH1B1/GALNT1/DCTN3/DCTN2/RAB3GAP1/PLA2G6/ACTR10/DYNC1LI2/BICD2/DYNLL2/DCTN4/RAB3GAP2/TUBB8/TUBB6/TUBB3/RAB18/CAPZB/ACTR1A/TUBB4B/DYNC1LI1/CAPZA1/DCTN6/DCTN5/DCTN1/PAFAH1B2/DYNC1H1/TUBA1B/TUBA3C/DYNC1I2/TUBA8/PLA2G4A/TUBB2B/TUBB1/TUBA1C/RAB6B/PAFAH1B3/TUBA3D/TUBA1A/TUBB4A/BICD1/CAPZA2/GALNT2/RAB6A/TUBB2A/DYNLL1/AGPAT3/TUBAL3/TUBA4B/CAPZA3/TUBA3E
REACTOME_DISEASES_ASSOCIATED_WITH_O_GLYCOSYLATION_OF_PROTEINS	REACTOME_DISEASES_ASSOCIATED_WITH_O_GLYCOSYLATION_OF_PROTEINS	66	0.280279	2.70524	0.00215517	0.00413399	0.000282522	24712	tags=97%, list=69%, signal=30%	SBSPON/MUC1/POMT2/B3GLCT/THSD1/ADAMTSL5/ADAMTSL4/THSD4/ADAMTSL3/POMGNT1/MUC7/C1GALT1C1/NOTCH4/DAG1/THSD7A/POMT1/MUC12/ADAMTS12/LARGE1/ADAMTS16/NOTCH1/MUC16/NOTCH2/C1GALT1/MUC17/LFNG/SPON2/ADAMTS7/ADAMTS8/ADAMTS13/THBS2/ADAMTS2/MUC4/ADAMTSL1/ADAMTS4/MUC20/ADAMTS5/SEMA5B/ADAMTS18/ADAMTS14/SEMA5A/SPON1/THBS1/ADAMTS3/ADAMTSL2/ADAMTS15/MUC5B/ADAMTS6/GALNT12/GALNT3/ADAMTS17/MUC6/MUC13/MUC3A/MUC5AC/NOTC…
REACTOME_FACTORS_INVOLVED_IN_MEGAKARYOCYTE_DEVELOPMENT_AND_PLATELET_PRODUCTION	REACTOME_FACTORS_INVOLVED_IN_MEGAKARYOCYTE_DEVELOPMENT_AND_PLATELET_PRODUCTION	164	0.312132	4.7513	0.00215517	0.00413399	0.000282522	22716	tags=95%, list=63%, signal=35%	TUBA4A/KIF11/H3C1/KIF13B/H3-3A/KIF1C/AK3/ABL1/KIF6/CDK5/KIF9/GATA5/AKAP1/IRF2/MAFG/DOCK4/CABLES2/KIF21A/KIF27/TUBB8B/KIFAP3/KIF5B/RBSN/SIN3A/JMJD1C/RCOR1/KIF16B/KIF21B/CABLES1/KLC4/PRKAR1A/DOCK1/KIF1B/KIF22/KIF3B/CBX5/KIF3A/CDK2/TP53/SH2B1/PRKAR2A/DOCK9/MFN1/RAD51B/PRKACB/HDAC2/GATA2/VPS45/KIFC2/TUBB8/TUBB6/KIF2C/TUBB3/MFN2/H3C10/CAPZB/DOCK7/H3C13/PHF21A/ZFPM1/TUBB4B/SH2B2/H3-3B/RAB5A/EHD1/CDC42/…
REACTOME_G_PROTEIN_MEDIATED_EVENTS	REACTOME_G_PROTEIN_MEDIATED_EVENTS	53	0.377898	3.26863	0.00215517	0.00413399	0.000282522	21619	tags=98%, list=60%, signal=39%	CAMK2A/ADCY8/GNAI1/PRKCA/PLCB3/PLCB4/PRKAR1A/ADCY6/AHCYL1/ITPR3/CAMK2G/GNAI2/PRKAR2A/PRKACB/ADCY2/PDE1B/CAMKK2/ITPR1/ADCY4/CREB1/CAMK2D/ADCY9/CALM1/ADCY5/GRK2/ADCY3/MAPK1/PRKAR1B/CAMKK1/GNAT1/CAMK2B/PRKCG/PLCB1/PLA2G4A/ADCY7/PRKAR2B/PLCB2/NBEA/CAMK4/GNAO1/PRKX/PDE1C/ADCY1/GNAZ/GNAI3/GNAL/GNAT2/KPNA2/PDE1A/PRKACA/PRKACG/PRKCD
REACTOME_INHIBITION_OF_DNA_RECOMBINATION_AT_TELOMERE	REACTOME_INHIBITION_OF_DNA_RECOMBINATION_AT_TELOMERE	66	0.293713	2.83491	0.00215517	0.00413399	0.000282522	22041	tags=91%, list=62%, signal=35%	H2BC8/H2AC19/H3-3A/POT1/H2BC13/H2BC21/H4C2/H2AC8/H2AC18/H2AZ2/POLR2G/H2BC12/TINF2/H2AJ/H4C11/POLR2H/POLR2C/POLR2E/H3-3B/POLR2D/POLR2L/H2BC6/DAXX/POLR2I/H4C12/POLR2F/H4C4/H4C3/H2BC5/H4C14/H2AC4/H2AC20/H4-16/H3-4/TERF1/H2BC17/H2AC7/H2BU1/H4C6/H2BC11/ATRX/H2AX/H2AZ1/H2BC3/POLR2B/POLR2J/POLR2K/TERF2/H4C9/H2AC14/H2AC6/H2BC14/H2BC7/H2BC9/H2BC10/H2BC4/H4C1/H4C8/H4C5/H4C13
REACTOME_INSULIN_RECEPTOR_SIGNALLING_CASCADE	REACTOME_INSULIN_RECEPTOR_SIGNALLING_CASCADE	53	0.326146	2.821	0.00215517	0.00413399	0.000282522	22796	tags=96%, list=64%, signal=35%	KRAS/NRAS/IRS1/FGF16/KL/PIK3C3/FGFR3/SOS1/PIK3R1/TLR9/IRS2/GRB10/GAB1/FGFR4/PIK3CA/FRS2/AKT2/SHC1/FLT3LG/PIK3CB/GRB2/PDE3B/INSR/MAPK1/MAPK3/FGF6/FGF3/PTPN11/FGF2/HRAS/FGF4/KLB/FGF10/FLT3/GAB2/FGF1/FGFR1/PIK3R2/FGF18/FGF22/FGFR2/FGF19/FGF5/FGF7/FGF8/FGF9/INS/PDPK1/FGF23/FGF17/FGF20
REACTOME_INTERFERON_ALPHA_BETA_SIGNALING	REACTOME_INTERFERON_ALPHA_BETA_SIGNALING	70	0.384131	3.82707	0.00215517	0.00413399	0.000282522	22091	tags=100%, list=62%, signal=38%	STAT2/RNASEL/RSAD2/IRF5/IFIT1/IRF2/IFIT5/TYK2/USP18/ISG15/IP6K2/XAF1/IFNAR1/HLA-H/IFI35/PTPN1/PTPN11/PTPN6/IFITM2/IFITM3/IRF7/HLA-E/BST2/IFNAR2/IRF8/OAS1/HLA-C/IRF1/PSMB8/IRF9/MX1/HLA-F/OAS2/STAT1/IFITM1/HLA-B/IFI6/SAMHD1/HLA-A/EGR1/IRF4/SOCS3/SOCS1/GBP2/IFNA21/IFIT2/ADAR/HLA-G/IFI27/IFIT3/IFNA1/IFNA2/IFNA4/IFNA5/IFNA6/IFNA8/IFNA10/IFNA13/IFNA14/IFNA16/IFNA17/IFNB1/IRF3/IRF6/ISG20/JAK1/MX2/OAS3/A…
REACTOME_INTERLEUKIN_17_SIGNALING	REACTOME_INTERLEUKIN_17_SIGNALING	68	0.355087	3.49195	0.00215517	0.00413399	0.000282522	22067	tags=97%, list=62%, signal=37%	IL17RC/UBB/RPS6KA2/ATF2/NOD1/ATF1/IL25/CUL1/BTRC/DUSP6/RIPK2/MAP2K7/TAB3/RPS6KA3/VRK3/MAP2K4/TNIP2/ELK1/UBC/RPS6KA5/MEF2A/UBA52/UBE2N/MAP2K1/RPS27A/CREB1/FBXW11/SKP1/MAPK8/PPP2R5D/DUSP3/UBE2V1/MAPKAPK2/TRAF6/MAPK14/PPP2R1A/IL17RB/MEF2C/MAPK9/DUSP7/MAPK1/MAPK3/MAP3K7/MAPK7/IKBKB/PPP2CB/PPP2R1B/IRAK1/NFKB1/MAPK11/RPS6KA1/NOD2/TAB2/JUN/TAB1/DUSP4/MAPK10/FOS/CHUK/IL17A/IRAK2/PPP2CA/MAP2K3/MAP2K6/MAPK…
REACTOME_INTRAFLAGELLAR_TRANSPORT	REACTOME_INTRAFLAGELLAR_TRANSPORT	53	0.321304	2.77912	0.00215517	0.00413399	0.000282522	24332	tags=100%, list=68%, signal=32%	TUBA4A/WDR35/IFT81/DYNC2H1/TTC30A/WDR19/CLUAP1/IFT74/TRAF3IP1/DYNC2LI1/KIFAP3/IFT27/KIF3B/HSPB11/IFT46/TTC30B/KIF3A/DYNLRB1/TTC26/IFT122/DYNLL2/TNPO1/IFT140/TUBB6/TUBB3/IFT52/TUBB4B/IFT57/TUBA1B/TUBA3C/IFT20/IFT172/TRIP11/TCTEX1D2/WDR60/TUBB2B/WDR34/TUBB1/TUBA1C/TUBA3D/TUBA1A/TCTEX1D1/TUBB4A/KIF3C/TCTE3/TUBB2A/IFT88/DYNLL1/IFT80/KIF17/IFT22/TTC21B/DYNLRB2
REACTOME_ION_HOMEOSTASIS	REACTOME_ION_HOMEOSTASIS	53	0.326552	2.82451	0.00215517	0.00413399	0.000282522	23456	tags=98%, list=65%, signal=34%	CAMK2A/ATP2B3/SLC8A2/ABCC9/RYR3/FXYD2/RYR1/CLIC2/ORAI1/AHCYL1/ITPR3/ATP1B1/CAMK2G/DMPK/CASQ1/STIM1/ATP2B1/ITPR1/ATP2A1/CAMK2D/CALM1/ATP2A2/FXYD6/SRI/ASPH/CAMK2B/ATP2B4/FXYD1/ATP2A3/ATP1A1/TRPC1/SLC8A1/ATP1A2/ATP1B3/RYR2/CASQ2/ATP1A4/KCNJ11/PLN/FKBP1B/NOS1/FXYD3/ATP2B2/ATP1A3/ATP1B2/PRKACA/SLC8A3/SLN/TNNI3/TRDN/FXYD7/FXYD4
REACTOME_ION_TRANSPORT_BY_P_TYPE_ATPASES	REACTOME_ION_TRANSPORT_BY_P_TYPE_ATPASES	53	0.317362	2.74503	0.00215517	0.00413399	0.000282522	23784	tags=98%, list=66%, signal=33%	CAMK2A/ATP10A/ATP2B3/FXYD2/ATP13A5/ATP1B1/CAMK2G/ATP8A2/ATP9B/ATP2B1/ATP4A/ATP2A1/CAMK2D/ATP2C1/CALM1/ATP7B/ATP11A/ATP2A2/FXYD6/SRI/ATP13A1/ATP11B/ATP8B2/CAMK2B/ATP8A1/ATP2B4/FXYD1/ATP2A3/ATP1A1/ATP1A2/PDZD11/ATP9A/ATP1B3/ATP8B1/ATP8B3/ATP1A4/PLN/FXYD3/ATP10B/ATP2B2/ATP1A3/ATP12A/ATP1B2/ATP4B/ATP7A/SLN/ATP2C2/ATP13A2/CUTC/FXYD7/FXYD4/ATP10D
REACTOME_MEIOTIC_SYNAPSIS	REACTOME_MEIOTIC_SYNAPSIS	78	0.280372	2.93586	0.00215517	0.00413399	0.000282522	23953	tags=95%, list=67%, signal=32%	H2BC8/H2AC19/SYCE3/SYCE2/TEX12/POT1/H2BC13/SYNE2/H2BC21/H4C2/H2AC8/STAG3/H2AC18/H2AZ2/SMC1A/FKBP6/H2BC12/TINF2/LMNA/H2AJ/H4C11/H2BC6/RAD21/UBE2I/H4C12/H4C4/H4C3/H2BC5/H4C14/H2AC4/LMNB1/H2AC20/BRCA1/H4-16/H3-4/TERF1/SMC3/SYCP3/SYNE1/H2BC17/H2AC7/H2BU1/H4C6/SMC1B/H2BC11/ATR/H2AX/H2AZ1/H2BC3/HSPA2/SYCP1/TERF2/H4C9/H2AC14/H2AC6/H2BC14/H2BC7/H2BC9/H2BC10/H2BC4/H4C1/H4C8/H4C5/H4C13/REC8/STAG1/SYCP2/STA…
REACTOME_NEGATIVE_REGULATION_OF_NOTCH4_SIGNALING	REACTOME_NEGATIVE_REGULATION_OF_NOTCH4_SIGNALING	53	0.376653	3.25786	0.00215517	0.00413399	0.000282522	22352	tags=100%, list=62%, signal=38%	UBB/PSMB4/CUL1/SEM1/PSMD4/PSMB6/FBXW7/PSMC2/PSMD2/PSMD6/TACC3/PSMC1/PSMB1/PSMD12/UBC/PSME1/PSMD7/UBA52/PSMB5/PSMA5/PSMA1/RPS27A/PSMA6/PSMD8/SKP1/PSMA2/PSMA4/PSME3/NOTCH4/PSMA7/PSMD3/PSMD1/PSMC3/PSMA3/PSMB7/PSMB10/PSMD10/PSMB3/PSMB8/YWHAZ/PSMB9/PSMD13/AKT1/PSMB2/PSMC4/PSMC5/PSMC6/PSMD5/PSMD11/PSME2/PSMF1/RBX1/PSMD14
REACTOME_NONHOMOLOGOUS_END_JOINING_NHEJ_	REACTOME_NONHOMOLOGOUS_END_JOINING_NHEJ_	68	0.293542	2.88671	0.00215517	0.00413399	0.000282522	22145	tags=91%, list=62%, signal=35%	H2BC8/PIAS4/TP53BP1/PAXIP1/H2BC13/HERC2/POLL/H2BC21/H4C2/KAT5/XRCC4/BABAM2/POLM/UBE2N/ATM/H2BC12/UBE2V2/MDC1/BABAM1/H4C11/NBN/SUMO1/RAD50/RNF168/NSD2/BRCC3/PRKDC/H2BC6/TDP1/UIMC1/BARD1/H4C12/H4C4/H4C3/H2BC5/H4C14/BRCA1/H4-16/H3-4/DCLRE1C/H2BC17/RIF1/H2BU1/H4C6/H2BC11/XRCC6/H2AX/H2BC3/LIG4/MRE11/XRCC5/H4C9/H2BC14/H2BC7/H2BC9/H2BC10/H2BC4/H4C1/H4C8/H4C5/H4C13/RNF8
REACTOME_ORC1_REMOVAL_FROM_CHROMATIN	REACTOME_ORC1_REMOVAL_FROM_CHROMATIN	70	0.367491	3.66128	0.00215517	0.00413399	0.000282522	22686	tags=100%, list=63%, signal=37%	UBB/PSMB4/CUL1/SEM1/PSMD4/PSMB6/PSMC2/PSMD2/PSMD6/ORC5/PSMC1/ORC4/PSMB1/CDK2/PSMD12/ORC2/UBC/PSME1/PSMD7/MCM7/UBA52/PSMB5/PSMA5/PSMA1/RPS27A/PSMA6/PSMD8/SKP1/PSMA2/SKP2/PSMA4/PSME3/PSMA7/PSMD3/PSMD1/PSMC3/PSMA3/PSMB7/MCM8/PSMB11/PSMB10/MCM6/PSMD10/PSMB3/MCM5/MCM2/MCM3/MCM4/CCNA1/ORC1/PSMB8/PSMB9/CCNA2/PSMD13/CDT1/CDC6/ORC6/PSMA8/PSMB2/PSMC4/PSMC5/PSMC6/PSMD5/PSMD11/PSME2/PSMF1/RBX1/PSMD14/PSME4/O…
REACTOME_PLASMA_LIPOPROTEIN_ASSEMBLY_REMODELING_AND_CLEARANCE	REACTOME_PLASMA_LIPOPROTEIN_ASSEMBLY_REMODELING_AND_CLEARANCE	70	0.345761	3.44479	0.00215517	0.00413399	0.000282522	22948	tags=99%, list=64%, signal=36%	VLDLR/CES3/APOC3/MTTP/ALB/LIPC/GPIHBP1/PCSK6/NR1H3/APOB/MBTPS1/MBTPS2/LIPG/BMP1/PRKACB/LIPA/HDLBP/ABCA1/AP2M1/A2M/ZDHHC8/SAR1B/PCSK9/APOA5/APOA2/AP2A2/MYLIP/AP2B1/CLTC/SCARB1/LDLR/P4HB/LMF1/LMF2/CLTA/ANGPTL8/LPA/NPC2/LSR/APOE/APOA1/CREB3L3/CUBN/APOC4/FURIN/NCEH1/ABCG1/ANGPTL4/SOAT1/CETP/PLTP/PCSK5/FGF21/APOC1/APOF/LCAT/AMN/CIDEC/SOAT2/AP2A1/APOA4/APOC2/AP2S1/NPC1/PRKACA/PRKACG/NR1H2/LDLRAP1/ANGPT…
REACTOME_PRC2_METHYLATES_HISTONES_AND_DNA	REACTOME_PRC2_METHYLATES_HISTONES_AND_DNA	68	0.293791	2.88916	0.00215517	0.00413399	0.000282522	22135	tags=91%, list=62%, signal=35%	H2BC8/H2AC19/H3C1/H3-3A/H2BC13/H2BC21/H4C2/H2AC8/H2AC18/PHF1/H2AZ2/RBBP7/EZH2/H2BC12/RBBP4/H3C10/H2AJ/H4C11/MTF2/SUZ12/H3C13/DNMT3B/H3-3B/H2BC6/H4C12/H4C4/H4C3/DNMT1/H2BC5/H4C14/H2AC4/H2AC20/H3C6/PHF19/H4-16/DNMT3A/H2BC17/H3C4/H2AC7/H2BU1/H4C6/H3C8/H2BC11/H2AX/H2AZ1/H2BC3/JARID2/H4C9/H2AC14/H2AC6/H2BC14/H2BC7/H2BC9/H2BC10/H2BC4/H3C11/H4C1/H4C8/H4C5/H4C13/EED/H3C7
REACTOME_PROTEIN_UBIQUITINATION	REACTOME_PROTEIN_UBIQUITINATION	78	0.346837	3.63184	0.00215517	0.00413399	0.000282522	22036	tags=96%, list=62%, signal=37%	H2BC8/UBB/UBE2A/UBE2H/UBE2Q2/CDC73/H2BC13/SHPRH/UBE2E1/RNF40/RRAGA/UBE2D3/CTR9/UBE2C/UCHL3/CDC34/USP7/TMEM129/UBE2D2/PEX13/UBE2G1/PEX12/UBC/RNF20/PEX14/UBE2K/UBE2B/UBE2W/PAF1/UBA52/RNF181/VCP/UBE2N/UBE2E3/PEX2/RPS27A/WAC/H2BC12/USP9X/UBE2V2/RNF144A/UBE2J2/LEO1/OTULIN/HLTF/RTF1/PCNA/RNF152/WDR61/UBA1/RAD18/PRKDC/H2BC6/SELENOS/DERL1/UBE2L3/USP5/H2BC5/UBE2Z/UBE2S/HLA-A/H2BC17/BCL10/UBE2T/H2BC11/H2BC…
REACTOME_REGULATION_OF_PTEN_STABILITY_AND_ACTIVITY	REACTOME_REGULATION_OF_PTEN_STABILITY_AND_ACTIVITY	68	0.354081	3.48206	0.00215517	0.00413399	0.000282522	22634	tags=99%, list=63%, signal=36%	MKRN1/UBB/PSMB4/SEM1/PSMD4/PSMB6/TNKS2/TRIM27/PSMC2/PSMD2/PSMD6/PTEN/RNF146/PSMC1/PSMB1/PSMD12/UBC/STUB1/PSME1/TNKS/AKT2/PSMD7/XIAP/UBA52/PSMB5/PSMA5/PSMA1/USP13/RPS27A/PSMA6/CSNK2A1/PSMD8/PSMA2/PSMA4/PSME3/PSMA7/PSMD3/PSMD1/PSMC3/PSMA3/PSMB7/PSMB11/PSMB10/PSMD10/PSMB3/FRK/CSNK2B/PSMB8/PSMB9/PSMD13/PSMA8/AKT1/CSNK2A2/NEDD4/PSMB2/PSMC4/PSMC5/PSMC6/PSMD5/PSMD11/PSME2/PSMF1/AKT3/PSMD14/WWP2/PSME4/OT…
REACTOME_RNA_POLYMERASE_II_TRANSCRIBES_SNRNA_GENES	REACTOME_RNA_POLYMERASE_II_TRANSCRIBES_SNRNA_GENES	78	0.335274	3.51075	0.00215517	0.00413399	0.000282522	14126	tags=73%, list=39%, signal=44%	RPAP2/ICE1/ICE2/RNU5A-1/TAF5/ZC3H8/ELL2/CCNT1/RPRD1A/RPRD2/RPRD1B/RNU11/GTF2A1/CCNT2/INTS5/SSU72/INTS14/INTS8/INTS6/SNAPC4/ELL/CCNK/SNAPC2/GTF2A2/ZNF143/NCBP1/POLR2G/GTF2F2/POU2F1/INTS13/INTS4/INTS2/TAF13/INTS7/SNAPC5/TAF8/GTF2B/INTS11/TAF9/POLR2H/NABP2/POLR2C/POLR2E/POLR2D/NABP1/CDK9/POLR2L/SNAPC1/SNAPC3/INTS1/SUPT4H1/TAF11/POLR2I/GTF2E1/POLR2F/PHAX/INTS10
REACTOME_SIGNALING_BY_MET	REACTOME_SIGNALING_BY_MET	78	0.367538	3.8486	0.00215517	0.00413399	0.000282522	21760	tags=97%, list=61%, signal=38%	SH3GL3/KRAS/NRAS/UBB/COL27A1/TNS3/ITGA2/HGF/RAB4A/SOS1/SPINT2/PIK3R1/LAMA2/HPN/RAP1A/USP8/EPS15/GAB1/UBC/PIK3CA/MET/RANBP10/STAM/UBA52/RAB4B/SHC1/RPS27A/CBL/CRKL/SH3KBP1/COL5A3/STAT3/DOCK7/LAMB3/RAPGEF1/STAM2/RANBP9/GRB2/HGS/LAMC1/LRIG1/ITGB1/PTPN2/LAMA5/PTPN1/PTK2/PTPN11/RAC1/ARF6/LAMB1/HRAS/SH3GL1/LAMA4/COL3A1/CRK/MUC20/COL5A1/COL1A2/PTPRJ/COL5A2/COL1A1/COL11A2/SRC/LAMA1/TNS4/SPINT1/COL2A1/LAMC…
REACTOME_SIGNALING_BY_PTK6	REACTOME_SIGNALING_BY_PTK6	53	0.335784	2.90436	0.00215517	0.00413399	0.000282522	21092	tags=92%, list=59%, signal=38%	KRAS/NRAS/UBB/SRMS/RASA1/KHDRBS2/DOCK1/SFPQ/EGFR/CDK2/UBC/ELMO1/HBEGF/KHDRBS3/ERBB3/UBA52/EPAS1/RPS27A/CBL/KHDRBS1/CDK4/STAT3/HIF1A/NRG1/RHOA/BCAR1/ARAP1/PTPN1/RAC1/HRAS/CCND1/CRK/ERBB2/STAP2/SOCS3/PXN/ELMO2/NRG3/ERBB4/PTK6/AKT1/BTC/CCNE1/CDKN1B/DOK1/EGF/EREG/NR3C1/ARHGAP35
REACTOME_SIGNALING_BY_TYPE_1_INSULIN_LIKE_GROWTH_FACTOR_1_RECEPTOR_IGF1R_	REACTOME_SIGNALING_BY_TYPE_1_INSULIN_LIKE_GROWTH_FACTOR_1_RECEPTOR_IGF1R_	53	0.326152	2.82106	0.00215517	0.00413399	0.000282522	22796	tags=96%, list=64%, signal=35%	KRAS/NRAS/IRS1/FGF16/KL/PIK3C3/FGFR3/SOS1/PIK3R1/CILP/TLR9/IRS2/GAB1/FGFR4/PIK3CA/FRS2/AKT2/SHC1/FLT3LG/PIK3CB/GRB2/PDE3B/FGF6/FGF3/IGF1/PTPN11/FGF2/HRAS/FGF4/KLB/FGF10/FLT3/GAB2/FGF1/FGFR1/IGF1R/PIK3R2/FGF18/FGF22/FGFR2/IGF2/FGF19/FGF5/FGF7/FGF8/FGF9/PDPK1/FGF23/IRS4/FGF17/FGF20
REACTOME_TCF_DEPENDENT_SIGNALING_IN_RESPONSE_TO_WNT	REACTOME_TCF_DEPENDENT_SIGNALING_IN_RESPONSE_TO_WNT	225	0.32441	5.78506	0.00215517	0.00413399	0.000282522	22352	tags=95%, list=62%, signal=36%	H2BC8/H2AC19/LGR5/SMURF2/CXXC4/ZNRF3/UBB/H3C1/AMER1/SOX9/PSMB4/H3-3A/LEF1/AXIN1/TCF7/CDC73/H2BC13/BTRC/BCL9L/TCF7L2/SEM1/RBBP5/CTNNB1/FZD4/TLE1/PSMD4/KMT2D/TRRAP/PSMB6/TNKS2/PSMC2/USP8/PSMD2/PSMD6/WNT5A/CSNK1A1/H2BC21/LRP5/RNF146/PSMC1/H4C2/USP34/H2AC8/KAT5/PPP2R5C/CCDC88C/CUL3/H2AC18/PSMB1/APC/EP300/PSMD12/UBC/PSME1/TNKS/AKT2/KLHL12/PSMD7/H2AZ2/XPO1/XIAP/CTNNBIP1/RYK/UBA52/PSMB5/PSMA5/PSMA1/CHD8…
WP_AGERAGE_PATHWAY	WP_AGERAGE_PATHWAY	66	0.375892	3.6281	0.00215517	0.00413399	0.000282522	21838	tags=98%, list=61%, signal=39%	IRS1/EZR/SMAD3/NOS3/PRKCA/ATF2/FOXO4/AGER/MYD88/EGFR/PRKCZ/ROCK1/SHC1/DIAPH1/MAP2K1/MAPK8/IRAK4/STAT3/RAF1/NFKBIA/HIF1A/MAPK14/MAPK9/CDC42/MSR1/INSR/RHOA/RELA/DDOST/MAPK1/MAPK3/SMAD2/JAK2/IKBKB/RAC1/FOXO1/PLA2G4A/MSN/NFKB1/CYCS/PRKCB/STAT1/STAT5B/LGALS3/NCF1/JUN/MMP9/MMP2/SRC/NOS2/AKT1/ALPL/CASP3/CASP8/CASP9/CHUK/INHBB/INS/MMP7/MMP13/MMP14/PRKCD/SOD1/SP1/STAT5A
WP_AMPACTIVATED_PROTEIN_KINASE_AMPK_SIGNALING	WP_AMPACTIVATED_PROTEIN_KINASE_AMPK_SIGNALING	68	0.365887	3.59816	0.00215517	0.00413399	0.000282522	22208	tags=99%, list=62%, signal=38%	PRKAB2/PRKAG3/PIK3C3/TSC1/BORCS8-MEF2B/ADRA1A/PRKAG1/ACACB/PIK3R1/PRKAG2/PIK3R3/CRTC2/EEF2/SLC2A4/EEF2K/ACACA/ADIPOR2/PRKAA2/FASN/EIF4EBP1/LIPE/PIK3CA/TP53/PRKACB/AKT2/TSC2/STRADA/CAMKK2/HMGCR/CDKN1A/MTOR/CPT1A/RPS6KB1/PIK3CB/CAB39/SLC2A4RG/RPTOR/STK11/STRADB/INSR/ELAVL1/PPARGC1B/HNF4A/CAMKK1/INS-IGF2/PLCB1/CCNA1/CCNA2/LEP/CCNB1/PIK3R2/PFKFB3/LEPR/CPT1C/ADRA1B/AKT1/CPT1B/GYS1/GYS2/PIK3CD/PIK3CG/P…
WP_APOPTOSISRELATED_NETWORK_DUE_TO_ALTERED_NOTCH3_IN_OVARIAN_CANCER	WP_APOPTOSISRELATED_NETWORK_DUE_TO_ALTERED_NOTCH3_IN_OVARIAN_CANCER	53	0.384564	3.32629	0.00215517	0.00413399	0.000282522	22069	tags=100%, list=62%, signal=38%	AXIN1/ABL1/GCLC/CUL1/CTNNA1/SMAD7/NET1/PTK2B/RIPK2/JUND/CASP7/HSPD1/ERBB3/BEX3/SERBP1/CDKN1A/F2R/RPS6KB1/ETS1/NRG1/ERN1/HSPA5/SQSTM1/MAPK1/PAK2/APP/PTK2/RNF7/PKN1/TNFRSF10B/TNF/ANXA5/HSPB1/NFKB1/APOE/VAV3/TNFRSF21/CARD14/THBS1/BIRC5/IER3/SOCS3/IL7R/NQO1/AKT1/BCL3/CDKN1B/HDAC1/HELLS/TRAF1/VIM/CUL5/YBX3
WP_ASSOCIATION_BETWEEN_PHYSICOCHEMICAL_FEATURES_AND_TOXICITY_ASSOCIATED_PATHWAYS	WP_ASSOCIATION_BETWEEN_PHYSICOCHEMICAL_FEATURES_AND_TOXICITY_ASSOCIATED_PATHWAYS	66	0.340179	3.2834	0.00215517	0.00413399	0.000282522	22025	tags=95%, list=61%, signal=37%	AXIN1/ROCK2/GPX1/PLCG1/SOS1/CTNNB1/FZD4/FZD3/EGFR/MAP2K4/ELK1/APC/NCK1/SHC1/MAP2K1/CDKN1A/CBL/MAPK8/CAMK1/RAF1/PFN1/GRB2/ACTR2/FZD10/RHOA/ACTR3/MAPK1/PTK2/TGFA/PAK1/PFN2/FZD1/ERBB2/FZD7/DVL1/JUN/FZD2/WNT16/NEFH/ACTA1/FZD5/SRC/ERBB4/NOS1/AKT1/CDKN1B/FN1/GRIA1/GSK3B/MYC/MYL1/MYLK/NEFM/NEFL/PIK3CG/PPP2CA/SOD1/STAT5A/TMSB4X/WNT11/FZD6/FZD8/FZD9
WP_DNA_DAMAGE_RESPONSE	WP_DNA_DAMAGE_RESPONSE	68	0.306653	3.01565	0.00215517	0.00413399	0.000282522	21682	tags=91%, list=61%, signal=36%	CDK6/CDC25C/ABL1/CDK5/RAD17/SESN1/GADD45A/CDK2/DDB2/TP53/SMC1A/ATM/CREB1/CCNB3/CDKN1A/CDK4/NBN/RAD50/TLK2/PIDD1/RAD1/PRKDC/CHEK1/RAD52/MDM2/RAD9A/TNFRSF10B/TLK1/CCND3/RB1/CHEK2/PML/GADD45B/CDC25A/CYCS/BRCA1/BID/CCND1/RPA2/CCNE2/RAD51/E2F1/CDK1/CCNB2/CCNB1/PMAIP1/SFN/APAF1/FAS/ATR/BAX/CASP3/CASP8/CASP9/CCND2/CCNE1/CDKN1B/FANCD2/H2AX/MRE11/MYC/RFC1
WP_PHOSPHODIESTERASES_IN_NEURONAL_FUNCTION	WP_PHOSPHODIESTERASES_IN_NEURONAL_FUNCTION	53	0.345979	2.99255	0.00215517	0.00413399	0.000282522	22089	tags=96%, list=62%, signal=37%	ADCY8/GRIN2B/GUCY1B2/PDE7B/PDE8A/ADCY6/PDE2A/ADCY2/PDE1B/ADCY4/CREB1/CHRFAM7A/ADCY9/PDE11A/DRD2/ADCY5/ADCY3/PDE6D/PDE3B/PDE10A/ADCY10/GRIN2C/PDE4C/GUCY1A1/ADCY7/PDE6C/PDE5A/GUCY1B1/PDE6A/PDE6G/PDE4D/PDE4A/PDE4B/PDE7A/PDE9A/GRIN1/PDE1C/ADCY1/NOS1/ADORA2A/CHRNA7/DRD1/GRIA1/GRIN2A/GRIN2D/GUCY1A2/PDE1A/PDE3A/PDE6H/PDE6B/PDE8B
WP_PPAR_SIGNALING_PATHWAY	WP_PPAR_SIGNALING_PATHWAY	66	0.331102	3.19579	0.00215517	0.00413399	0.000282522	23437	tags=98%, list=65%, signal=34%	RXRG/PLIN1/ACOX2/ACADL/CD36/EHHADH/ACAA1/CYP8B1/CYP4A11/CPT2/APOC3/CYP27A1/RXRA/ACSL4/PPARA/SCD/NR1H3/RXRB/ACSL3/CYP7A1/SORBS1/ACSBG1/PPARD/ACOX1/CPT1A/FADS2/APOA5/APOA2/DBI/ACADM/ACOX3/ACSL6/GK2/AQP7/SLC27A2/HMGCS2/APOA1/ACSBG2/SLC27A4/FABP4/FABP5/ME1/ANGPTL4/FABP6/FABP3/FABP1/PLTP/OLR1/PCK1/CPT1C/FABP7/MMP1/CPT1B/FABP2/ACSL1/ILK/PCK2/PDPK1/PPARG/SCP2/UCP1/ADIPOQ/SLC27A5/SLC27A6/ACSL5
WP_RAC1PAK1P38MMP2_PATHWAY	WP_RAC1PAK1P38MMP2_PATHWAY	68	0.376196	3.69953	0.00215517	0.00413399	0.000282522	22374	tags=100%, list=62%, signal=38%	KRAS/NRAS/YAP1/ANGPT1/SOS1/PIK3R1/CTNNB1/GRB14/RASA1/EGFR/CASP7/EIF4EBP1/TNIP2/PIK3CA/TP53/GRB7/NCK1/ANGPT4/MAPK8/STAT3/NFKBIA/STMN1/ANGPTL1/MAPK14/GRB2/MSH2/MAPK9/ITGB1/RELA/TEK/TIE1/MAPK1/MAPK3/PTK2/PTPN11/IKBKB/RAC1/BAD/HRAS/PAK1/FOXO1/RS1/NFKB1/DOK2/MAPK11/CRK/ERBB2/RAD51/STAT5B/BIRC5/PXN/MMP2/SRC/TNIP3/MAPK13/NOS1/NOS2/AKT1/ANGPT2/BAX/CASP9/CHUK/FN1/MYC/MAPK12/STAT5A/IKBKG/TNIP1
WP_STEROL_REGULATORY_ELEMENTBINDING_PROTEINS_SREBP_SIGNALLING	WP_STEROL_REGULATORY_ELEMENTBINDING_PROTEINS_SREBP_SIGNALLING	68	0.331772	3.26266	0.00215517	0.00413399	0.000282522	23428	tags=99%, list=65%, signal=34%	PRKAB2/PRKAG3/GPAM/LSS/SEC31B/PRKAG1/PRKAG2/HMGCS1/SREBF2/SCD/ACACA/SEC24C/MBTPS1/MBTPS2/SEC23A/PRKAA2/ATF6/FASN/CAMP/YY1/SIRT1/SEC24B/PIK3CA/SEC13/ACLY/AMFR/SEC24D/HMGCR/SEC31A/INSIG1/CREB1/MTOR/KPNB1/FDPS/SAR1A/SEC24A/SAR1B/FDFT1/DBI/GSK3A/SCARB1/LDLR/CDK8/PPARGC1B/SCAP/NFYA/SQLE/IDI1/FGF21/ACSS1/RBP4/AKT1/CYP51A1/INS/MDH1/MVD/PPARG/PRKAA1/PRKAB1/PRKACA/SP1/SREBF1/NR1H2/SEC23B/RNF139/INSIG2/MED…
BIOCARTA_AT1R_PATHWAY	BIOCARTA_AT1R_PATHWAY	27	0.487611	3.05544	0.00215983	0.00413399	0.000282522	18370	tags=100%, list=51%, signal=49%	PRKCA/ATF2/SOS1/PTK2B/EGFR/MAP2K4/ELK1/SHC1/MAP2K1/MAPK8/MAP3K1/CALM1/RAF1/CALM2/GNAQ/GRB2/CALM3/MAPK1/MAPK3/MAP2K2/RAC1/HRAS/PAK1/PRKCB/AGT/JUN/AGTR1
BIOCARTA_BIOPEPTIDES_PATHWAY	BIOCARTA_BIOPEPTIDES_PATHWAY	29	0.461795	3.00972	0.00215983	0.00413399	0.000282522	16805	tags=93%, list=47%, signal=49%	FYN/PRKCA/PLCG1/SOS1/CDK5/PTK2B/SHC1/GNA11/MAP2K1/MAPK8/KNG1/CALM1/STAT3/RAF1/CALM2/MAPK14/GRB2/CALM3/MAPK1/MAPK3/MAP2K2/JAK2/F2/HRAS/PRKCB/AGT/STAT1
BIOCARTA_DEATH_PATHWAY	BIOCARTA_DEATH_PATHWAY	29	0.383272	2.49795	0.00215983	0.00413399	0.000282522	22106	tags=100%, list=62%, signal=38%	GAS2/BIRC2/CASP7/XIAP/DFFB/MAP3K14/CFLAR/CASP6/LMNA/NFKBIA/SPTAN1/BCL2/RELA/TRADD/FADD/TNFRSF25/BIRC3/TNFSF10/CASP10/TRAF2/NFKB1/BID/APAF1/CASP3/CASP8/CASP9/CHUK/DFFA/RIPK1
BIOCARTA_EGF_PATHWAY	BIOCARTA_EGF_PATHWAY	27	0.390737	2.44841	0.00215983	0.00413399	0.000282522	21838	tags=100%, list=61%, signal=39%	PRKCA/PLCG1/SOS1/PIK3R1/RASA1/EGFR/MAP2K4/ELK1/PIK3CA/SHC1/MAP2K1/CSNK2A1/MAPK8/MAP3K1/STAT3/RAF1/GRB2/MAPK3/SRF/HRAS/PRKCB/STAT1/JUN/FOS/EGF/JAK1/STAT5A
BIOCARTA_GH_PATHWAY	BIOCARTA_GH_PATHWAY	27	0.390737	2.44841	0.00215983	0.00413399	0.000282522	21838	tags=100%, list=61%, signal=39%	IRS1/PRKCA/PLCG1/SOS1/PIK3R1/SLC2A4/HNF1A/PIK3CA/SHC1/MAP2K1/RAF1/GRB2/GHR/INSR/MAPK1/MAPK3/PTPN6/JAK2/SRF/HRAS/PRKCB/RPS6KA1/STAT5B/GH1/SOCS1/PIK3CG/STAT5A
BIOCARTA_HIVNEF_PATHWAY	BIOCARTA_HIVNEF_PATHWAY	56	0.383562	3.40805	0.00215983	0.00413399	0.000282522	22106	tags=100%, list=62%, signal=38%	CRADD/BIRC2/MAP2K7/CDK11A/RASA1/NUMA1/CASP7/CDK11B/PSEN1/LMNB2/XIAP/DFFB/MAP3K14/CASP2/CFLAR/CASP6/MAPK8/LMNA/MAP3K1/NFKBIA/PARP1/SPTAN1/BCL2/RELA/PRKDC/DAXX/MDM2/PAK2/TNFRSF1A/TRADD/FADD/GSN/BAG4/BIRC3/ACTG1/TNF/RB1/PSEN2/TNFRSF1B/TRAF2/LMNB1/ARHGDIB/NFKB1/BID/FASLG/APAF1/FAS/CASP3/CASP8/CASP9/CHUK/DFFA/MAP3K5/PRKCD/TRAF1/RIPK1
BIOCARTA_INFLAM_PATHWAY	BIOCARTA_INFLAM_PATHWAY	27	0.406967	2.55011	0.00215983	0.00413399	0.000282522	21257	tags=100%, list=59%, signal=41%	CSF3/IL5/IL4/IL11/CD4/IL15/TNF/TGFB1/IL10/TGFB3/HLA-DRA/IFNG/CSF1/HLA-DRB5/IL6/TGFB2/PDGFA/CSF2/HLA-DRB1/IFNA1/IFNB1/IL1A/IL2/IL3/IL7/CXCL8/IL13
BIOCARTA_PYK2_PATHWAY	BIOCARTA_PYK2_PATHWAY	27	0.481059	3.01438	0.00215983	0.00413399	0.000282522	14599	tags=89%, list=41%, signal=53%	PRKCA/PLCG1/SOS1/PTK2B/MAP2K4/SHC1/MAP2K1/CRKL/MAPK8/MAP3K1/CALM1/RAF1/CALM2/GNAQ/MAPK14/GRB2/CALM3/MAPK1/MAPK3/BCAR1/MAP2K2/RAC1/HRAS/PAK1
BIOCARTA_TNFR1_PATHWAY	BIOCARTA_TNFR1_PATHWAY	29	0.383272	2.49795	0.00215983	0.00413399	0.000282522	22106	tags=100%, list=62%, signal=38%	CRADD/MAP2K4/LMNB2/DFFB/CASP2/MAPK8/LMNA/MAP3K1/PARP1/SPTAN1/PRKDC/MAP3K7/PAK2/TNFRSF1A/TRADD/FADD/BAG4/TNF/RB1/PAK1/TRAF2/LMNB1/ARHGDIB/JUN/CASP3/CASP8/DFFA/MADD/RIPK1
BIOCARTA_VEGF_PATHWAY	BIOCARTA_VEGF_PATHWAY	27	0.382664	2.39783	0.00215983	0.00413399	0.000282522	22127	tags=100%, list=62%, signal=38%	NOS3/PRKCA/EIF1/PLCG1/PIK3R1/FLT1/EIF2B1/PIK3CA/EIF2B2/ARNT/EIF1AX/SHC1/FLT4/EIF2S3/VEGFA/HIF1A/ELAVL1/VHL/KDR/EIF2S2/HRAS/PRKCB/EIF2S1/PIK3CG/EIF2B4/EIF2B3/EIF2B5
KEGG_AMINOACYL_TRNA_BIOSYNTHESIS	KEGG_AMINOACYL_TRNA_BIOSYNTHESIS	41	0.367009	2.816	0.00215983	0.00413399	0.000282522	15650	tags=80%, list=44%, signal=45%	SARS1/SARS2/QARS1/FARS2/YARS2/EARS2/LARS2/HARS1/VARS1/DARS1/FARSB/PSTK/TARS3/NARS2/EPRS1/SEPSECS/FARSA/CARS1/AARS1/RARS1/IARS1/MARS1/LARS1/DARS2/TARS1/AARS2/GARS1/MTFMT/CARS2/YARS1/WARS1/VARS2/KARS1
KEGG_BLADDER_CANCER	KEGG_BLADDER_CANCER	41	0.367165	2.8172	0.00215983	0.00413399	0.000282522	22687	tags=100%, list=63%, signal=37%	KRAS/NRAS/FGFR3/BRAF/VEGFD/EGFR/TP53/RPS6KA5/MAP2K1/CDKN1A/VEGFA/CDK4/RAF1/DAPK1/VEGFC/MAPK1/MAPK3/MDM2/MAP2K2/ARAF/RB1/DAPK3/HRAS/RASSF1/CDKN2A/CCND1/E2F3/ERBB2/E2F1/PGF/CDH1/MMP9/THBS1/MMP2/TYMP/MMP1/EGF/CXCL8/MYC/VEGFB/DAPK2
KEGG_DRUG_METABOLISM_CYTOCHROME_P450	KEGG_DRUG_METABOLISM_CYTOCHROME_P450	71	0.315533	3.15472	0.00215983	0.00413399	0.000282522	23526	tags=97%, list=66%, signal=33%	CYP1A2/CYP3A4/CYP2E1/AOX1/UGT1A1/FMO2/CYP3A5/UGT1A4/GSTZ1/GSTM4/MAOB/ALDH3A1/UGT2B10/GSTM3/CYP3A43/ADH4/GSTA4/MGST3/UGT1A6/MGST2/ADH1C/FMO5/GSTO1/GSTO2/CYP2C8/CYP2B6/ADH7/GSTA1/CYP2A13/UGT1A7/CYP2C18/GSTP1/ALDH3B1/CYP2D6/CYP2C9/UGT2B15/GSTA2/GSTM1/ADH1A/CYP3A7/UGT1A9/UGT2B4/ALDH1A3/GSTA3/UGT1A8/MAOA/UGT1A5/UGT2B11/UGT2A3/CYP2C19/CYP2A6/ADH5/FMO1/CYP2A7/ADH1B/ADH6/ALDH3B2/FMO3/FMO4/GSTM2/GSTM5/GST…
KEGG_ENDOCYTOSIS	KEGG_ENDOCYTOSIS	180	0.338175	5.40331	0.00215983	0.00413399	0.000282522	22769	tags=97%, list=64%, signal=36%	SH3GL3/SMURF2/ACAP3/VPS28/EPN3/FGFR3/GRK3/CXCR2/PSD2/SMAP2/RAB4A/VPS4B/ASAP2/FLT1/VPS4A/VPS36/MVB12B/PIKFYVE/RBSN/RAB11FIP3/PARD3/RABEP1/PIP4K2B/USP8/EPS15/ACAP2/GRK4/RAB11B/EGFR/PRKCZ/ASAP3/EPN2/PARD6G/VTA1/NEDD4L/EPN1/ARFGAP2/PSD3/FGFR4/GRK5/CHMP5/CHMP1B/MET/STAM/EEA1/RNF41/ERBB3/VPS45/IQSEC1/VPS37B/CLTCL1/SMAP1/SH3GLB2/DNM3/AP2M1/DNM1L/CBLB/HSPA8/CBL/SH3KBP1/F2R/STAMBP/PRKCI/GIT2/VPS25/PARD6A/…
KEGG_HISTIDINE_METABOLISM	KEGG_HISTIDINE_METABOLISM	29	0.410314	2.67419	0.00215983	0.00413399	0.000282522	21138	tags=100%, list=59%, signal=41%	ALDH1B1/ALDH3A2/CNDP1/MAOB/ALDH3A1/ALDH9A1/METTL2B/ACY3/ALDH7A1/DDC/HNMT/BUD23/TRMT11/LCMT2/METTL6/FTCD/LCMT1/AMDHD1/ALDH3B1/AOC1/ALDH1A3/MAOA/HEMK1/UROC1/ALDH2/ALDH3B2/ASPA/HAL/HDC
KEGG_LINOLEIC_ACID_METABOLISM	KEGG_LINOLEIC_ACID_METABOLISM	29	0.348856	2.27365	0.00215983	0.00413399	0.000282522	23338	tags=100%, list=65%, signal=35%	CYP1A2/CYP3A4/CYP2E1/CYP3A5/CYP3A43/PLA2G6/JMJD7-PLA2G4B/CYP2J2/PLA2G3/PLA2G12A/PLA2G4B/CYP2C8/PLA2G10/PLA2G2F/PLA2G12B/PLA2G1B/PLA2G2C/CYP2C18/PLA2G4A/CYP2C9/ALOX15/CYP3A7/PLA2G4E/AKR1B10/CYP2C19/PLA2G2A/PLA2G5/PLA2G2D/PLA2G2E
KEGG_NATURAL_KILLER_CELL_MEDIATED_CYTOTOXICITY	KEGG_NATURAL_KILLER_CELL_MEDIATED_CYTOTOXICITY	128	0.374611	5.08862	0.00215983	0.00413399	0.000282522	21608	tags=98%, list=60%, signal=39%	SH2D1B/NCR2/KRAS/NRAS/NCR1/CD48/KLRK1/FYN/PRKCA/NFATC3/TNFRSF10A/PLCG1/SOS1/PIK3R1/BRAF/PIK3R3/NFATC1/PTK2B/VAV1/KLRC2/SOS2/KIR2DL4/PIK3CA/PPP3CB/RAC3/PLCG2/SYK/SHC1/MAP2K1/NFAT5/PPP3CA/PPP3R1/NFATC2/RAF1/PIK3CB/KIR3DL2/IFNAR1/PPP3R2/TNFRSF10D/PRF1/GRB2/HCST/MAPK1/SHC2/RAET1E/LAT/MAPK3/MAP2K2/KIR2DS4/PTPN11/PTPN6/CHP1/TNFRSF10B/ARAF/KLRD1/TNF/RAC1/MICB/HLA-E/NCR3/PRKCG/ICAM2/HRAS/PIK3R5/PAK1/FCGR…
KEGG_PATHOGENIC_ESCHERICHIA_COLI_INFECTION	KEGG_PATHOGENIC_ESCHERICHIA_COLI_INFECTION	56	0.326923	2.9048	0.00215983	0.00413399	0.000282522	20264	tags=89%, list=57%, signal=39%	TUBA4A/EZR/FYN/PRKCA/ROCK2/ABL1/CD14/CTNNB1/WASL/NCL/ROCK1/NCK1/TUBB8/TUBB6/TUBB3/ARPC1A/TUBB4B/CDC42/ITGB1/ARPC5L/RHOA/ARPC4/TUBA1B/TUBA3C/ARPC5/ACTG1/TUBB/TUBA8/TLR4/CLDN1/ARPC3/TUBB2B/OCLN/ACTB/TUBB1/TUBA1C/WAS/HCLS1/YWHAZ/KRT18/ARPC1B/ARHGEF2/TUBA3D/TLR5/TUBA1A/NCK2/CDH1/LY96/TUBB4A/CTTN
KEGG_REGULATION_OF_ACTIN_CYTOSKELETON	KEGG_REGULATION_OF_ACTIN_CYTOSKELETON	212	0.324446	5.66187	0.00215983	0.00413399	0.000282522	22401	tags=95%, list=63%, signal=36%	KRAS/NRAS/TIAM1/EZR/CHRM3/FGF16/ITGA2/IQGAP2/FGFR3/PDGFC/BDKRB1/PPP1CA/ITGA6/ROCK2/SOS1/PIK3R1/BRAF/SSH1/PIK3R3/PDGFD/CD14/ARHGEF4/TMSB4Y/ITGA8/VAV1/PIKFYVE/PIP4K2B/APC2/DOCK1/CFL2/ITGAD/PIP4K2C/EGFR/SOS2/WASL/FGF13/BRK1/APC/SCIN/FGFR4/PIK3CA/ACTN4/ROCK1/RAC3/MYL12B/DIAPH2/FGD1/ARHGEF1/DIAPH1/MYH10/MYH14/MAP2K1/PDGFB/CRKL/PPP1R12A/GNA12/F2R/MRAS/PPP1CC/RAF1/CHRM5/PIK3CB/TIAM2/PFN1/ARPC1A/MYL12A/A…
KEGG_THYROID_CANCER	KEGG_THYROID_CANCER	29	0.385982	2.51561	0.00215983	0.00413399	0.000282522	22009	tags=100%, list=61%, signal=39%	RXRG/KRAS/NRAS/LEF1/TCF7/RXRA/BRAF/NCOA4/TCF7L2/CTNNB1/RXRB/TP53/MAP2K1/TPM3/MAPK1/MAPK3/MAP2K2/TFG/HRAS/CCND1/TCF7L1/CDH1/RET/NTRK1/MYC/PPARG/TPR/PAX8/CCDC6
PID_AMB2_NEUTROPHILS_PATHWAY	PID_AMB2_NEUTROPHILS_PATHWAY	41	0.395585	3.03526	0.00215983	0.00413399	0.000282522	21670	tags=100%, list=60%, signal=40%	FYN/MYH2/JAM2/PLG/AGER/YES1/RAP1A/APOB/LRP1/PRKCZ/TLN1/ROCK1/SELP/PLAT/RHOA/JAM3/TNF/LPA/NFKB1/PLAU/SELPLG/ITGB2/THY1/LCK/CCN2/ICAM1/IL6/MMP9/MMP2/SRC/MST1R/AKT1/BLK/FGR/HCK/HMGB1/ITGAM/LYN/MST1/PLAUR/RAP1B
PID_BARD1_PATHWAY	PID_BARD1_PATHWAY	29	0.371651	2.42221	0.00215983	0.00413399	0.000282522	22522	tags=100%, list=63%, signal=37%	UBE2D3/NPM1/FANCL/CDK2/EWSR1/TP53/CSTF1/ATM/NBN/RAD50/PCNA/PRKDC/BARD1/UBE2L3/FANCG/FANCA/FANCC/FANCE/BRCA1/RAD51/ATR/CCNE1/FANCD2/FANCF/XRCC6/MRE11/RBBP8/XRCC5/TOPBP1
PID_E2F_PATHWAY	PID_E2F_PATHWAY	71	0.354171	3.54102	0.00215983	0.00413399	0.000282522	22655	tags=99%, list=63%, signal=36%	MYBL2/TFDP1/DHFR/CES3/PRMT5/CES5A/RBL2/TRRAP/CES2/CES4A/CASP7/POLA1/YY1/SIRT1/CBX5/CDK2/EP300/TRIM28/TP73/E2F4/ATM/HBP1/CDKN1A/RBBP4/RRM1/CEBPA/CREBBP/XRCC1/MCL1/SMARCA2/TK1/RBL1/TYMS/WASF1/CCND3/RB1/MCM3/PLAU/TFDP2/ORC1/SULT2A1/CDKN2A/CDC25A/BRCA1/CDKN2C/E2F5/E2F3/CCNA2/CCNE2/SERPINE1/E2F1/CDK1/CDC6/RANBP1/APAF1/CCNE1/CDKN1B/CES1/E2F6/HDAC1/HIC1/MYC/RBBP8/RRM2/SP1/TFE3/UXT/KAT2B/TOPBP1/RYBP
PID_ECADHERIN_STABILIZATION_PATHWAY	PID_ECADHERIN_STABILIZATION_PATHWAY	41	0.366068	2.80878	0.00215983	0.00413399	0.000282522	21847	tags=98%, list=61%, signal=38%	HGF/AFDN/CTNNA1/PLEKHA7/CTNNB1/CAMSAP3/EGFR/ABI1/LIMA1/KIFC3/ROCK1/LPP/MET/NCK1/DIAPH1/MYO6/EXOC3/VCL/RHOA/NCKAP1/MGAT3/VASP/ACTN1/GIT1/ARF6/PIP5K1C/AQP3/ENAH/IGF1R/ZYX/CYFIP2/CDH1/AQP5/CTNND1/EFNA1/EGF/EPHA2/MYL2/NECTIN2/STX4
PID_ERBB1_INTERNALIZATION_PATHWAY	PID_ERBB1_INTERNALIZATION_PATHWAY	41	0.382898	2.93791	0.00215983	0.00413399	0.000282522	22124	tags=100%, list=62%, signal=38%	KRAS/NRAS/SOS1/PIK3R1/PIK3R3/UBE2D3/USP8/EPS15/SYNJ1/EGFR/UBE2D2/EPN1/ITSN1/PIK3CA/SHC1/ZFYVE28/CBLB/CBL/SH3KBP1/STAMBP/RAF1/PIK3CB/GRB2/HGS/SPRY2/RAB5A/LRIG1/CDC42/CHMP3/PTK2/HRAS/AMPH/PIK3R2/SRC/DNM1/EGF/PIK3CD/SH3GL2/TSG101/UBE2D1/ARHGEF7
PID_GLYPICAN_1PATHWAY	PID_GLYPICAN_1PATHWAY	27	0.404145	2.53243	0.00215983	0.00413399	0.000282522	21358	tags=100%, list=60%, signal=40%	FYN/FLT1/TDGF1/YES1/TGFBR2/SERPINC1/TGFBR1/VEGFA/NRG1/APP/SMAD2/SLIT2/FGF2/TGFB1/TGFB3/FGFR1/LCK/PRNP/TGFB2/SRC/LAMA1/GPC1/PLA2G2A/BLK/FGR/HCK/LYN
PID_HDAC_CLASSI_PATHWAY	PID_HDAC_CLASSI_PATHWAY	65	0.324237	3.09647	0.00215983	0.00413399	0.000282522	23676	tags=98%, list=66%, signal=33%	SIRT4/PRMT5/SIRT3/HDAC4/SMAD7/MBD2/SIN3A/MTA2/HDAC6/FKBP3/TFCP2/GATAD2B/NCOR1/HDAC9/YY1/SIRT1/SIRT5/EP300/HDAC2/GATA2/XPO1/RBBP7/SIRT6/RANBP2/NR2C1/RBBP4/STAT3/NFKBIA/SUMO1/CHD4/MBD3/SIN3B/ZFPM1/NCOR2/CREBBP/RELA/RAN/SMURF1/WDR77/TNFRSF1A/UBE2I/SAP30/HDAC10/TNF/SIRT2/MXD1/HDAC11/RANGAP1/NFKB1/SMG5/HDAC7/CHD3/HDAC5/GATA1/HDAC1/MAX/PPARG/PRKACA/HDAC3/KAT2B/SAP18/SIRT7/GATAD2A/HDAC8
PID_HIF1_TFPATHWAY	PID_HIF1_TFPATHWAY	65	0.389586	3.72055	0.00215983	0.00413399	0.000282522	21894	tags=100%, list=61%, signal=39%	HK2/FECH/SMAD3/ABCG2/BHLHE40/COPS5/PGM1/SMAD4/PKM/ADM/TF/NPM1/NCOA2/PFKL/EP300/ARNT/GATA2/NCOA1/CREB1/ETS1/VEGFA/EGLN1/HIF1A/IGFBP1/ENG/CREBBP/RORA/PGK1/CITED2/MCL1/HNF4A/NT5E/ENO1/BNIP3/NDRG1/LDHA/PLIN2/CA9/HK1/BHLHE41/HMOX1/HDAC7/ITGB2/LEP/ID2/SERPINE1/TFRC/FURIN/CXCL12/ALDOA/CP/JUN/SLC2A1/CXCR4/PFKFB3/FOS/EGLN3/EPO/NOS2/TERT/GCK/AKT1/ABCB1/SP1/TFF3
PID_IGF1_PATHWAY	PID_IGF1_PATHWAY	29	0.396877	2.58662	0.00215983	0.00413399	0.000282522	21619	tags=100%, list=60%, signal=40%	IRS1/SOS1/PIK3R1/IRS2/GRB10/YWHAE/PRKCZ/PIK3CA/SHC1/CRKL/RPS6KB1/RAF1/RACK1/GRB2/BCAR1/PTPN1/PTK2/PTPN11/BAD/HRAS/YWHAZ/PRKD1/CRK/IGF1R/NCK2/PXN/AKT1/PDPK1/PRKCD
PID_INTEGRIN2_PATHWAY	PID_INTEGRIN2_PATHWAY	29	0.398302	2.5959	0.00215983	0.00413399	0.000282522	21568	tags=100%, list=60%, signal=40%	PROC/ITGAD/FCGR2A/F10/PLAT/TGFBI/C3/GP1BA/KNG1/F11R/JAM3/ICAM2/ITGAX/SPON2/PLAU/FGG/FGA/FGB/ITGAL/ITGB2/THY1/ICAM1/VCAM1/CD40LG/ICAM3/ICAM4/CCN1/ITGAM/PLAUR
PID_LYSOPHOSPHOLIPID_PATHWAY	PID_LYSOPHOSPHOLIPID_PATHWAY	65	0.367635	3.51092	0.00215983	0.00413399	0.000282522	22679	tags=100%, list=63%, signal=37%	ADCY8/TIAM1/GNAI1/PLCG1/GNA14/PIK3R1/PLCB3/PTK2B/ADCY6/EGFR/GAB1/PRKCE/GNAI2/ADCY2/HBEGF/ARHGEF1/GNA11/ADCY4/GNA12/ADCY9/NFKBIA/GNAQ/PIK3CB/ADCY5/ADCY3/PLD2/RHOA/RELA/BCAR1/PTK2/GNA13/RAC1/HRAS/LPAR4/GNG2/ADCY7/NFKB1/TRIP6/LPAR1/PRKD1/GNA15/CRK/MAPT/GNAO1/IL6/JUN/MMP9/PXN/MMP2/LPAR2/SRC/FOS/ADCY1/GNAZ/ADRA1B/AKT1/CASP3/GNAI3/GNB1/GSK3B/CXCL8/LYN/PRKCD/SLC9A3R2/LPAR3
PID_NECTIN_PATHWAY	PID_NECTIN_PATHWAY	29	0.395452	2.57733	0.00215983	0.00413399	0.000282522	21670	tags=100%, list=60%, signal=40%	AFDN/PIK3R1/CTNNA1/CTNNB1/NECTIN3/RAP1A/TLN1/NECTIN1/PIK3CA/PDGFB/FARP2/RAPGEF1/CDC42/PTK2/F11R/IQGAP1/RAC1/CLDN1/PIP5K1C/PVR/PTPRM/ITGB3/CRK/CDH1/SRC/ITGAV/PDGFRB/NECTIN2/RAP1B
PID_PDGFRB_PATHWAY	PID_PDGFRB_PATHWAY	128	0.365324	4.96248	0.00215983	0.00413399	0.000282522	22503	tags=99%, list=63%, signal=37%	KRAS/NRAS/FYN/PRKCA/ABL1/PLCG1/RAB4A/SOS1/AFDN/PIK3R1/BRAF/PIK3R3/DOCK4/YES1/RAP1A/MAP2K7/GRB10/RASA1/PTEN/JUND/LRP1/RPS6KA3/YWHAE/MAP2K4/GAB1/ABI1/EPS8/WASL/ELK1/BRK1/PIK3CA/PRKCE/ACTN4/YWHAG/NCK1/SHC1/MAP2K1/PDGFB/CBL/MAPK8/STAT3/RAF1/EIF2AK2/PIK3CB/PIN1/RAPGEF1/PPP2R1A/GRB2/ACTR2/RAB5A/MAPK9/RHOA/SIPA1/ACTA2/ACTR3/PTPN2/YWHAB/MAPK1/NCKAP1/MAPK3/BCAR1/CSK/ARHGDIA/MAP2K2/ARAP1/ARPC4/PTPN1/PTPN11…
PID_S1P_S1P3_PATHWAY	PID_S1P_S1P3_PATHWAY	29	0.377406	2.45972	0.00215983	0.00413399	0.000282522	22316	tags=100%, list=62%, signal=38%	GNAI1/GNA14/FLT1/GNAI2/GNA11/PDGFB/GNA12/VEGFA/GNAQ/RHOA/MAPK1/MAPK3/GNA13/JAK2/RAC1/ITGB3/GNA15/S1PR3/GNAO1/S1PR2/CXCR4/SRC/GNAZ/AKT1/S1PR1/GNAI3/ITGAV/PDGFRB/AKT3
PID_TCPTP_PATHWAY	PID_TCPTP_PATHWAY	41	0.390862	2.99902	0.00215983	0.00413399	0.000282522	21839	tags=100%, list=61%, signal=39%	HGF/RAB4A/SOS1/PIK3R1/PIK3R3/PIAS1/EGFR/GAB1/PIK3CA/MET/SHC1/PDGFB/KPNB1/VEGFA/STAT3/EIF2AK2/PIK3CB/GRB2/CREBBP/ITGA1/ITGB1/INSR/PTPN2/PTPN1/KDR/LMAN1/STAT1/CSF1/STAT5B/JAK3/PIK3R2/SRC/ATR/EGF/INS/JAK1/KPNA2/PDGFRB/PIK3CD/STAT5A/STAT6
PID_TXA2PATHWAY	PID_TXA2PATHWAY	56	0.380738	3.38296	0.00215983	0.00413399	0.000282522	22207	tags=100%, list=62%, signal=38%	GRK3/NOS3/FYN/PRKCA/GNA14/YES1/EGFR/PRKCZ/ARR3/SELE/PRKCE/GNAI2/ROCK1/TGM2/SYK/ARHGEF1/GNA11/GNA12/RAB11A/GNAQ/GRK2/MAPK14/RHOA/GNA13/PTGDR/RAC1/PRKCG/PIK3R5/TBXA2R/GNG2/PTGIR/MAPK11/GNB5/PRKCB/PLCB2/ARRB2/GNA15/LCK/PIK3R6/ICAM1/VCAM1/SRC/PRKCQ/AKT1/BLK/DNM1/EGF/FGR/GNB1/HCK/LYN/PIK3CG/PRKACA/PRKCD/PRKCH/SLC9A3R1
REACTOME_ACTIVATION_OF_ANTERIOR_HOX_GENES_IN_HINDBRAIN_DEVELOPMENT_DURING_EARLY_EMBRYOGENESIS	REACTOME_ACTIVATION_OF_ANTERIOR_HOX_GENES_IN_HINDBRAIN_DEVELOPMENT_DURING_EARLY_EMBRYOGENESIS	116	0.321946	4.09174	0.00215983	0.00413399	0.000282522	22150	tags=94%, list=62%, signal=36%	H2BC8/H2AC19/PIAS2/HOXA3/MAFB/H3C1/H3-3A/PAXIP1/RXRA/HOXD3/H2BC13/KMT2C/RBBP5/KMT2D/PKNOX1/EGR2/CTCF/H2BC21/WDR5/H4C2/H2AC8/RARG/H2AC18/NCOR1/YY1/EP300/HOXD4/MEIS1/PAX6/H2AZ2/NCOA3/POLR2G/RBBP7/EZH2/KDM6A/H2BC12/RBBP4/H3C10/H2AJ/H4C11/SUZ12/POLR2H/H3C13/POLR2C/POLR2E/H3-3B/CNOT9/CREBBP/POLR2D/CNOT6/POLR2L/H2BC6/ZNF335/POLR2I/RARA/H4C12/PCGF2/HOXC4/POLR2F/HOXB1/H4C4/H4C3/H2BC5/HOXA4/H4C14/H2AC4/H2…
REACTOME_APC_C_CDH1_MEDIATED_DEGRADATION_OF_CDC20_AND_OTHER_APC_C_CDH1_TARGETED_PROTEINS_IN_LATE_MITOSIS_EARLY_G1	REACTOME_APC_C_CDH1_MEDIATED_DEGRADATION_OF_CDC20_AND_OTHER_APC_C_CDH1_TARGETED_PROTEINS_IN_LATE_MITOSIS_EARLY_G1	71	0.340693	3.40627	0.00215983	0.00413399	0.000282522	22628	tags=97%, list=63%, signal=36%	ANAPC5/UBB/PSMB4/UBE2E1/SEM1/ANAPC16/PSMD4/PSMB6/PSMC2/PSMD2/PSMD6/ANAPC2/UBE2C/PSMC1/CDC23/PSMB1/PSMD12/UBC/PSME1/ANAPC15/PSMD7/UBA52/ANAPC10/PSMB5/PSMA5/PSMA1/ANAPC4/RPS27A/PSMA6/ANAPC1/PSMD8/PSMA2/SKP2/PSMA4/PSME3/PSMA7/ANAPC11/PSMD3/PSMD1/PSMC3/PSMA3/PSMB7/PSMB11/PSMB10/PSMD10/PSMB3/CDC27/RB1/FZR1/PSMB8/PSMB9/UBE2S/PSMD13/PTTG1/CDC16/AURKB/PSMA8/PSMB2/PSMC4/PSMC5/PSMC6/PSMD5/PSMD11/PSME2/AURK…
REACTOME_ATF4_ACTIVATES_GENES_IN_RESPONSE_TO_ENDOPLASMIC_RETICULUM_STRESS	REACTOME_ATF4_ACTIVATES_GENES_IN_RESPONSE_TO_ENDOPLASMIC_RETICULUM_STRESS	27	0.459619	2.88003	0.00215983	0.00413399	0.000282522	16698	tags=93%, list=47%, signal=49%	EXOSC4/DIS3/NFYC/PARN/ATF6/EXOSC2/HERPUD1/NFYB/EXOSC8/EXOSC7/EXOSC9/CEBPB/IGFBP1/DCP2/EXOSC3/CEBPG/KHSRP/EXOSC6/ATF4/EXOSC5/CCL2/NFYA/ATF3/DDIT3/ASNS
REACTOME_BMAL1_CLOCK_NPAS2_ACTIVATES_CIRCADIAN_GENE_EXPRESSION	REACTOME_BMAL1_CLOCK_NPAS2_ACTIVATES_CIRCADIAN_GENE_EXPRESSION	27	0.391994	2.45629	0.00215983	0.00413399	0.000282522	21793	tags=100%, list=61%, signal=39%	ARNTL/CHD9/KLF15/RXRA/BHLHE40/CLOCK/PPARA/NCOA2/MED1/AVP/NCOA1/TGS1/CARM1/CREBBP/NPAS2/TBL1X/TBL1XR1/BHLHE41/HELZ2/SERPINE1/NAMPT/ARNTL2/NOCT/NCOA6/DBP/F7/SMARCD3
REACTOME_CELL_CELL_JUNCTION_ORGANIZATION	REACTOME_CELL_CELL_JUNCTION_ORGANIZATION	65	0.320293	3.0588	0.00215983	0.00413399	0.000282522	22152	tags=94%, list=62%, signal=36%	CLDN8/CLDN12/CLDN3/ANG/CLDN14/AFDN/CADM1/CLDN9/PATJ/CTNNA1/MPP5/CTNNB1/NECTIN3/SDK1/CLDN16/PARD3/CDH13/PARD6G/NECTIN1/CDH5/CLDN7/CLDN20/JUP/CRB3/PRKCI/PARD6A/SDK2/CDH18/CLDN4/CDH2/F11R/PARD6B/ACTG1/CLDN15/CLDN1/CDH11/PVR/ACTB/CLDN5/CLDN22/CLDN23/CLDN6/CLDN17/CDH1/CADM3/CDH6/NECTIN4/CDH3/CDH4/CDH7/CDH8/CDH9/CDH10/CDH12/CDH15/CDH17/CTNND1/CLDN11/NECTIN2/CLDN10/CLDN2
REACTOME_CILIUM_ASSEMBLY	REACTOME_CILIUM_ASSEMBLY	195	0.304438	5.07954	0.00215983	0.00413399	0.000282522	24793	tags=99%, list=69%, signal=31%	SSNA1/TUBA4A/ARL3/CNGA4/HAUS3/BBS12/BBS2/CEP41/LZTFL1/WDR35/IFT81/DYNC2H1/TCTN1/BBS1/TTC30A/WDR19/HAUS4/SMO/PKD2/SDCCAG8/B9D1/CLUAP1/CEP97/IFT74/BBS5/TRAF3IP1/CNTRL/CEP70/DYNC2LI1/TUBB8B/PAFAH1B1/UNC119B/KIFAP3/ALMS1/AKAP9/CEP164/IQCB1/HDAC6/RAB11FIP3/BBS9/IFT27/PKD1/CEP89/YWHAE/DCTN3/DCTN2/CEP162/CEP83/KIF3B/AHI1/EXOC1/HSPB11/MKS1/IFT46/EXOC5/TTC30B/KIF3A/EXOC8/KIF24/RAB3IP/GBF1/CC2D2A/CDK5RAP2/…
REACTOME_COOPERATION_OF_PDCL_PHLP1_AND_TRIC_CCT_IN_G_PROTEIN_BETA_FOLDING	REACTOME_COOPERATION_OF_PDCL_PHLP1_AND_TRIC_CCT_IN_G_PROTEIN_BETA_FOLDING	41	0.325378	2.49657	0.00215983	0.00413399	0.000282522	22426	tags=95%, list=63%, signal=36%	GNAI1/GNG7/CCT6B/GNG10/GNB2/GNAI2/CCT4/TCP1/GNG13/CSNK2A1/CCT3/GNG11/CCT5/GNG12/GNAT1/RGS7/CSNK2B/GNB4/GNG2/GNGT2/GNB5/GNB3/GNAO1/RGS9/RGS11/GNG4/CCT8/GNAZ/GNGT1/CCT7/CCT6A/CSNK2A2/GNAI3/GNAT2/GNB1/GNG3/GNG5/RGS6/CCT2
REACTOME_CREATION_OF_C4_AND_C2_ACTIVATORS	REACTOME_CREATION_OF_C4_AND_C2_ACTIVATORS	71	0.336406	3.36341	0.00215983	0.00413399	0.000282522	23292	tags=99%, list=65%, signal=35%	IGHV3-13/IGLV1-40/MBL2/FCN3/MASP2/IGKV5-2/IGLV1-44/C1S/IGHV3-53/FCN2/IGHV1-46/IGKV1D-39/C1R/FCN1/MASP1/C1QC/C1QA/C1QB/IGKV1D-12/IGKV2-30/IGLV7-43/IGHV4-34/IGHG4/IGHV3-48/IGLV3-25/IGKV1-5/IGLV3-1/IGLC3/IGLV2-23/IGLV2-14/IGHV3-30/IGLV6-57/IGKV3-15/IGLV1-47/IGKV4-1/IGKV1-17/IGLV2-11/IGHV3-23/IGHV3-11/IGHV4-39/IGHG1/IGLV3-21/IGKV3-20/IGLV3-19/CRP/IGHG2/IGLC2/COLEC10/IGHV4-59/IGHV3-33/IGHV3-7/IGHV2-70…
REACTOME_CRISTAE_FORMATION	REACTOME_CRISTAE_FORMATION	29	0.531358	3.46309	0.00215983	0.00413399	0.000282522	14312	tags=93%, list=40%, signal=56%	ATP5F1D/SAMM50/ATP5MF/DMAC2L/MICOS10/ATP5PB/MTX1/IMMT/ATP5F1B/HSPA9/ATP5F1A/APOOL/ATP5PF/ATP5PD/ATP5PO/APOO/ATP5MC3/TMEM11/ATP5MC2/CHCHD3/ATP5MG/MTX2/ATP5ME/MICOS13/CHCHD6/ATP5MC1/ATP5F1E
REACTOME_DEADENYLATION_DEPENDENT_MRNA_DECAY	REACTOME_DEADENYLATION_DEPENDENT_MRNA_DECAY	56	0.390475	3.46948	0.00215983	0.00413399	0.000282522	16703	tags=86%, list=47%, signal=46%	EXOSC4/EIF4B/HBS1L/CNOT4/DIS3/TNKS1BP1/PARN/LSM2/CNOT6L/CNOT8/LSM7/EXOSC2/TTC37/EDC4/NT5C3B/DCP1A/DDX6/TUT4/EXOSC8/PAN3/EIF4G1/CNOT2/LSM6/LSM5/EXOSC7/EXOSC9/CNOT3/XRN1/CNOT7/DCP2/CNOT9/EXOSC3/EDC3/CNOT6/WDR61/EXOSC6/EIF4A2/PABPC1/EXOSC5/CNOT11/PAIP1/SKIV2L/TUT7/LSM1/EIF4A1/LSM3/CNOT1/DCPS
REACTOME_DEGRADATION_OF_DVL	REACTOME_DEGRADATION_OF_DVL	56	0.368968	3.27838	0.00215983	0.00413399	0.000282522	22628	tags=100%, list=63%, signal=37%	UBB/PSMB4/SEM1/PSMD4/PSMB6/PSMC2/PSMD2/PSMD6/PSMC1/CUL3/PSMB1/PSMD12/UBC/PSME1/KLHL12/PSMD7/UBA52/PSMB5/PSMA5/PSMA1/RPS27A/PSMA6/PSMD8/PSMA2/PSMA4/PSME3/PSMA7/PSMD3/PSMD1/PSMC3/DVL3/PSMA3/PSMB7/PSMB11/HECW1/PSMB10/PSMD10/PSMB3/PSMB8/PSMB9/PSMD13/DVL1/DACT1/PSMA8/DVL2/PSMB2/PSMC4/PSMC5/PSMC6/PSMD5/PSMD11/PSME2/PSMF1/RBX1/PSMD14/PSME4
REACTOME_DISEASES_ASSOCIATED_WITH_GLYCOSAMINOGLYCAN_METABOLISM	REACTOME_DISEASES_ASSOCIATED_WITH_GLYCOSAMINOGLYCAN_METABOLISM	41	0.346139	2.65586	0.00215983	0.00413399	0.000282522	22563	tags=98%, list=63%, signal=36%	ST3GAL3/PAPSS2/B3GAT3/CHST3/CHSY1/CHST14/HSPG2/NCAN/DCN/B3GALT6/B4GALT1/SLC26A2/SDC4/GPC2/HEXB/BCAN/CSPG5/LUM/EXT1/CSPG4/FMOD/SDC3/GPC6/OMD/GPC4/VCAN/GPC3/CHST6/OGN/GPC1/ACAN/BGN/EXT2/GPC5/HEXA/PRELP/SDC1/SDC2/KERA/B4GALT7
REACTOME_DNA_DOUBLE_STRAND_BREAK_REPAIR	REACTOME_DNA_DOUBLE_STRAND_BREAK_REPAIR	165	0.322323	4.95438	0.00215983	0.00413399	0.000282522	22145	tags=94%, list=62%, signal=36%	H2BC8/APBB1/UBB/ERCC4/PIAS4/ABL1/PPP4R2/TP53BP1/PAXIP1/MUS81/PPP5C/H2BC13/BAZ1B/RAD9B/EXO1/BRIP1/PALB2/HERC2/RAD17/RAD51AP1/POLL/EYA3/H2BC21/KDM4B/SLX4/H4C2/POLK/KAT5/XRCC4/BABAM2/RPA1/KDM4A/CDK2/UBC/TP53/POLM/RMI1/BAP1/RAD51B/POLH/PARP2/UBA52/RPA3/RTEL1/SPIDR/UBE2N/ATM/RPS27A/H2BC12/SIRT6/POLE4/MAPK8/UBE2V2/MDC1/EME2/POLE2/TIMELESS/BABAM1/PPP4C/H4C11/PARP1/NBN/POLE3/SUMO1/RAD50/TIPIN/RAD1/RNF168…
REACTOME_DOWNSTREAM_SIGNAL_TRANSDUCTION	REACTOME_DOWNSTREAM_SIGNAL_TRANSDUCTION	29	0.390731	2.54656	0.00215983	0.00413399	0.000282522	21839	tags=100%, list=61%, signal=39%	KRAS/NRAS/PLCG1/SOS1/PIK3R1/RASA1/PIK3CA/GRB7/NCK1/PDGFB/CRKL/STAT3/PIK3CB/RAPGEF1/GRB2/BCAR1/PTPN11/HRAS/STAT1/CRK/PDGFRA/STAT5B/NCK2/PIK3R2/SRC/PDGFA/PDGFRB/STAT5A/STAT6
REACTOME_DOWNSTREAM_SIGNALING_OF_ACTIVATED_FGFR4	REACTOME_DOWNSTREAM_SIGNALING_OF_ACTIVATED_FGFR4	27	0.363977	2.28073	0.00215983	0.00413399	0.000282522	22796	tags=100%, list=64%, signal=36%	KRAS/NRAS/FGF16/PLCG1/SOS1/PIK3R1/GAB1/FGFR4/PIK3CA/FRS2/SHC1/FRS3/GRB2/FGF6/PTPN11/FGF2/HRAS/FGF4/KLB/FGF1/FGF18/FGF19/FGF8/FGF9/FGF23/FGF17/FGF20
REACTOME_DUAL_INCISION_IN_GG_NER	REACTOME_DUAL_INCISION_IN_GG_NER	41	0.412496	3.16502	0.00215983	0.00413399	0.000282522	14024	tags=80%, list=39%, signal=49%	UBB/ERCC4/ERCC3/GTF2H3/ERCC2/POLK/GTF2H4/RPA1/DDB2/UBC/GTF2H1/ERCC5/PARP2/UBA52/RPA3/DDB1/CUL4A/RPS27A/POLE4/XPA/GTF2H2/POLE2/PARP1/POLE3/CHD1L/CUL4B/POLD3/PCNA/ERCC1/POLD4/GTF2H5/RFC5/RFC2
REACTOME_ENERGY_DEPENDENT_REGULATION_OF_MTOR_BY_LKB1_AMPK	REACTOME_ENERGY_DEPENDENT_REGULATION_OF_MTOR_BY_LKB1_AMPK	29	0.500698	3.26327	0.00215983	0.00413399	0.000282522	12837	tags=86%, list=36%, signal=55%	PRKAB2/PRKAG3/TSC1/PRKAG1/PRKAG2/RRAGA/PRKAA2/LAMTOR3/RHEB/TSC2/LAMTOR2/LAMTOR4/STRADA/PPM1A/MTOR/RRAGB/MLST8/CAB39/SLC38A9/LAMTOR5/RPTOR/STK11/STRADB/LAMTOR1/RRAGC
REACTOME_ERCC6_CSB_AND_EHMT2_G9A_POSITIVELY_REGULATE_RRNA_EXPRESSION	REACTOME_ERCC6_CSB_AND_EHMT2_G9A_POSITIVELY_REGULATE_RRNA_EXPRESSION	71	0.297541	2.97483	0.00215983	0.00413399	0.000282522	22135	tags=92%, list=62%, signal=35%	H2BC8/H2AC19/H3C1/H3-3A/H2BC13/ERCC6/MTA2/H2BC21/H4C2/H2AC8/GATAD2B/H2AC18/MTA1/TTF1/HDAC2/MTA3/H2AZ2/RBBP7/CBX3/H2BC12/RBBP4/H3C10/H2AJ/H4C11/H3C13/CHD4/MBD3/H3-3B/EHMT2/H2BC6/H4C12/H4C4/H4C3/H2BC5/H4C14/H2AC4/H2AC20/H3C6/H4-16/CHD3/H2BC17/H3C4/H2AC7/H2BU1/H4C6/H3C8/H2BC11/H2AX/H2AZ1/H2BC3/HDAC1/H4C9/H2AC14/H2AC6/H2BC14/H2BC7/H2BC9/H2BC10/H2BC4/H3C11/H4C1/H4C8/H4C5/H4C13/H3C7
REACTOME_EUKARYOTIC_TRANSLATION_INITIATION	REACTOME_EUKARYOTIC_TRANSLATION_INITIATION	116	0.364398	4.63128	0.00215983	0.00413399	0.000282522	15037	tags=78%, list=42%, signal=46%	RPL13A/EIF3E/RPS4Y1/RPL27A/EIF3L/EIF4B/RPS9/RPL15/EIF4H/RPL3L/RPL3/EIF3A/FAU/RPL22/EIF3B/RPL26/RPS24/EIF2B1/RPL6/EIF3M/RPS6/EIF4EBP1/RPL41/RPS27/RPL34/RPS3A/RPLP0/EIF5B/EIF2B2/RPL36AL/RPS25/RPL7A/EIF1AX/RPL10A/UBA52/RPL19/EIF4G1/RPS15A/RPL4/RPS27A/EIF3G/RPS28/RPL27/RPSA/EIF2S3/EIF3D/RPL17/RPS26/RPS4X/RPS11/RPS17/RPS14/RPS29/EIF3F/RPS5/EIF3I/RPL24/RPS16/RPL29/RPL14/RPL7/RPL32/RPL23A/RPS12/RPS2/RPS…
REACTOME_FOXO_MEDIATED_TRANSCRIPTION	REACTOME_FOXO_MEDIATED_TRANSCRIPTION	65	0.337323	3.22143	0.00215983	0.00413399	0.000282522	23763	tags=100%, list=66%, signal=34%	BCL6/SMAD3/TXNIP/RBL2/SIRT3/FOXO4/CAT/PINK1/MSTN/SMAD4/SIN3A/NFYC/ATXN3/GADD45A/SIRT1/FOXO6/EP300/AKT2/HDAC2/NFYB/YWHAG/CDKN1A/FOXO3/IGFBP1/STK11/CREBBP/YWHAB/CITED2/CAV1/SMAD2/FOXO1/TXN/CCNG2/NFYA/G6PC/DDIT3/YWHAZ/FASLG/TRIM63/FBXO32/POMC/KLF4/PPARGC1A/AGRP/PLXNA4/PCK1/SFN/GCK/AKT1/BTG1/CDKN1B/FOXG1/NR3C1/HDAC1/INS/NPY/SREBF1/KAT2B/AKT3/BCL2L11/YWHAQ/ABCA6/BBC3/RETN/PCBP4
REACTOME_FOXO_MEDIATED_TRANSCRIPTION_OF_OXIDATIVE_STRESS_METABOLIC_AND_NEURONAL_GENES	REACTOME_FOXO_MEDIATED_TRANSCRIPTION_OF_OXIDATIVE_STRESS_METABOLIC_AND_NEURONAL_GENES	29	0.33785	2.20191	0.00215983	0.00413399	0.000282522	23732	tags=100%, list=66%, signal=34%	SMAD3/SIRT3/FOXO4/CAT/SMAD4/SIN3A/ATXN3/FOXO6/HDAC2/FOXO3/IGFBP1/SMAD2/FOXO1/G6PC/TRIM63/FBXO32/POMC/PPARGC1A/AGRP/PLXNA4/PCK1/GCK/NR3C1/HDAC1/INS/NPY/SREBF1/ABCA6/RETN
REACTOME_G_ALPHA_Q_SIGNALLING_EVENTS	REACTOME_G_ALPHA_Q_SIGNALLING_EVENTS	212	0.290574	5.07077	0.00215983	0.00413399	0.000282522	23777	tags=95%, list=66%, signal=32%	RGSL1/TACR2/OPN4/KRAS/NRAS/CHRM3/RPS6KA2/NMBR/DGKE/ABHD6/BDKRB1/GPRC6A/PRKCA/LTB4R2/GNG7/ADRA1A/SOS1/GNA14/PIK3R1/HTR2B/CYSLTR2/HTR2A/PLCB3/PIK3R3/PTGER1/DGKI/GNG10/TACR1/PLCB4/GCG/DGKD/UTS2B/CCL23/RPS6KA3/GNB2/GRM1/EGFR/ITPR3/EDN3/GPR39/GRM5/GRK5/PIK3CA/NMU/PRKCE/EDN2/QRFP/AVP/DGKQ/HBEGF/KALRN/ITPR1/MLNR/GNA11/GNG13/CREB1/TRIO/RASGRP2/F2R/KNG1/GNAQ/CHRM5/LPAR6/GRK2/HCRTR1/GRPR/TRPC3/GRB2/CASR/GN…
REACTOME_G0_AND_EARLY_G1	REACTOME_G0_AND_EARLY_G1	27	0.364873	2.28634	0.00215983	0.00413399	0.000282522	21429	tags=96%, list=60%, signal=39%	MYBL2/TFDP1/RBL2/LIN54/CDK2/DYRK1A/E2F4/LIN37/RBBP4/LIN9/PCNA/RBL1/CCNA1/TFDP2/CDC25A/E2F5/CCNA2/CCNE2/E2F1/CDK1/TOP2A/CDC6/CCNE1/HDAC1/MAX/MYC
REACTOME_G1_S_SPECIFIC_TRANSCRIPTION	REACTOME_G1_S_SPECIFIC_TRANSCRIPTION	29	0.359203	2.34108	0.00215983	0.00413399	0.000282522	21725	tags=97%, list=61%, signal=38%	TFDP1/DHFR/RBL2/POLA1/LIN54/E2F4/LIN37/RBBP4/LIN9/PCNA/TK1/RBL1/TYMS/FBXO5/CCNA1/TFDP2/ORC1/CDC45/CDC25A/E2F5/E2F1/CDK1/CDT1/CDC6/CCNE1/E2F6/HDAC1/RRM2
REACTOME_GAMMA_CARBOXYLATION_HYPUSINE_FORMATION_AND_ARYLSULFATASE_ACTIVATION	REACTOME_GAMMA_CARBOXYLATION_HYPUSINE_FORMATION_AND_ARYLSULFATASE_ACTIVATION	41	0.340686	2.61403	0.00215983	0.00413399	0.000282522	20952	tags=93%, list=58%, signal=39%	ARSG/ARSB/DPH2/F8/PROC/DNAJC24/EEF2/EIF5A/ARSD/DPH1/SUMF1/PROS1/F10/ARSK/DPH7/GGCX/DPH6/GAS6/DPH5/DPH3/BGLAP/ARSL/FN3KRP/ICMT/ARSA/TPST2/DOHH/F2/FN3K/TPST1/FURIN/STS/ARSJ/ARSI/ARSF/DHPS/F7/F9
REACTOME_GLUCAGON_LIKE_PEPTIDE_1_GLP1_REGULATES_INSULIN_SECRETION	REACTOME_GLUCAGON_LIKE_PEPTIDE_1_GLP1_REGULATES_INSULIN_SECRETION	41	0.339671	2.60624	0.00215983	0.00413399	0.000282522	22791	tags=98%, list=64%, signal=36%	ADCY8/GNG7/GNG10/RAP1A/GCG/PRKAR1A/ADCY6/GNB2/RAPGEF3/ITPR3/PRKAR2A/PRKACB/ITPR1/GNG13/ADCY5/GNG11/GNAS/GNG12/PRKAR1B/KCNS3/IQGAP1/GNB4/GNG2/GNGT2/PRKAR2B/KCNB1/GNB5/GNB3/GNG4/GNGT1/GLP1R/GNB1/GNG3/GNG5/KCNC2/PRKACA/PRKACG/AKAP5/RAPGEF4/KCNG2
REACTOME_GLYCOLYSIS	REACTOME_GLYCOLYSIS	71	0.335937	3.35871	0.00215983	0.00413399	0.000282522	22290	tags=96%, list=62%, signal=36%	PFKFB2/GAPDHS/HK2/TPI1/AAAS/GCKR/NUP133/NUP88/PKM/NUP98/NUP37/NUP58/BPGM/SEH1L/PGAM1/PFKL/NUP160/PKLR/SEC13/PRKACB/POM121C/NUP214/NUP42/GNPDA2/NUP188/RANBP2/NUP153/PPP2R5D/RAE1/ADPGK/PPP2R1A/NUP85/NUP107/PGK1/NUP205/NUP43/NUP210/NUP93/PPP2CB/PPP2R1B/PFKM/PFKFB1/ENO1/NUP50/NDC1/NUP62/PGP/GPI/GNPDA1/HK1/ENO3/HK3/ALDOA/ALDOC/NUP155/ENO2/PFKFB4/PFKFB3/PFKP/GCK/ALDOB/GAPDH/PGK2/PPP2CA/PRKACA/PRKACG/TP…
REACTOME_GOLGI_ASSOCIATED_VESICLE_BIOGENESIS	REACTOME_GOLGI_ASSOCIATED_VESICLE_BIOGENESIS	56	0.307025	2.728	0.00215983	0.00413399	0.000282522	23556	tags=96%, list=66%, signal=33%	AP1S3/PIK3C2A/AP4B1/BLOC1S1/PUM1/AP1G1/GOLGB1/HIP1R/AP3B1/GAK/AP1S1/NAPA/SNAPIN/HSPA8/NECAP1/AP1S2/SNX9/ACBD3/PICALM/AP1B1/RAB5C/VAMP8/AP1M1/BLOC1S6/CLTC/AP3S1/OCRL/YIPF6/CLINT1/CLTA/CPD/BLOC1S3/BLOC1S4/FTH1/SNX2/TPD52/DTNBP1/ARRB1/TFRC/VAMP2/VAMP7/DNAJC6/DNM2/AP1M2/ARF1/FTL/IGF2R/SORT1/SH3GL2/TPD52L1/TGOLN2/AP4E1/SNX5/TBC1D8B
REACTOME_INFECTION_WITH_MYCOBACTERIUM_TUBERCULOSIS	REACTOME_INFECTION_WITH_MYCOBACTERIUM_TUBERCULOSIS	27	0.381091	2.38797	0.00215983	0.00413399	0.000282522	20847	tags=96%, list=58%, signal=40%	UBB/DUSP16/VPS33B/TRIM27/SFPQ/UBC/UBA52/RPS27A/KPNB1/GSK3A/HGS/RAB5A/MAPK1/MAPK3/PGK1/ATP6V1H/KPNA1/B2M/ENO1/RAB7A/CORO1A/MRC1/TLR2/LTF/NOS2/CTSG
REACTOME_INTEGRATION_OF_ENERGY_METABOLISM	REACTOME_INTEGRATION_OF_ENERGY_METABOLISM	107	0.345957	4.21139	0.00215983	0.00413399	0.000282522	22791	tags=98%, list=64%, signal=36%	PRKAB2/ADCY8/GNAI1/MLXIPL/CHRM3/CD36/ADRA2A/STXBP1/PRKCA/GNG7/SLC2A2/GNA14/ACACB/ACSL4/PRKAG2/CYSLTR2/PLCB3/GNG10/RAP1A/ACACA/GCG/PRKAR1A/ADCY6/AHCYL1/ADIPOR2/GNB2/RAPGEF3/ITPR3/PRKAA2/FASN/MLX/PKLR/GNAI2/PRKAR2A/PRKACB/ADCY2/ACSL3/ACLY/ITPR1/GNA11/ADCY4/GNG13/AGPAT1/PPP2R5D/ADCY9/TKT/GNAQ/ADCY5/ADCY3/STK11/PPP2R1A/GNG11/GNAS/GNG12/PRKAR1B/KCNS3/TALDO1/PPP2CB/IQGAP1/PPP2R1B/PFKFB1/CACNA1C/CACNA1D…
REACTOME_INTEGRIN_SIGNALING	REACTOME_INTEGRIN_SIGNALING	27	0.371686	2.32904	0.00215983	0.00413399	0.000282522	22520	tags=100%, list=63%, signal=37%	SOS1/RAP1A/RAPGEF3/TLN1/SYK/SHC1/RASGRP2/GRB2/BCAR1/CSK/PTPN1/PTK2/FGG/FGA/FGB/ITGA2B/ITGB3/CRK/RASGRP1/SRC/VWF/APBB1IP/AKT1/FN1/PDPK1/RAP1B/RAPGEF4
REACTOME_INTERLEUKIN_RECEPTOR_SHC_SIGNALING	REACTOME_INTERLEUKIN_RECEPTOR_SHC_SIGNALING	27	0.398447	2.49672	0.00215983	0.00413399	0.000282522	21562	tags=100%, list=60%, signal=40%	IL5/SOS1/PIK3R1/PIK3R3/PIK3CA/SHC1/INPPL1/PIK3CB/IL5RA/GRB2/PTPN6/JAK2/CSF2RA/IL2RB/GAB2/CSF2RB/JAK3/IL2RA/IL2RG/PIK3R2/CSF2/IL2/IL3/IL3RA/INPP5D/JAK1/PIK3CD
REACTOME_ION_CHANNEL_TRANSPORT	REACTOME_ION_CHANNEL_TRANSPORT	180	0.293361	4.68727	0.00215983	0.00413399	0.000282522	23961	tags=96%, list=67%, signal=32%	CAMK2A/TRPM5/ATP10A/ATP2B3/TRPM3/CLCN1/UBB/TRPA1/ATP6V1G2/TRPV3/RYR3/NALCN/FXYD2/RYR1/BEST1/ATP13A5/WNK3/TRPM6/CLCN3/ANO5/CLIC2/TRPC5/MCOLN1/ATP6V1B1/ATP1B1/SGK3/NEDD4L/CAMK2G/SLC9B2/ATP8A2/SLC17A3/ATP6V1E2/UBC/SCNN1A/ATP6V0D1/TSC22D3/CASQ1/UBA52/ATP9B/ASIC5/ATP2B1/ATP4A/ATP2A1/SLC9C1/RPS27A/CAMK2D/ATP2C1/ATP6V0A2/CALM1/ATP6V1D/RAF1/TRPV4/ATP7B/ATP6V1B2/ATP11A/UNC79/STOM/TRPC3/ATP6V1F/ATP2A2/ATP6…
REACTOME_LAMININ_INTERACTIONS	REACTOME_LAMININ_INTERACTIONS	29	0.400927	2.61302	0.00215983	0.00413399	0.000282522	21474	tags=100%, list=60%, signal=40%	ITGA2/ITGA6/COL18A1/LAMA2/COL4A1/LAMB3/LAMC1/ITGA1/ITGB1/HSPG2/ITGA7/LAMA5/NID2/COL7A1/LAMB1/COL4A2/LAMA4/ITGB4/COL4A6/LAMA1/LAMC2/COL4A3/COL4A4/COL4A5/ITGA3/ITGAV/LAMA3/LAMB2/NID1
REACTOME_MET_ACTIVATES_PTK2_SIGNALING	REACTOME_MET_ACTIVATES_PTK2_SIGNALING	29	0.370259	2.41314	0.00215983	0.00413399	0.000282522	21330	tags=97%, list=60%, signal=39%	COL27A1/ITGA2/HGF/LAMA2/MET/COL5A3/LAMB3/LAMC1/ITGB1/LAMA5/PTK2/LAMB1/LAMA4/COL3A1/COL5A1/COL1A2/COL5A2/COL1A1/COL11A2/SRC/LAMA1/COL2A1/LAMC2/COL11A1/FN1/ITGA3/LAMA3/LAMB2
REACTOME_MITOTIC_G2_G2_M_PHASES	REACTOME_MITOTIC_G2_G2_M_PHASES	195	0.32877	5.48551	0.00215983	0.00413399	0.000282522	22628	tags=96%, list=63%, signal=36%	SSNA1/TUBA4A/CDC25C/BORA/UBB/GTSE1/PSMB4/HAUS3/MYBL2/CEP41/HAUS4/SDCCAG8/CUL1/BTRC/CNTRL/SEM1/CEP70/TUBB8B/PAFAH1B1/ALMS1/AKAP9/PSMD4/CEP164/PSMB6/PSMC2/PSMD2/PSMD6/CDK11A/YWHAE/DCTN3/DCTN2/PSMC1/CDK11B/LIN54/PSMB1/CDK2/EP300/PSMD12/UBC/CDK5RAP2/TP53/PSME1/MNAT1/HAUS5/TUBGCP4/PSMD7/XPO1/TUBGCP5/CEP192/YWHAG/UBA52/PSMB5/PSMA5/PSMA1/PPME1/OFD1/LIN37/PPP1R12B/HAUS1/HSP90AA1/RPS27A/CDKN1A/PSMA6/FBXW1…
REACTOME_MYOGENESIS	REACTOME_MYOGENESIS	29	0.393664	2.56568	0.00215983	0.00413399	0.000282522	21734	tags=100%, list=61%, signal=39%	CTNNA2/ABL1/CTNNA1/BOC/CTNNB1/BNIP2/CDON/MEF2A/TCF12/TCF4/TCF3/MEF2D/SPAG9/MAPK14/MEF2C/CDC42/CDH2/NTN3/MAPK11/MEF2B/CDH4/CDH15/MYF5/MYF6/MYOD1/MYOG/NEO1/MAP2K6/MAPK12
REACTOME_NEGATIVE_REGULATION_OF_FGFR3_SIGNALING	REACTOME_NEGATIVE_REGULATION_OF_FGFR3_SIGNALING	29	0.363997	2.37233	0.00215983	0.00413399	0.000282522	22796	tags=100%, list=64%, signal=36%	UBB/FGF16/FGFR3/BRAF/MKNK1/UBC/FRS2/UBA52/RPS27A/CBL/PPP2R1A/GRB2/SPRY2/MAPK1/MAPK3/PTPN11/PPP2CB/FGF2/FGF4/FGF1/FGF18/SRC/FGF5/FGF8/FGF9/PPP2CA/FGF23/FGF17/FGF20
REACTOME_NEUREXINS_AND_NEUROLIGINS	REACTOME_NEUREXINS_AND_NEUROLIGINS	56	0.325897	2.89568	0.00215983	0.00413399	0.000282522	22229	tags=95%, list=62%, signal=36%	DLG3/NRXN3/GRIN2B/NLGN4X/EPB41L5/HOMER2/SHANK2/DLG2/SYT1/DLGAP4/LRRTM1/STXBP1/NLGN4Y/SIPA1L1/LRRTM2/GRM1/GRM5/LIN7C/LRRTM4/APBA3/LIN7A/NLGN3/PDLIM5/EPB41/LIN7B/EPB41L2/DLGAP3/DBNL/NRXN2/SHARPIN/GRIN2C/APBA1/EPB41L3/DLGAP1/STX1A/HOMER3/APBA2/EPB41L1/NLGN2/NLGN1/BEGAIN/GRIN1/SHANK1/SYT2/SYT9/DLGAP2/SYT7/DLG4/GRIN2A/GRIN2D/CASK/NRXN1/HOMER1
REACTOME_NRAGE_SIGNALS_DEATH_THROUGH_JNK	REACTOME_NRAGE_SIGNALS_DEATH_THROUGH_JNK	56	0.30615	2.72023	0.00215983	0.00413399	0.000282522	24875	tags=100%, list=69%, signal=31%	ARHGEF37/TIAM1/ARHGEF40/RASGRF2/NGF/SOS1/ARHGEF35/FGD4/NET1/ARHGEF4/VAV1/NGEF/SOS2/ARHGEF10L/ARHGEF9/ITSN1/ARHGEF11/PLEKHG2/KALRN/FGD1/ARHGEF1/TRIO/MAPK8/TIAM2/MCF2L/ARHGEF15/ECT2/GNA13/RAC1/ARHGEF10/BAD/ARHGEF17/FGD2/PLEKHG5/MAGED1/ABR/PREX1/VAV3/ARHGEF2/FGD3/NGFR/ARHGEF16/MCF2/ARHGEF38/ARHGEF7/ARHGEF6/BCL2L11/AKAP13/ARHGEF12/ARHGEF18/ARHGEF26/AATF/ARHGEF3/OBSCN/ARHGEF39/ARHGEF19
REACTOME_NS1_MEDIATED_EFFECTS_ON_HOST_PATHWAYS	REACTOME_NS1_MEDIATED_EFFECTS_ON_HOST_PATHWAYS	41	0.419164	3.21618	0.00215983	0.00413399	0.000282522	14666	tags=83%, list=41%, signal=49%	CPSF4/AAAS/KPNA5/NUP133/NUP88/NUP98/NUP37/NUP58/SEH1L/NUP160/SEC13/POM121C/NUP214/NUP42/ISG15/NUP188/KPNA3/RANBP2/NUP153/KPNA4/KPNB1/PABPN1/EIF2AK2/RAE1/NUP85/NUP107/NUP205/NUP43/KPNA1/NUP210/NUP93/NUP50/NDC1/NUP62
REACTOME_PEROXISOMAL_LIPID_METABOLISM	REACTOME_PEROXISOMAL_LIPID_METABOLISM	29	0.381067	2.48358	0.00215983	0.00413399	0.000282522	13440	tags=76%, list=38%, signal=47%	ACOT6/ACOX2/HSD17B4/ALDH3A2/EHHADH/ACAA1/ACOT4/CRAT/ECI2/PECR/ACBD4/ACBD5/DECR2/ACOX1/NUDT7/PHYH/ACOX3/AMACR/HACL1/CROT/ACOT8/SLC27A2
REACTOME_PHASE_II_CONJUGATION_OF_COMPOUNDS	REACTOME_PHASE_II_CONJUGATION_OF_COMPOUNDS	107	0.24234	2.95004	0.00215983	0.00413399	0.000282522	26832	tags=99%, list=75%, signal=25%	CYP1A2/HPGDS/UGP2/SULT1B1/SULT4A1/UGT3A2/AHCY/UGT1A1/GLYAT/NAT1/UGT1A4/GSTZ1/TPMT/GSTM4/ACSM5/GCLC/UGT2B10/GSTM3/SULT1E1/SLC35B3/MAT1A/ABHD14B/AKR1A1/ABHD10/SULT1A1/GSTA4/CHAC2/SLC26A1/MGST3/UGT1A6/MGST2/MTR/ACSM2A/GLYATL2/ESD/CNDP2/BPNT1/MTRR/PAPSS2/GSTO1/NNMT/GSTO2/TRMT112/PAPSS1/SULT1C2/UGDH/GGCT/TPST2/GSTA1/SLC26A2/UGT1A7/GLYATL1/GSTP1/GGT5/OPLAH/UGT2B15/GSTA2/SULT2A1/N6AMT1/GSS/SULT1A3/TPST1…
REACTOME_POSTMITOTIC_NUCLEAR_PORE_COMPLEX_NPC_REFORMATION	REACTOME_POSTMITOTIC_NUCLEAR_PORE_COMPLEX_NPC_REFORMATION	27	0.418306	2.62116	0.00215983	0.00413399	0.000282522	15508	tags=85%, list=43%, signal=48%	RCC1/NUP133/NUP98/NUP37/NUP58/SEH1L/NUP160/SEC13/AHCTF1/TNPO1/NUP188/KPNB1/SUMO1/NUP85/NUP107/RAN/NUP205/UBE2I/NUP43/NUP93/NDC1/NUP62/RANGAP1
REACTOME_PROCESSING_OF_CAPPED_INTRONLESS_PRE_MRNA	REACTOME_PROCESSING_OF_CAPPED_INTRONLESS_PRE_MRNA	27	0.401803	2.51775	0.00215983	0.00413399	0.000282522	12085	tags=74%, list=34%, signal=49%	FIP1L1/CPSF4/SYMPK/NUDT21/CSTF2T/CLP1/CPSF2/PAPOLA/NCBP1/CSTF3/CSTF2/CSTF1/CPSF3/PABPN1/SNRPE/SLBP/SNRPF/SNRPG/SNRPB/CPSF1
REACTOME_RAB_GERANYLGERANYLATION	REACTOME_RAB_GERANYLGERANYLATION	65	0.290547	2.77472	0.00215983	0.00413399	0.000282522	23773	tags=95%, list=66%, signal=32%	RAB37/RAB4A/RAB17/RAB7B/RAB40A/RAB1A/RABGGTB/RAB40C/RAB11B/RABGGTA/RAB3A/RAB9B/CHM/RAB41/RAB23/RAB1B/RAB2A/RAB4B/RAB14/RAB21/RAB18/RAB9A/RAB5C/RAB11A/RAB2B/RAB22A/RAB5A/RAB15/RAB35/PTP4A2/RAB8A/RAB10/RAB7A/RAB44/RAB29/RAB40B/RAB33B/CHML/RAB42/RAB39A/RAB6B/RAB19/RAB24/RAB31/RAB39B/RAB27A/RAB36/RAB34/RAB32/RAB27B/RAB3B/RAB5B/RAB6A/RAB13/RAB33A/RAB3D/RAB38/RAB26/RAB30/RAB8B/RAB20/RAB25
REACTOME_REGULATION_OF_BETA_CELL_DEVELOPMENT	REACTOME_REGULATION_OF_BETA_CELL_DEVELOPMENT	41	0.32844	2.52007	0.00215983	0.00413399	0.000282522	22316	tags=95%, list=62%, signal=36%	ONECUT3/SLC2A2/NR5A2/FOXA2/MAMLD1/HNF1A/EP300/PKLR/AKT2/PAX6/HES1/MAML1/MAML3/SNW1/CREBBP/NOTCH1/ONECUT1/HNF4A/FOXA3/FOXO1/PDX1/FGF10/MAFA/MAML2/RBPJ/RFX6/IAPP/GCK/AKT1/HNF4G/INS/INSM1/NEUROD1/NKX2-2/NKX6-1/PAX4/HNF1B/KAT2B/AKT3
REACTOME_RNA_POLYMERASE_II_TRANSCRIPTION_TERMINATION	REACTOME_RNA_POLYMERASE_II_TRANSCRIPTION_TERMINATION	65	0.380952	3.6381	0.00215983	0.00413399	0.000282522	14981	tags=80%, list=42%, signal=47%	MAGOHB/FIP1L1/SRSF3/CPSF4/THOC6/SYMPK/CASC3/ZC3H11A/THOC2/SRSF5/NUDT21/CSTF2T/CLP1/CPSF2/SRSF4/DHX38/SRSF1/PAPOLA/NCBP1/CSTF3/THOC1/FYTTD1/CSTF2/CSTF1/CHTOP/CPSF3/SARNP/SRSF6/PABPN1/SRSF2/U2AF1/RNPS1/THOC5/SNRPE/U2AF2/SLBP/SNRPF/SNRPG/RBM8A/SRSF7/SRSF9/THOC7/SNRPB/CPSF1/U2AF1L4/THOC3/LSM11/ALYREF/DDX39A/SRSF11/UPF3B/DDX39B
REACTOME_RNA_POLYMERASE_III_TRANSCRIPTION	REACTOME_RNA_POLYMERASE_III_TRANSCRIPTION	41	0.447963	3.43715	0.00215983	0.00413399	0.000282522	15392	tags=88%, list=43%, signal=50%	NFIX/NFIA/POLR3A/POLR3G/POLR3GL/POLR1D/GTF3C4/POLR3F/POLR3B/POLR3E/SNAPC4/SNAPC2/BRF1/ZNF143/POLR3H/POU2F1/GTF3C5/POLR1C/SNAPC5/BDP1/POLR3K/GTF3C2/SSB/POLR2H/POLR2E/POLR2L/CRCP/SNAPC1/SNAPC3/BRF2/GTF3C3/POLR2F/GTF3A/GTF3C6/NFIC/POLR3D
REACTOME_ROLE_OF_LAT2_NTAL_LAB_ON_CALCIUM_MOBILIZATION	REACTOME_ROLE_OF_LAT2_NTAL_LAB_ON_CALCIUM_MOBILIZATION	71	0.350552	3.50484	0.00215983	0.00413399	0.000282522	23292	tags=100%, list=65%, signal=35%	LAT2/IGHV3-13/IGLV1-40/FYN/SOS1/PIK3R1/PIK3CA/SYK/IGKV5-2/IGLV1-44/SHC1/IGHV3-53/PIK3CB/GRB2/MS4A2/IGHV1-46/IGKV1D-39/FCER1G/GAB2/PIK3R2/IGKV1D-12/IGKV2-30/IGLV7-43/IGHV4-34/IGHV3-48/IGLV3-25/IGKV1-5/IGLV3-1/IGLC3/IGLV2-23/IGLV2-14/IGHV3-30/IGLV6-57/IGKV3-15/IGLV1-47/IGKV4-1/IGKV1-17/IGLV2-11/IGHV3-23/IGHV3-11/IGHV4-39/IGLV3-21/IGKV3-20/IGLV3-19/FCER1A/IGHE/IGLC2/LYN/PDPK1/IGHV4-59/IGHV3-33/IGHV3…
REACTOME_SENESCENCE_ASSOCIATED_SECRETORY_PHENOTYPE_SASP_	REACTOME_SENESCENCE_ASSOCIATED_SECRETORY_PHENOTYPE_SASP_	107	0.317142	3.86063	0.00215983	0.00413399	0.000282522	22135	tags=93%, list=62%, signal=36%	H2BC8/H2AC19/CDK6/ANAPC5/UBB/H3C1/RPS6KA2/H3-3A/H2BC13/UBE2E1/ANAPC16/ANAPC2/EHMT1/UBE2C/H2BC21/RPS6KA3/H4C2/H2AC8/CDC23/H2AC18/CDK2/UBC/ANAPC15/H2AZ2/UBA52/ANAPC10/ANAPC4/RPS27A/CDKN1A/H2BC12/ANAPC1/H3C10/CDK4/STAT3/H2AJ/H4C11/H3C13/CEBPB/ANAPC11/CDKN2B/H3-3B/EHMT2/RELA/H2BC6/MAPK1/MAPK3/MAPK7/CDKN2D/H4C12/CDC27/H4C4/H4C3/H2BC5/VENTX/FZR1/H4C14/H2AC4/H2AC20/NFKB1/CCNA1/CDKN2A/H3C6/CDKN2C/CCNA2/H…
REACTOME_SIGNALING_BY_FGFR4	REACTOME_SIGNALING_BY_FGFR4	41	0.364119	2.79383	0.00215983	0.00413399	0.000282522	22796	tags=100%, list=64%, signal=36%	KRAS/NRAS/UBB/FGF16/PLCG1/SOS1/PIK3R1/BRAF/MKNK1/GAB1/FGFR4/UBC/PIK3CA/FRS2/UBA52/SHC1/RPS27A/CBL/FRS3/PPP2R1A/GRB2/SPRY2/MAPK1/MAPK3/FGF6/PTPN11/PPP2CB/FGF2/HRAS/FGF4/KLB/FGF1/FGF18/SRC/FGF19/FGF8/FGF9/PPP2CA/FGF23/FGF17/FGF20
REACTOME_SIGNALING_BY_ROBO_RECEPTORS	REACTOME_SIGNALING_BY_ROBO_RECEPTORS	212	0.330213	5.7625	0.00215983	0.00413399	0.000282522	22704	tags=96%, list=63%, signal=35%	ARHGAP39/FLRT3/MAGOHB/RPL13A/UBB/SRGAP3/PSMB4/PRKCA/RPS4Y1/RPL27A/ABL1/SOS1/CASC3/RPS9/RPL15/RPL3L/RPL3/UPF2/SEM1/FAU/PSMD4/PSMB6/CLASP2/SRGAP2/RPL22/PSMC2/RPL26/RPS24/PSMD2/PSMD6/RPL6/CUL2/UPF3A/PSMC1/SOS2/RPS6/CAP2/NRP1/RPL41/RPS27/PSMB1/RPL34/RPS3A/RPLP0/PSMD12/ROBO1/UBC/PRKAR2A/PPP3CB/PSME1/ABL2/PRKACB/RPL36AL/USP33/RPS25/PSMD7/RPL7A/NCBP1/RPL10A/UBA52/PSMB5/PSMA5/PSMA1/NCK1/RPL19/EIF4G1/RPS1…
REACTOME_STABILIZATION_OF_P53	REACTOME_STABILIZATION_OF_P53	56	0.368968	3.27838	0.00215983	0.00413399	0.000282522	22628	tags=100%, list=63%, signal=37%	UBB/PSMB4/SEM1/PSMD4/PSMB6/PSMC2/PHF20/PSMD2/PSMD6/PSMC1/PSMB1/PSMD12/UBC/TP53/PSME1/PSMD7/UBA52/PSMB5/PSMA5/PSMA1/ATM/RPS27A/PSMA6/PSMD8/PSMA2/PSMA4/COP1/PSME3/PSMA7/PSMD3/PSMD1/PSMC3/PSMA3/PSMB7/PSMB11/PSMB10/MDM2/PSMD10/PSMB3/CHEK2/CDKN2A/PSMB8/PSMB9/PSMD13/PSMA8/MDM4/PSMB2/PSMC4/PSMC5/PSMC6/PSMD5/PSMD11/PSME2/PSMF1/PSMD14/PSME4
REACTOME_SULFUR_AMINO_ACID_METABOLISM	REACTOME_SULFUR_AMINO_ACID_METABOLISM	27	0.401927	2.51853	0.00215983	0.00413399	0.000282522	8060	tags=63%, list=22%, signal=49%	GADL1/AHCY/CSAD/CDO1/ETHE1/MAT1A/CTH/BHMT2/APIP/MTR/GOT2/SQOR/MTAP/ENOPH1/TSTD1/MRI1/MTRR
REACTOME_SUMOYLATION_OF_CHROMATIN_ORGANIZATION_PROTEINS	REACTOME_SUMOYLATION_OF_CHROMATIN_ORGANIZATION_PROTEINS	71	0.320722	3.2066	0.00215983	0.00413399	0.000282522	14710	tags=73%, list=41%, signal=43%	PIAS2/RNF2/HDAC4/AAAS/NUP133/NUP88/CBX4/PIAS1/SATB2/BMI1/NUP98/NUP37/NUP58/H4C2/RING1/SEH1L/L3MBTL2/CBX5/NUP160/SEC13/HDAC2/SATB1/POM121C/NUP214/NUP42/NUP188/RANBP2/NUP153/H4C11/SUZ12/SUMO1/SUMO3/RAE1/SCMH1/NUP85/CBX2/NUP107/PHC2/SUMO2/NUP205/UBE2I/NUP43/H4C12/PCGF2/NUP210/NUP93/H4C4/H4C3/NUP50/NDC1/NUP62/H4C14
REACTOME_SYNDECAN_INTERACTIONS	REACTOME_SYNDECAN_INTERACTIONS	27	0.384145	2.4071	0.00215983	0.00413399	0.000282522	22074	tags=100%, list=62%, signal=38%	ITGA2/PRKCA/ITGA6/COL5A3/ITGB1/ITGB5/TNC/ACTN1/FGF2/SDC4/TRAPPC4/TGFB1/COL3A1/ITGB3/COL5A1/COL1A2/SDC3/ITGB4/COL5A2/COL1A1/THBS1/FN1/ITGAV/SDC1/SDC2/VTN/CASK
REACTOME_TRANSLOCATION_OF_SLC2A4_GLUT4_TO_THE_PLASMA_MEMBRANE	REACTOME_TRANSLOCATION_OF_SLC2A4_GLUT4_TO_THE_PLASMA_MEMBRANE	71	0.315938	3.15876	0.00215983	0.00413399	0.000282522	21969	tags=93%, list=61%, signal=36%	PRKAB2/TUBA4A/PRKAG3/TBC1D4/RAB4A/PRKAG1/PRKAG2/TUBB8B/KIFAP3/SLC2A4/LNPEP/YWHAE/PRKAA2/KIF3B/EXOC1/EXOC5/KIF3A/EXOC8/STXBP3/AKT2/YWHAG/RAB14/SNAP23/TUBB8/TUBB6/EXOC2/TUBB3/RALA/MYO5A/CALM1/EXOC7/RAB11A/RALGAPB/EXOC3/TUBB4B/C2CD5/RALGAPA2/YWHAB/MYO1C/TUBA1B/TUBA3C/MYH9/ACTG1/RAC1/RAB8A/TBC1D1/TUBA8/RAB10/TUBB2B/ACTB/TUBB1/TUBA1C/YWHAZ/EXOC6/VAMP2/TUBA3D/TUBA1A/RHOQ/TUBB4A/SFN/AKT1/PRKAB1/RAB13/ST…
SIG_IL4RECEPTOR_IN_B_LYPHOCYTES	SIG_IL4RECEPTOR_IN_B_LYPHOCYTES	27	0.377385	2.36474	0.00215983	0.00413399	0.000282522	22316	tags=100%, list=62%, signal=38%	IRS1/SOS1/PIK3R1/IRS2/SOS2/PIK3CA/AKT2/SHC1/PPP1R13B/RAF1/GSK3A/BCL2/GRB2/MAPK1/MAPK3/BAD/MAP4K1/JAK3/SOCS1/AKT1/GSK3B/IL4R/JAK1/PDPK1/PIK3CD/STAT6/AKT3
ST_MYOCYTE_AD_PATHWAY	ST_MYOCYTE_AD_PATHWAY	27	0.414146	2.59509	0.00215983	0.00413399	0.000282522	21000	tags=100%, list=59%, signal=41%	PITX2/GNAI1/RYR1/KCNJ9/ITPR3/KAT5/CAMP/APC/ITPR1/GNAQ/DAG1/KCNJ5/MAPK1/RAC1/CFB/KCNJ3/ASAH1/PTX3/RHO/ADRB1/PLN/CRP/AKT1/CAV3/DLG4/EPHB2/GAST
ST_TUMOR_NECROSIS_FACTOR_PATHWAY	ST_TUMOR_NECROSIS_FACTOR_PATHWAY	29	0.383272	2.49795	0.00215983	0.00413399	0.000282522	22106	tags=100%, list=62%, signal=38%	NFKB2/BIRC2/NR2C2/MAP3K3/MAP2K4/RALBP1/CFLAR/NFKBIA/MAP3K7/NFKBIL1/TNFRSF1A/TRADD/FADD/AGFG1/BAG4/BIRC3/TNF/TNFRSF1B/TNFAIP3/TRAF2/TONSL/NFKB1/NFKBIE/JUN/CASP3/CASP8/NFKBIB/IKBKG/RIPK1
WP_ADIPOGENESIS	WP_ADIPOGENESIS	128	0.353376	4.80018	0.00215983	0.00413399	0.000282522	22365	tags=98%, list=62%, signal=37%	RXRG/PLIN1/STAT2/IRS1/NR2F1/NRIP1/SMAD3/BORCS8-MEF2B/KLF15/RBL2/RXRA/PNPLA3/IRS2/CTNNB1/PPARA/SCD/SLC2A4/SFRP4/NR1H3/EGR2/HNF1A/GADD45A/CELF1/NCOA2/SPOCK1/BSCL2/LIPE/LIFR/NCOR1/CFD/WWTR1/BMP1/MEF2A/GATA2/E2F4/EPAS1/PRLR/NCOA1/CREB1/CDKN1A/PPARD/LMNA/STAT3/MBNL1/LPIN3/HIF1A/CEBPB/MEF2D/CISD1/MEF2C/CEBPA/NCOR2/RORA/AHR/GATA4/IGF1/ID3/IL6ST/RARA/RBL1/TNF/RB1/KLF7/EBF1/GTF3A/FOXO1/TGFB1/PLIN2/WNT5B/A…
WP_ANGIOPOIETIN_LIKE_PROTEIN_8_REGULATORY_PATHWAY	WP_ANGIOPOIETIN_LIKE_PROTEIN_8_REGULATORY_PATHWAY	128	0.353844	4.80653	0.00215983	0.00413399	0.000282522	22062	tags=97%, list=62%, signal=37%	PRKAB2/CYP3A4/PRKAG3/MLXIPL/IRS1/RPS6KA2/PIK3C3/PIK3C2A/TSC1/THRA/SOS1/RXRA/PRKAG1/PIK3R1/PRKAG2/IRS2/PIK3R3/SREBF2/SCD/SLC2A4/ABCG8/MAP3K13/MAP3K9/MAP2K7/NR1H3/RPS6KA3/MAP3K3/THRB/PRKAA2/MAP2K4/SLCO1C1/SOS2/FASN/EIF4EBP1/MINK1/PIK3CA/RHEB/AKT2/TSC2/MAP4K5/RPS6KA5/MAP3K4/CYP7A1/RICTOR/MAP3K14/SHC1/MAP2K1/CBLB/MAPK6/CBL/MAPK8/MTOR/RPS6KB1/MAP3K1/EXOC7/RAF1/MAP4K4/MLST8/CAP1/FOXO3/PIK3CB/CYP2B6/SES…
WP_AUTOPHAGY	WP_AUTOPHAGY	29	0.342978	2.23533	0.00215983	0.00413399	0.000282522	22282	tags=97%, list=62%, signal=37%	PRKAB2/PRKAG3/PIK3C3/PRKAG1/ATG5/PRKAG2/ATG14/AKT1S1/PRKAA2/ULK1/ATG16L1/ATG101/AMBRA1/MTOR/MLST8/RPTOR/ATG13/WIPI2/MAP1LC3B/ATG3/DEPTOR/UVRAG/ATG7/PRKAA1/PRKAB1/BECN1/ATG12/RB1CC1
WP_CANNABINOID_RECEPTOR_SIGNALING	WP_CANNABINOID_RECEPTOR_SIGNALING	29	0.35893	2.3393	0.00215983	0.00413399	0.000282522	21734	tags=97%, list=61%, signal=38%	CYP3A4/NAPEPLD/CNR2/PRKAR1A/PRKACB/MAPK8/MAPK14/MAPK9/AHR/MAPK1/CNR1/MAPK3/PRKAR1B/ADCY7/CYP2C9/MAPK11/CYP1A1/PRKAR2B/MAPK10/DAGLA/ADCY1/CYP2C19/MAPK13/ADORA2A/FAAH/PRKACA/PRKACG/MAPK12
WP_COMPLEMENT_AND_COAGULATION_CASCADES	WP_COMPLEMENT_AND_COAGULATION_CASCADES	56	0.398602	3.54169	0.00215983	0.00413399	0.000282522	21568	tags=100%, list=60%, signal=40%	CPB2/BDKRB1/F8/PROC/C6/PLG/TFPI/SERPINC1/C7/PROS1/CD46/MASP2/SERPIND1/SERPINF2/F10/CFD/PLAT/C8G/C3/C1S/F2R/F12/KNG1/CLU/F13B/CLTC/C1R/C5AR1/C2/F2/SERPING1/CFB/THBD/MASP1/PLAU/CFH/FGB/LMAN1/C1QC/C1QA/SERPINE1/C1QB/SERPINA5/CR1/C4B/KLKB1/VWF/F3/F5/C9/C3AR1/CR2/CD55/F7/F9/PLAUR
WP_DNA_DAMAGE_RESPONSE_ONLY_ATM_DEPENDENT	WP_DNA_DAMAGE_RESPONSE_ONLY_ATM_DEPENDENT	107	0.36859	4.48691	0.00215983	0.00413399	0.000282522	22323	tags=99%, list=62%, signal=37%	KRAS/NRAS/BIK/PIK3C2B/IRS1/BCL6/PIK3C3/NFKB2/SMAD3/PIK3C2A/LEF1/AXIN1/ABL1/RBL2/TCF7/SOS1/PIK3R1/CAT/PIK3R3/TCF7L2/CTNNB1/SMAD4/WNT5A/PTEN/SOS2/PPP2R5C/APC/PIK3CA/TP53/BAK1/RAC3/AKT2/TP73/MAP3K4/SHC1/WNT3/ATM/CDKN1A/MAPK8/MAP3K1/FOXO3/PIK3CB/BCL2/GRB2/PPP2R5E/DVL3/MAPK9/CDC42/INSR/RHOA/LDLR/MAPK1/MAP3K7/MDM2/RAC1/CCND3/MLKL/BAD/HRAS/PIK3R5/TGFB1/CCNG2/WNT5B/NFKB1/PLAU/G6PC/CDKN2A/PDK1/WNT2B/CCND1…
WP_EUKARYOTIC_TRANSCRIPTION_INITIATION	WP_EUKARYOTIC_TRANSCRIPTION_INITIATION	41	0.390219	2.99409	0.00215983	0.00413399	0.000282522	21862	tags=100%, list=61%, signal=39%	TAF5/ERCC3/TAF12/POLR1B/GTF2H3/ERCC2/POLR1D/TAF7/POLR3B/GTF2H4/POLR3E/GTF2H1/MNAT1/GTF2A2/POLR3H/POLR2G/GTF2F2/TAF13/POLR1A/GTF2B/POLR3K/GTF2H2/TAF9/POLR2H/CCNH/POLR2C/POLR2E/POLR2I/GTF2E1/POLR2F/GTF2H2C/POLR3D/GTF2E2/CDK7/POLR1E/ILK/POLR2B/POLR2J/POLR2K/TAF6/TBP
WP_FGFR3_SIGNALLING_IN_CHONDROCYTE_PROLIFERATION_AND_TERMINAL_DIFFERENTIATION	WP_FGFR3_SIGNALLING_IN_CHONDROCYTE_PROLIFERATION_AND_TERMINAL_DIFFERENTIATION	27	0.391882	2.45559	0.00215983	0.00413399	0.000282522	21797	tags=100%, list=61%, signal=39%	PTHLH/SOX9/FGFR3/IHH/THRA/ATG5/MAP2K1/CDKN1A/CNP/RAF1/NPR2/MAPK14/MAPK1/MAPK3/MAP2K2/RBL1/MAPK11/STAT1/FGF18/MAPK13/BMP2/BMP4/FGF9/PPP2CA/PTH1R/MAPK12/SNAI1
WP_FOLLICLE_STIMULATING_HORMONE_FSH_SIGNALING_PATHWAY	WP_FOLLICLE_STIMULATING_HORMONE_FSH_SIGNALING_PATHWAY	27	0.394089	2.46942	0.00215983	0.00413399	0.000282522	21718	tags=100%, list=61%, signal=39%	PRKCA/APPL1/RPS6/EIF4EBP1/RHEB/TSC2/CREB1/MTOR/RPS6KB1/RAF1/MAPK14/GRK6/MAPK1/MAPK3/FOXO1/SGK1/H3-4/SRC/AREG/AKT1/BDNF/CGA/CYP19A1/FSHB/FSHR/PRKACA/RPS6KB2
WP_HUMAN_THYROID_STIMULATING_HORMONE_TSH_SIGNALING_PATHWAY	WP_HUMAN_THYROID_STIMULATING_HORMONE_TSH_SIGNALING_PATHWAY	65	0.384944	3.67622	0.00215983	0.00413399	0.000282522	22060	tags=100%, list=62%, signal=38%	GNAI1/RBL2/PIK3R1/BRAF/RAP1A/RPS6/TTF1/CDK2/PIK3CA/GNAI2/APEX1/ADCY2/MYL12B/MAP2K1/CREB1/GNA12/MTOR/RPS6KB1/CDK4/STAT3/RAF1/GNAQ/ADCY3/MAPK14/MAPK1/GNAS/MAPK3/GNA13/JAK2/CCND3/RB1/HRAS/RALGDS/PLCB1/GNG2/STAT1/RPS6KA1/E2F1/GNAO1/IGF1R/PDE4D/JUN/EGR1/PIK3R2/KCNIP3/SRC/FOS/RAP1GAP/AKT1/CCNE1/CDKN1B/CGA/GNAI3/GNB1/JAK1/MYC/PDPK1/PLD1/MAP2K3/MAP2K6/RAP1B/TSHB/TSHR/PAX8/TTF2
WP_LIPID_METABOLISM_PATHWAY	WP_LIPID_METABOLISM_PATHWAY	29	0.336788	2.19499	0.00215983	0.00413399	0.000282522	23770	tags=100%, list=66%, signal=34%	PRKAB2/PLIN1/PRKAG3/PRKAG1/PRKAG2/ACACA/PRKAR1A/PRKAA2/FASN/LIPE/PRKAR2A/PRKACB/AKT2/ACLY/ACSBG1/ACSS2/ABHD5/PRKAR1B/BCKDHA/PRKAR2B/AKT1/PDHA1/PRKAA1/PRKAB1/PRKACA/PRKACG/AKT3/HILPDA/PNPLA2
WP_NONGENOMIC_ACTIONS_OF_125_DIHYDROXYVITAMIN_D3	WP_NONGENOMIC_ACTIONS_OF_125_DIHYDROXYVITAMIN_D3	71	0.392001	3.91925	0.00215983	0.00413399	0.000282522	21810	tags=100%, list=61%, signal=39%	CAMK2A/RXRG/STAT2/KRAS/NRAS/DEFB4A/RSAD2/PLCD1/NFKB2/PRKCA/RXRA/PLCB3/CYP27B1/PLCB4/RXRB/PRKCZ/MED1/CAMK2G/CAMP/TYK2/PRKCE/PLCG2/SP3/ISG15/CAMK2D/MAPK8/ETS1/MAPK14/MAPK9/MAPK1/MAPK3/CAV1/TNFRSF1A/MAPK7/IKBKB/TNF/TLR4/CD40/CAMK2B/PRKCG/HRAS/PLCE1/CCL2/PLCB1/IFI44L/NFKB1/MAPK11/PRKCB/PLCB2/OAS2/STAT1/TLR8/IFNG/RELB/IFI27L2/IL6/NOD2/JUN/TLR2/MAPK13/VDR/PRKCQ/CD40LG/CYP24A1/IFNA2/CXCL8/JAK1/PRKCD/PRK…
WP_NONSMALL_CELL_LUNG_CANCER	WP_NONSMALL_CELL_LUNG_CANCER	71	0.358647	3.58577	0.00215983	0.00413399	0.000282522	22493	tags=99%, list=63%, signal=37%	RXRG/CDK6/KRAS/NRAS/CRABP1/PRKCA/PLCG1/SOS1/RXRA/PIK3R1/BRAF/PIK3R3/RXRB/EGFR/GADD45A/POLK/SOS2/DDB2/PIK3CA/TP53/BAK1/AKT2/PLCG2/STK4/MAP2K1/EML4/CDKN1A/ALK/CDK4/STAT3/RAF1/FOXO3/PIK3CB/GRB2/MAPK1/MAPK3/MAP2K2/ARAF/TGFA/FHIT/RB1/PRKCG/BAD/HRAS/RASSF1/RARB/CDKN2A/GADD45B/CYCS/PRKCB/BID/PDK1/CCND1/E2F3/ERBB2/STAT5B/E2F1/JAK3/PIK3R2/CRABP2/AKT1/BAX/CASP3/CASP8/CASP9/EGF/PIK3CD/STAT5A/AKT3/GADD45G
WP_ONCOSTATIN_M_SIGNALING_PATHWAY	WP_ONCOSTATIN_M_SIGNALING_PATHWAY	65	0.38198	3.64791	0.00215983	0.00413399	0.000282522	22166	tags=100%, list=62%, signal=38%	KRAS/IRS1/PRKCA/SOS1/PIK3R1/PTK2B/JUND/CASP7/RPS6/TIMP3/LIFR/CDK2/TP53/TYK2/PRKCE/RICTOR/SHC1/MAP2K1/CREB1/MAPK8/MTOR/VEGFA/STAT3/RAF1/NFKBIA/HIF1A/CEBPB/MAPK14/GRB2/MAPK9/PIAS3/LDLR/RELA/MAPK1/MAPK3/MAP2K2/PTPN11/IL6ST/JAK2/HRAS/CCL2/NFKB1/PRKCB/STAT1/SERPINE1/STAT5B/JAK3/JUNB/EGR1/OSM/SOCS3/PXN/SRC/FOS/MMP1/AKT1/CASP3/CDKN1B/CCN1/JAK1/MMP3/MMP13/PRKCD/PRKCH/OSMR
WP_OSTEOBLAST_DIFFERENTIATION	WP_OSTEOBLAST_DIFFERENTIATION	116	0.369082	4.69081	0.00215983	0.00413399	0.000282522	22025	tags=98%, list=61%, signal=38%	PIK3C2B/PIK3C3/SOX9/FGFR3/SMAD1/PIK3C2A/PRKCA/IHH/SMO/PIK3R1/HES6/HES2/PIK3R3/CTNNB1/SMAD4/FZD4/WNT5A/LRP5/FZD3/PRKCZ/JAG1/FGFR4/PIK3CA/PRKCE/HEY2/BMPR1A/BMPR2/WNT3/MAPK6/MAPK8/PRKCI/WNT9B/NOTCH4/PIK3CB/MAPK4/MAPK14/FZD10/MAPK9/PRKDC/DLL4/MAPK1/MAPK3/FGF6/NOTCH1/FGF3/MAPK7/WNT8B/FGF2/NOTCH2/JAG2/PRKCG/PIK3R5/SMAD9/HEY1/GLI3/FGF4/WNT5B/FGF10/MAPK11/DLL1/PRKCB/PRKD1/WNT2B/STAT1/FZD1/FGF1/WNT6/FZD7/…
WP_PATHWAYS_AFFECTED_IN_ADENOID_CYSTIC_CARCINOMA	WP_PATHWAYS_AFFECTED_IN_ADENOID_CYSTIC_CARCINOMA	65	0.339165	3.23903	0.00215983	0.00413399	0.000282522	22029	tags=95%, list=61%, signal=37%	KAT6A/FOXP2/MAGI2/FGF16/MAGI1/CMTR2/CNTN6/NSD1/KMT2C/ARID1A/ARID4B/JMJD1C/FBXW7/PTEN/SETD2/SRCAP/NCOR1/EP300/FGFR4/PIK3CA/TP53/KANSL1/DTX4/SMC1A/MGA/BRD1/ATM/KDM6A/MAML3/CTBP1/RAF1/MORF4L1/FOXO3/CEBPA/CREBBP/MYCBP/KDM6B/PRKDC/CHEK1/NOTCH1/MAP2K2/ARID5B/SMARCA2/TLK1/CHEK2/HRAS/MYBL1/BRCA1/IL17RD/ERBB2/H1-4/UHRF1/AKT1/ATRX/INSRR/MAX/MYB/MYC/MYCN/NFIB/SMARCE1/H2AC16
WP_PDGFRBETA_PATHWAY	WP_PDGFRBETA_PATHWAY	29	0.390731	2.54656	0.00215983	0.00413399	0.000282522	21839	tags=100%, list=61%, signal=39%	PRKCA/PLCG1/SOS1/PIK3R1/RASA1/MAP2K4/ELK1/PIK3CA/SHC1/MAP2K1/MAPK8/MAP3K1/STAT3/RAF1/EIF2AK2/GRB2/MAPK3/JAK2/SRF/HRAS/PRKCB/STAT1/STAT5B/JUN/FOS/JAK1/PDGFRB/STAT5A/STAT6
WP_PRADERWILLI_AND_ANGELMAN_SYNDROME	WP_PRADERWILLI_AND_ANGELMAN_SYNDROME	65	0.359471	3.43295	0.00215983	0.00413399	0.000282522	21858	tags=97%, list=61%, signal=38%	ATP10A/TYR/FEZ1/CDK6/SNORD109A/PWRN1/MKRN3/NGF/SLC45A2/HERC2/UBE3A/DLX5/PRKCZ/GABRR3/FEZ2/TP53/TUBGCP5/SNORD109B/GABRR1/CDK4/NIPA2/SNORD107/CDKN2B/CYFIP1/MDM2/SNRPN/RB1/NPAP1/GABRD/SNURF/GABRG1/CDKN2A/MSX1/CDKN2C/CCND1/NDN/E2F1/LHB/KISS1/POMC/CDC6/NIPA1/GABRR2/NHLH2/BBS4/BDNF/CCND2/CGA/FSHB/GABRA5/GABRB3/GABRG2/GABRG3/GHRH/GNRH1/HTR2C/INS/MDM4/OCA2/OXT/PCM1/PCSK1/TACR3
WP_PRIMARY_FOCAL_SEGMENTAL_GLOMERULOSCLEROSIS_FSGS	WP_PRIMARY_FOCAL_SEGMENTAL_GLOMERULOSCLEROSIS_FSGS	71	0.34431	3.44243	0.00215983	0.00413399	0.000282522	21994	tags=96%, list=61%, signal=37%	PODXL/FYN/PLCG1/MYO1E/CTNNB1/SYNPO/SMARCAL1/LRP5/TLN1/JAG1/MME/ACTN4/WT1/NCK1/CDKN1A/CD80/UTRN/DAG1/LIMS1/VCL/ITGB1/PCNA/PARVA/CD2AP/SCARB2/NOTCH1/LAMA5/CDH2/PTK2/MYH9/PTPRO/TLR4/CAMK2B/CLDN1/PLCE1/CD151/TGFB1/KRT8/INF2/TRPC6/FAT1/ITGB3/CR1/ITGB4/WNT1/KIRREL3/PAX2/DKK1/AKT1/CDKN1B/CDKN1C/COL4A3/COL4A4/COL4A5/DNM1/ILK/IRF6/ITGA3/ITGAV/LAMB2/LMX1B/LRP6/MKI67/NPHS1/PLAUR/VIM/VTN/NPHS2
WP_SELECTIVE_EXPRESSION_OF_CHEMOKINE_RECEPTORS_DURING_TCELL_POLARIZATION	WP_SELECTIVE_EXPRESSION_OF_CHEMOKINE_RECEPTORS_DURING_TCELL_POLARIZATION	29	0.407101	2.65325	0.00215983	0.00413399	0.000282522	21253	tags=100%, list=59%, signal=41%	IL5/CD28/IL4/IL18R1/CD4/CCR1/IFNGR1/TGFB1/CCR5/TGFB3/CCL3/IL12RB1/CCL4/CCR2/IFNG/IL12B/TGFB2/IL12A/CCR7/CXCR4/IL12RB2/CD40LG/CCR3/CCR4/CSF2/CXCR3/IFNGR2/IL2/IL4R
WP_STATIN_PATHWAY	WP_STATIN_PATHWAY	29	0.355729	2.31844	0.00215983	0.00413399	0.000282522	20607	tags=93%, list=58%, signal=40%	APOC3/MTTP/LIPC/ABCG8/APOB/LRP1/CYP7A1/ABCA1/HMGCR/FDFT1/APOA5/APOA2/SCARB1/LDLR/SQLE/APOE/APOA1/DGAT1/SOAT1/CETP/PLTP/ACSS1/APOC1/LCAT/PDIA2/APOA4/APOC2
WP_TCELL_RECEPTOR_AND_COSTIMULATORY_SIGNALING	WP_TCELL_RECEPTOR_AND_COSTIMULATORY_SIGNALING	29	0.399307	2.60246	0.00215983	0.00413399	0.000282522	21532	tags=100%, list=60%, signal=40%	CD28/FYN/PRKCA/PLCG1/RASA1/CSNK1A1/PTEN/CD8A/DYRK1A/PPP3CA/NFATC2/CALM1/CALM2/NFKBIA/GSK3A/DYRK2/PTPN6/NFKB1/PDK1/ZAP70/ITK/RASGRP1/LCK/CD8B/AKT1/CTLA4/GSK3B/IL2/PDCD1
WP_THE_OVERLAP_BETWEEN_SIGNAL_TRANSDUCTION_PATHWAYS_THAT_CONTRIBUTE_TO_A_RANGE_OF_LMNA_LAMINOPATHIES	WP_THE_OVERLAP_BETWEEN_SIGNAL_TRANSDUCTION_PATHWAYS_THAT_CONTRIBUTE_TO_A_RANGE_OF_LMNA_LAMINOPATHIES	56	0.349352	3.10409	0.00215983	0.00413399	0.000282522	22685	tags=98%, list=63%, signal=36%	HMGA2/MIRLET7BHG/SMAD3/LEF1/AXIN1/TCF7/MAOB/NAP1L1/MSTN/TCF7L2/CTNNB1/TLE1/CSNK1A1/EMD/APC/HES1/CDKN1A/LMNA/TARBP2/CDK4/CEBPB/DICER1/CEBPA/CREBBP/TMPO/NOTCH1/ICMT/SMAD2/AGO2/RB1/HES5/TGFB1/FNTA/ACTB/E2F1/TCF7L1/TGFB2/JUNB/CTSK/CEBPD/MAOA/WNT10B/BMP2/RUNX2/GSK3B/HDAC1/MYOD1/TNFRSF11B/PPARG/SPP1/SREBF1/WNT7B/KAT2B/ZMPSTE24/LEMD3
WP_VITAMIN_A_AND_CAROTENOID_METABOLISM	WP_VITAMIN_A_AND_CAROTENOID_METABOLISM	41	0.305788	2.34626	0.00215983	0.00413399	0.000282522	20461	tags=88%, list=57%, signal=38%	RXRG/CYP2E1/RBP1/CD36/RBP7/CRABP1/AWAT2/RXRA/RETSAT/RLBP1/RPE65/ADH4/ABCG8/SULT1A1/RXRB/RARG/RDH10/RDH5/LRAT/ALDH1A1/SCARB1/BCO1/MAPK1/RARA/RARB/DGAT1/ALDH1A2/ADH1A/ALDH1A3/RBP4/RDH12/SULT2B1/CRABP2/CYP26B1/RBP2/CYP26A1
KEGG_ENDOMETRIAL_CANCER	KEGG_ENDOMETRIAL_CANCER	52	0.359843	3.1094	0.0021645	0.00413399	0.000282522	21563	tags=96%, list=60%, signal=38%	CTNNA2/KRAS/NRAS/LEF1/AXIN1/TCF7/SOS1/PIK3R1/BRAF/CTNNA1/PIK3R3/TCF7L2/CTNNB1/APC2/PTEN/EGFR/SOS2/ELK1/APC/PIK3CA/TP53/AKT2/MLH1/MAP2K1/RAF1/FOXO3/PIK3CB/GRB2/MAPK1/MAPK3/MAP2K2/ARAF/BAD/HRAS/PIK3R5/CCND1/ERBB2/TCF7L1/PIK3R2/CDH1/AXIN2/AKT1/CASP9/EGF/GSK3B/ILK/MYC/PDPK1/PIK3CD/PIK3CG
KEGG_GLYCEROLIPID_METABOLISM	KEGG_GLYCEROLIPID_METABOLISM	48	0.328492	2.7195	0.0021645	0.00413399	0.000282522	22569	tags=96%, list=63%, signal=36%	ALDH1B1/GPAM/ALDH3A2/DGKE/AWAT2/PLPP3/GLYCTK/PNPLA3/LIPC/ALDH9A1/DGKI/AKR1A1/ALDH7A1/DGKD/LIPG/DGKQ/AGPAT1/PLPP1/TKFC/LCLAT1/GK2/AGK/DGAT2/DGKB/DGKG/GK/GLA/AGPAT2/DGAT1/GPAT4/MBOAT1/CEL/AKR1B1/AGPAT4/DGKH/GPAT3/MBOAT2/PLPP2/ALDH2/DGKA/PNLIP/PNLIPRP1/PNLIPRP2/LIPF/DGKZ/MGLL
KEGG_LONG_TERM_DEPRESSION	KEGG_LONG_TERM_DEPRESSION	69	0.368418	3.65393	0.0021645	0.00413399	0.000282522	21606	tags=97%, list=60%, signal=39%	PPP1R17/KRAS/NRAS/GNAI1/PRKCA/BRAF/GRIA3/RYR1/PLCB3/PLCB4/GRM1/ITPR3/PLA2G6/GRM5/JMJD7-PLA2G4B/PLA2G3/GNAI2/PLA2G12A/PLA2G4B/ITPR1/GNA11/MAP2K1/GNA12/PLA2G10/RAF1/GNAQ/PLA2G2F/PLA2G12B/PPP2R1A/MAPK1/GNAS/MAPK3/MAP2K2/PLA2G1B/IGF1/GNA13/ARAF/PPP2CB/PPP2R1B/PLA2G2C/PRKCG/HRAS/PLCB1/PLA2G4A/GUCY1A1/GUCY1B1/PRKG1/PRKCB/PLCB2/CACNA1A/GNAO1/IGF1R/PLA2G4E/PRKG2/GNAZ/NOS1/PLA2G2A/CRH/CRHR1/GNAI3/GRIA1/GR…
KEGG_LONG_TERM_POTENTIATION	KEGG_LONG_TERM_POTENTIATION	69	0.351567	3.48681	0.0021645	0.00413399	0.000282522	21670	tags=96%, list=60%, signal=38%	CAMK2A/ADCY8/GRIN2B/KRAS/NRAS/CALML3/RPS6KA2/PPP1CA/PRKCA/BRAF/PLCB3/RAP1A/PLCB4/RPS6KA3/GRM1/RAPGEF3/ITPR3/GRM5/CAMK2G/EP300/PPP3CB/CALML6/PRKACB/ITPR1/MAP2K1/CAMK2D/PPP3CA/PPP1R12A/PPP3R1/PPP1CC/CALM1/RAF1/CALM2/GNAQ/PPP3R2/CREBBP/CALM3/MAPK1/MAPK3/ATF4/MAP2K2/CHP1/ARAF/CAMK2B/CACNA1C/PRKCG/GRIN2C/HRAS/PLCB1/PRKCB/PLCB2/RPS6KA1/CAMK4/PRKX/GRIN1/PPP1CB/ADCY1/GRIA1/GRIA2/GRIN2A/GRIN2D/PPP1R1A/PPP…
KEGG_METABOLISM_OF_XENOBIOTICS_BY_CYTOCHROME_P450	KEGG_METABOLISM_OF_XENOBIOTICS_BY_CYTOCHROME_P450	69	0.314618	3.12035	0.0021645	0.00413399	0.000282522	23526	tags=97%, list=66%, signal=33%	CYP1B1/CYP1A2/CYP3A4/CYP2E1/UGT1A1/CYP3A5/UGT1A4/GSTZ1/GSTM4/ALDH3A1/UGT2B10/GSTM3/CYP3A43/ADH4/GSTA4/AKR1C2/MGST3/UGT1A6/MGST2/ADH1C/AKR1C4/GSTO1/GSTO2/CYP2C8/AKR1C1/CYP2B6/EPHX1/ADH7/GSTA1/AKR1C3/UGT1A7/CYP2C18/GSTP1/DHDH/ALDH3B1/CYP2C9/UGT2B15/GSTA2/CYP1A1/GSTM1/ADH1A/CYP3A7/UGT1A9/UGT2B4/ALDH1A3/GSTA3/UGT1A8/UGT1A5/UGT2B11/UGT2A3/CYP2C19/ADH5/ADH1B/ADH6/ALDH3B2/CYP2F1/GSTM2/GSTM5/GSTT2/MGST1/…
KEGG_MTOR_SIGNALING_PATHWAY	KEGG_MTOR_SIGNALING_PATHWAY	52	0.321174	2.77526	0.0021645	0.00413399	0.000282522	22949	tags=96%, list=64%, signal=35%	RPS6KA2/TSC1/EIF4B/PIK3R1/BRAF/VEGFD/PIK3R3/ULK3/RPS6KA3/PRKAA2/RPS6/EIF4EBP1/ULK1/PIK3CA/RHEB/AKT2/TSC2/RICTOR/STRADA/MTOR/RPS6KB1/ULK2/VEGFA/MLST8/HIF1A/PIK3CB/CAB39/RPTOR/STK11/VEGFC/MAPK1/MAPK3/IGF1/PIK3R5/DDIT4/RPS6KA1/PGF/PIK3R2/AKT1/EIF4E/INS/PDPK1/PIK3CD/PIK3CG/PRKAA1/RPS6KB2/VEGFB/EIF4E2/AKT3/RPS6KA6
KEGG_PANCREATIC_CANCER	KEGG_PANCREATIC_CANCER	69	0.377828	3.74726	0.0021645	0.00413399	0.000282522	22316	tags=100%, list=62%, signal=38%	CDK6/KRAS/SMAD3/BCL2L1/PIK3R1/BRAF/VEGFD/PIK3R3/SMAD4/TGFBR2/EGFR/PIK3CA/TP53/RAC3/AKT2/TGFBR1/RALB/RALBP1/MAP2K1/MAPK8/RALA/VEGFA/CDK4/STAT3/RAF1/PIK3CB/VEGFC/MAPK9/CDC42/RELA/MAPK1/MAPK3/SMAD2/ARAF/IKBKB/TGFA/RAC1/BRCA2/RB1/BAD/PIK3R5/RALGDS/TGFB1/NFKB1/CDKN2A/TGFB3/STAT1/CCND1/E2F3/ERBB2/RAD51/E2F1/RAC2/TGFB2/PGF/PIK3R2/MAPK10/AKT1/CASP9/CHUK/EGF/JAK1/PIK3CD/PIK3CG/PLD1/VEGFB/IKBKG/ARHGEF6/AKT3
KEGG_STARCH_AND_SUCROSE_METABOLISM	KEGG_STARCH_AND_SUCROSE_METABOLISM	52	0.322187	2.78402	0.0021645	0.00413399	0.000282522	23607	tags=98%, list=66%, signal=33%	UGP2/HK2/UGT1A1/UGT1A4/GBA3/UGT2B10/PGM1/ENPP1/GBE1/UGT1A6/PYGM/GANC/UXS1/GAA/UGDH/ENPP3/TREH/UGT1A7/GUSB/G6PC2/GPI/G6PC/UGT2B15/HK1/UGT1A9/HK3/UGT2B4/UGT1A8/UGT1A5/UGT2B11/UGT2A3/AMY2B/GCK/AGL/AMY1A/AMY1B/AMY1C/AMY2A/GYS1/GYS2/PYGB/PYGL/SI/UGT2B7/UGT2B17/MGAM/UGT2A1/UGT2B28/UGT1A10/UGT1A3/PGM2
KEGG_T_CELL_RECEPTOR_SIGNALING_PATHWAY	KEGG_T_CELL_RECEPTOR_SIGNALING_PATHWAY	106	0.340132	4.12965	0.0021645	0.00413399	0.000282522	22316	tags=96%, list=62%, signal=36%	KRAS/NRAS/IL5/CD28/FYN/CD3D/NFATC3/MALT1/PLCG1/SOS1/PIK3R1/PIK3R3/NFATC1/IL4/VAV1/MAP2K7/SOS2/PIK3CA/CD8A/PTPRC/PPP3CB/AKT2/MAP3K14/NCK1/MAP2K1/CBLB/CBL/NFAT5/PPP3CA/TEC/PPP3R1/NFATC2/CDK4/RAF1/NFKBIA/PIK3CB/PPP3R2/MAPK14/GRB2/MAPK9/CDC42/RHOA/RELA/MAPK1/LAT/MAPK3/MAP3K7/PAK4/DLG1/PAK2/MAP2K2/CD4/PTPN6/CHP1/IKBKB/TNF/HRAS/PIK3R5/PAK1/CD247/IL10/NFKB1/MAPK11/LCP2/VAV3/ZAP70/ITK/IFNG/RASGRP1/LCK/CD…
PID_AJDISS_2PATHWAY	PID_AJDISS_2PATHWAY	48	0.380009	3.146	0.0021645	0.00413399	0.000282522	21477	tags=98%, list=60%, signal=39%	RIN2/TIAM1/GFRA1/FYN/ABL1/CTNNA1/CTNNB1/GDNF/CABLES1/EGFR/ROBO1/MET/JUP/GNA12/DSP/SNX1/HGS/RAB5A/CREBBP/CDC42/SLIT1/PTPN1/CDH2/GNA13/PTPN6/ADAM10/IQGAP1/RAC1/ARF6/RAB7A/HRAS/CBLL1/IGF1R/CDH1/MEP1B/NTRK2/SRC/RET/DNM2/IGF2/BDNF/CASP3/CTNND1/EGF/MMP3/MMP7/NME1
PID_AR_TF_PATHWAY	PID_AR_TF_PATHWAY	52	0.371499	3.21012	0.0021645	0.00413399	0.000282522	22536	tags=100%, list=63%, signal=37%	RXRG/AR/APPBP2/TRIM24/RXRA/NR2C2/SENP1/RXRB/RCHY1/MAP2K4/NCOA2/KAT5/SMARCC1/SIRT1/EP300/GATA2/POU2F1/NCOA1/HSP90AA1/NR2C1/CARM1/MAPK8/DNAJA1/RACK1/REL/MAPK14/CEBPA/CREBBP/EHMT2/MDM2/ZMIZ2/SMARCA2/TMPRSS2/PKN1/FOXO1/HDAC7/JUN/EGR1/PDE9A/SRC/NR0B1/KLK3/NR3C1/GSK3B/HDAC1/KLK2/MAP2K6/SMARCE1/SRY/KAT2B/HOXB13/KAT7
PID_CDC42_PATHWAY	PID_CDC42_PATHWAY	69	0.360837	3.57874	0.0021645	0.00413399	0.000282522	22401	tags=99%, list=63%, signal=37%	TIAM1/ATF2/CDC42BPA/PIK3R1/BRAF/CTNNA1/CTNNB1/YES1/MAP2K7/PRKCZ/MAP2K4/EPS8/WASL/APC/PIK3CA/PRKCE/PAX6/CBL/MAPK8/MTOR/RPS6KB1/MAP3K1/PARD6A/EXOC7/RAF1/MAPK14/ACTR2/MAPK9/CDC42/ACTR3/MAPK1/MAPK3/BCAR1/PAK4/DLG1/ARHGDIA/PAK2/ARPC4/CFL1/ARPC5/IQGAP1/RAC1/LIMK1/HES5/ARPC3/HRAS/PAK1/LIMK2/TNK2/ARPC1B/ENAH/JUN/RASGRF1/CDH1/IQGAP3/SRC/F2RL2/MAP3K11/GSK3B/MYL2/SEPTIN2/PLD1/MAP2K3/MAP2K6/ARHGEF7/ARHGEF6/A…
PID_ECADHERIN_NASCENT_AJ_PATHWAY	PID_ECADHERIN_NASCENT_AJ_PATHWAY	38	0.376663	2.81935	0.0021645	0.00413399	0.000282522	22346	tags=100%, list=62%, signal=38%	TIAM1/AFDN/PIK3R1/CTNNA1/KLHL20/CTNNB1/RAP1A/TJP1/ABI1/PIK3CA/JUP/CSNK2A1/AP1M1/RAPGEF1/CDC42/RHOA/NCKAP1/DLG1/IQGAP1/RAC1/ARF6/CSNK2B/PIP5K1C/ITGAE/CCND1/CRK/ENAH/CYFIP2/CDH1/SRC/CTTN/AKT1/CSNK2A2/CTNND1/ITGB7/NME1/RAP1B/WASF2
PID_ERBB4_PATHWAY	PID_ERBB4_PATHWAY	38	0.345301	2.58461	0.0021645	0.00413399	0.000282522	22518	tags=97%, list=63%, signal=36%	WWOX/GRIN2B/YAP1/FYN/PIK3R1/PIK3R3/NCOR1/PIK3CA/HBEGF/CBFA2T3/SHC1/PRLR/PIK3CB/NRG1/GRB2/LRIG1/ADAM17/MAPK1/MAPK3/MDM2/JAK2/PRL/ERBB2/STAT5B/TAB2/PIK3R2/NRG3/ERBB4/ITCH/BTC/DLG4/EREG/NEDD4/PIK3CD/STAT5A/NRG2/WWP1
PID_FAS_PATHWAY	PID_FAS_PATHWAY	38	0.383369	2.86955	0.0021645	0.00413399	0.000282522	22106	tags=100%, list=62%, signal=38%	EZR/PIK3R1/PIK3R3/BIRC2/MAP2K7/PIK3CA/SYK/SMPD1/CFLAR/MAPK8/MAP3K1/PIK3CB/MAPK14/CLTC/MAPK9/FADD/BIRC3/IKBKB/CASP10/BTK/MAPK11/BID/FASLG/FAIM2/PIK3R2/MAPK10/SRC/AKT1/FAS/CASP3/CASP8/CHUK/PDPK1/PIK3CD/MAP2K6/RFC1/IKBKG/RIPK1
PID_HES_HEY_PATHWAY	PID_HES_HEY_PATHWAY	48	0.332663	2.75404	0.0021645	0.00413399	0.000282522	21672	tags=94%, list=60%, signal=37%	AR/HES6/SPEN/TLE1/NCOR1/YY1/EP300/HEY2/ARNT/HES1/NCOA1/MAML1/CAMK2D/CTBP1/STAT3/TCF3/PARP1/HIF1A/GAA/GHR/BGLAP/NCOR2/CREBBP/GATA4/NOTCH1/CD4/KDR/JAK2/RB1/HEY1/ID1/E2F1/MAML2/RBPJ/TWIST1/ASCL1/RUNX2/CDKN1B/RCAN1/GATA1/GATA6/HDAC1/MYB/MYOD1/RBBP8
PID_KIT_PATHWAY	PID_KIT_PATHWAY	52	0.352264	3.04391	0.0021645	0.00413399	0.000282522	21838	tags=96%, list=61%, signal=38%	PIK3C2B/SOS1/PIK3R1/VAV1/GRB10/PTEN/GAB1/EPOR/PIK3CA/SHC1/MAP2K1/CBL/CRKL/TEC/MAPK8/RPS6KB1/STAT3/RAF1/FOXO3/BCL2/GRB2/SH2B2/CREBBP/SPRED1/SH2B3/MAPK3/MAP2K2/PTPN11/PTPN6/JAK2/PTPRO/KITLG/BAD/HRAS/MAP4K1/STAT1/GRAP2/SOCS1/EPO/AKT1/DOK1/FER/GSK3B/KIT/LYN/MATK/MITF/PDPK1/SNAI2/STAT5A
PID_NFAT_3PATHWAY	PID_NFAT_3PATHWAY	52	0.372421	3.21809	0.0021645	0.00413399	0.000282522	22503	tags=100%, list=63%, signal=37%	PRKCA/NFATC3/BCL2L1/NFATC1/RCAN2/CSNK1A1/YWHAE/PRKCZ/PIM1/EP300/PRKCE/PPP3CB/XPO1/YWHAG/NUP214/CSNK2A1/PPP3CA/CABIN1/MAPK8/PPP3R1/MAP3K1/KPNB1/NFATC2/MEF2D/MAPK14/BCL2/CREBBP/MAPK9/FKBP8/YWHAB/RAN/MAPK3/CHP1/PRKCG/BAD/FKBP1A/PRKCB/YWHAZ/NR4A1/CAMK4/PRKCQ/SFN/CASP3/RCAN1/GSK3B/KPNA2/PRKACA/PRKCD/PRKCH/YWHAH/AKAP5/YWHAQ
PID_P38_ALPHA_BETA_DOWNSTREAM_PATHWAY	PID_P38_ALPHA_BETA_DOWNSTREAM_PATHWAY	38	0.386414	2.89235	0.0021645	0.00413399	0.000282522	21997	tags=100%, list=61%, signal=39%	ESR1/ATF2/ATF1/ELK4/MKNK1/ATF6/EIF4EBP1/TP53/RPS6KA5/MEF2A/MAPKAPK5/HBP1/CREB1/CSNK2A1/USF1/CEBPB/MAPKAPK2/GDI1/MAPK14/MEF2C/RPS6KA4/RAB5A/CSNK2B/PLA2G4A/HSPB1/DDIT3/MAPK11/KRT8/JUN/PPARGC1A/PTGS2/NOS2/CSNK2A2/EIF4E/KRT19/MITF/SLC9A1/MAPKAPK3
PID_TAP63_PATHWAY	PID_TAP63_PATHWAY	52	0.332141	2.87002	0.0021645	0.00413399	0.000282522	23944	tags=100%, list=67%, signal=33%	SPATA18/SHH/GPX2/ABL1/FDXR/EGR2/CABLES1/ADA/TP63/GADD45A/TFAP2C/NOC2L/JAG1/SSRP1/EP300/TRAF4/HBP1/CDKN1A/DICER1/MDM2/IKBKB/PML/CDKN2A/DST/GDF15/MFGE8/ITGB4/PMAIP1/ITCH/VDR/NQO1/EVPL/S100A2/FAS/BAX/CHUK/FLOT2/IGFBP3/ITGA3/OGG1/SERPINB5/PRKCD/SMARCD3/SP1/DHRS3/TP53I3/CLCA2/YWHAQ/WWP1/BBC3/PERP/AEN
PID_VEGFR1_2_PATHWAY	PID_VEGFR1_2_PATHWAY	69	0.387924	3.84739	0.0021645	0.00413399	0.000282522	21955	tags=100%, list=61%, signal=39%	NOS3/FYN/PRKCA/PLCG1/PRKAG1/PIK3R1/BRAF/AKAP1/FLT1/CTNNA1/PTK2B/CTNNB1/GRB10/PRKAA2/GAB1/FES/CDH5/PIK3CA/ROCK1/SHB/CAMKK2/NCK1/HSP90AA1/MAP2K1/CBL/FBXW11/VEGFA/RAF1/MAPKAPK2/MAPK14/GRB2/HGS/VCL/CDC42/RHOA/PTPN2/MAPK1/MAPK3/PAK2/HSP90AB1/MAP2K2/CAV1/PTK2/KDR/PTPN11/PTPN6/IQGAP1/MAPK11/PRKCB/ITGB3/PTPRJ/NCK2/MYOF/SH2D2A/PXN/SRC/DNM2/AKT1/ARF1/ITGAV/NEDD4/PDPK1/PRKAA1/PRKAB1/PRKACA/PRKCD/MAP2K3/MAP2…
REACTOME_AQUAPORIN_MEDIATED_TRANSPORT	REACTOME_AQUAPORIN_MEDIATED_TRANSPORT	52	0.338898	2.92841	0.0021645	0.00413399	0.000282522	21618	tags=94%, list=60%, signal=37%	ADCY8/AQP1/AVPR2/AQP11/GNG7/MYO5B/GNG10/PRKAR1A/ADCY6/GNB2/MIP/PRKAR2A/PRKACB/AVP/ADCY2/ADCY4/GNG13/ADCY9/RAB11A/ADCY5/ADCY3/AQP4/GNG11/GNAS/GNG12/AQP12A/AQP7/PRKAR1B/AQP3/GNB4/GNG2/GNGT2/ADCY7/PRKAR2B/GNB5/GNB3/AQP6/GNG4/ADCY1/GNGT1/AQP5/AQP9/AQP8/AQP2/GNB1/GNG3/GNG5/PRKACA/PRKACG
REACTOME_BRANCHED_CHAIN_AMINO_ACID_CATABOLISM	REACTOME_BRANCHED_CHAIN_AMINO_ACID_CATABOLISM	21	0.49373	2.72435	0.0021645	0.00413399	0.000282522	9480	tags=76%, list=26%, signal=56%	HIBADH/BCKDHB/HSD17B10/DBT/ACAT1/ALDH6A1/MCCC2/MCCC1/AUH/ACAD8/DLD/SLC25A44/ACADSB/ECHS1/BCAT2/BCKDK
REACTOME_COMPLEX_I_BIOGENESIS	REACTOME_COMPLEX_I_BIOGENESIS	48	0.39688	3.28567	0.0021645	0.00413399	0.000282522	13355	tags=77%, list=37%, signal=48%	NDUFB8/NUBPL/NDUFAF6/NDUFA12/NDUFS2/NDUFA5/ECSIT/NDUFAB1/NDUFAF7/NDUFV3/NDUFB10/NDUFA11/NDUFA7/NDUFB2/TMEM126B/NDUFS4/NDUFC1/NDUFB6/NDUFS3/NDUFB1/ACAD9/TIMMDC1/NDUFS7/NDUFB7/NDUFAF5/NDUFS5/NDUFA2/NDUFB5/NDUFAF4/NDUFA3/NDUFAF1/NDUFS8/NDUFB11/NDUFAF2/NDUFB4/NDUFV2/NDUFA8
REACTOME_COSTIMULATION_BY_THE_CD28_FAMILY	REACTOME_COSTIMULATION_BY_THE_CD28_FAMILY	69	0.311409	3.08852	0.0021645	0.00413399	0.000282522	24169	tags=99%, list=67%, signal=32%	CD28/FYN/CD3D/PIK3R1/HLA-DQB1/PIK3R3/YES1/VAV1/PPP2R5C/PIK3CA/TRAV19/AKT2/RICTOR/MAP3K14/CD80/PPP2R5D/MTOR/MLST8/PPP2R5B/PPP2R1A/GRB2/PPP2R5E/CDC42/CD274/CSK/PAK2/CD4/PTPN11/PTPN6/TNFRSF14/PPP2CB/PPP2R1B/RAC1/PAK1/TRBV12-3/CD86/CD247/TRAV29DV5/TRBV7-9/HLA-DRA/LCK/CD3G/HLA-DRB5/HLA-DPB1/BTLA/HLA-DQA2/GRAP2/TRAV8-4/CD3E/HLA-DQA1/PIK3R2/ICOS/PAK3/SRC/AKT1/CTLA4/HLA-DPA1/HLA-DRB1/LYN/PDCD1/PDPK1/PPP2…
REACTOME_DNA_DAMAGE_BYPASS	REACTOME_DNA_DAMAGE_BYPASS	48	0.375203	3.10621	0.0021645	0.00413399	0.000282522	22402	tags=100%, list=63%, signal=38%	UBB/REV3L/POLI/RCHY1/POLK/RPA1/REV1/UBC/USP10/UBE2B/DTL/POLH/UBA52/RPA3/VCP/DDB1/ISG15/SPRTN/CUL4A/RPS27A/POLE4/POLE2/USP43/POLE3/USP1/CUL4B/POLD3/TRIM25/PCNA/RAD18/NPLOC4/POLD4/RFC5/RFC2/RPA2/POLE/RFC4/WDR48/POLD1/POLD2/RFC1/RFC3/UBA7/UFD1/UBE2L6/PCLAF/RBX1/MAD2L2
REACTOME_FCGR_ACTIVATION	REACTOME_FCGR_ACTIVATION	69	0.350533	3.47654	0.0021645	0.00413399	0.000282522	23292	tags=100%, list=65%, signal=35%	IGHV3-13/IGLV1-40/FYN/YES1/FCGR2A/SYK/IGKV5-2/IGLV1-44/IGHV3-53/IGHV1-46/IGKV1D-39/FCGR3A/CD247/CD3G/IGKV1D-12/SRC/IGKV2-30/IGLV7-43/IGHV4-34/IGHG4/IGHV3-48/IGLV3-25/IGKV1-5/IGLV3-1/IGLC3/IGLV2-23/IGLV2-14/IGHV3-30/IGLV6-57/IGKV3-15/IGLV1-47/IGKV4-1/IGKV1-17/IGLV2-11/IGHV3-23/IGHV3-11/IGHV4-39/IGHG1/IGLV3-21/IGKV3-20/IGLV3-19/FCGR1A/FGR/HCK/IGHG2/IGLC2/LYN/IGHV4-59/IGHV3-33/IGHV3-7/IGHV2-70/IGHV2…
REACTOME_FORMATION_OF_FIBRIN_CLOT_CLOTTING_CASCADE_	REACTOME_FORMATION_OF_FIBRIN_CLOT_CLOTTING_CASCADE_	38	0.396585	2.96848	0.0021645	0.00413399	0.000282522	21633	tags=100%, list=60%, signal=40%	F11/F8/PROC/TFPI/SERPINC1/PRCP/PROS1/SERPIND1/F10/CD177/A2M/GP1BA/F2R/F12/KNG1/F13B/F2/SERPING1/PROCR/THBD/FGG/FGA/FGB/SERPINA5/F13A1/KLKB1/VWF/SERPINE2/F3/F5/C1QBP/F7/F9/GP5/GP9/PF4/PF4V1/PRTN3
REACTOME_FORMATION_OF_TC_NER_PRE_INCISION_COMPLEX	REACTOME_FORMATION_OF_TC_NER_PRE_INCISION_COMPLEX	52	0.438875	3.79232	0.0021645	0.00413399	0.000282522	11807	tags=77%, list=33%, signal=52%	UBB/COPS5/ERCC6/ERCC8/COPS4/COPS6/ERCC3/GTF2H3/COPS7A/ERCC2/USP7/XAB2/GTF2H4/AQR/PPIE/EP300/ZNF830/UBC/GTF2H1/MNAT1/UVSSA/POLR2G/UBA52/TCEA1/DDB1/PRPF19/CUL4A/RPS27A/ISY1/XPA/GTF2H2/POLR2H/CCNH/POLR2C/POLR2E/COPS8/CUL4B/COPS2/POLR2D/POLR2L
REACTOME_G_ALPHA_Z_SIGNALLING_EVENTS	REACTOME_G_ALPHA_Z_SIGNALLING_EVENTS	48	0.354928	2.93836	0.0021645	0.00413399	0.000282522	21620	tags=96%, list=60%, signal=38%	RGSL1/ADCY8/GNAI1/ADRA2A/PRKCA/GNG7/GNG10/ADCY6/GNB2/PRKCE/GNAI2/ADCY2/ADCY4/GNG13/ADCY9/ADCY5/ADCY3/GNG11/GNAS/GNG12/RGS17/PRKCG/GNB4/GNG2/RGS16/GNGT2/ADCY7/GNB5/PRKCB/RGS20/RGS19/GNB3/RGS4/GNG4/ADCY1/GNAZ/GNGT1/PRKCQ/ADRA2B/ADRA2C/GNAI3/GNB1/GNG3/GNG5/PRKCD/PRKCH
REACTOME_HSF1_DEPENDENT_TRANSACTIVATION	REACTOME_HSF1_DEPENDENT_TRANSACTIVATION	38	0.395021	2.95676	0.0021645	0.00413399	0.000282522	21689	tags=100%, list=61%, signal=40%	CAMK2A/HSPB2/UBB/FKBP4/AKT1S1/PTGES3/CAMK2G/EP300/DNAJB6/DEDD2/HSP90AA1/HSPA8/CAMK2D/HSPB8/MTOR/MRPL18/HSBP1/MLST8/DNAJB1/RPTOR/CREBBP/HSP90AB1/HSPA1L/CAMK2B/HSPA6/HSF1/HSPB1/HSPH1/SERPINH1/TNFRSF21/CRYBA4/COL4A6/CRYAB/GML/HSPA1A/HSPA1B/HSPA2/RLN1
REACTOME_INTRINSIC_PATHWAY_FOR_APOPTOSIS	REACTOME_INTRINSIC_PATHWAY_FOR_APOPTOSIS	52	0.360765	3.11737	0.0021645	0.00413399	0.000282522	22920	tags=100%, list=64%, signal=36%	TFDP1/BCL2L1/AVEN/SEPTIN4/APIP/TP63/YWHAE/CASP7/TP53/BAK1/AKT2/TP73/DYNLL2/XIAP/YWHAG/NMT1/PPP1R13B/MAPK8/PPP3R1/STAT3/BCL2/UACA/YWHAB/MAPK1/MAPK3/CARD8/BAD/TFDP2/CDKN2A/GZMB/CYCS/YWHAZ/BID/BMF/E2F1/PMAIP1/SFN/AKT1/APAF1/BAX/C1QBP/CASP3/CASP8/CASP9/PPP3CC/TP53BP2/YWHAH/DYNLL1/AKT3/BCL2L11/YWHAQ/BBC3
REACTOME_MOLECULES_ASSOCIATED_WITH_ELASTIC_FIBRES	REACTOME_MOLECULES_ASSOCIATED_WITH_ELASTIC_FIBRES	38	0.361087	2.70277	0.0021645	0.00413399	0.000282522	21955	tags=97%, list=61%, signal=38%	ELN/GDF5/FBLN2/ITGA8/MFAP3/MFAP5/LTBP3/ITGB1/ITGB5/LTBP1/FBLN5/FBN1/LTBP4/TGFB1/EMILIN2/TGFB3/EMILIN1/EFEMP2/ITGB3/LTBP2/EFEMP1/TGFB2/EMILIN3/FBN2/MFAP4/BMP2/MFAP2/ITGB6/BMP7/ITGB8/FBN3/BMP4/FBLN1/FN1/ITGAV/MFAP1/VTN
REACTOME_NEGATIVE_REGULATION_OF_MET_ACTIVITY	REACTOME_NEGATIVE_REGULATION_OF_MET_ACTIVITY	21	0.496613	2.74026	0.0021645	0.00413399	0.000282522	14584	tags=90%, list=41%, signal=54%	SH3GL3/UBB/HGF/USP8/EPS15/UBC/MET/STAM/UBA52/RPS27A/CBL/SH3KBP1/STAM2/GRB2/HGS/LRIG1/PTPN2/PTPN1/SH3GL1
REACTOME_NUCLEAR_RECEPTOR_TRANSCRIPTION_PATHWAY	REACTOME_NUCLEAR_RECEPTOR_TRANSCRIPTION_PATHWAY	52	0.368562	3.18474	0.0021645	0.00413399	0.000282522	21944	tags=98%, list=61%, signal=38%	RXRG/ESR1/AR/NR2F1/NR1I3/THRA/RXRA/NR5A2/NR3C2/NRBP1/PPARA/NR1H4/NR1H3/NR2C2/RXRB/NR2E3/THRB/MED1/RARG/NCOR1/ESRRA/PPARD/NR2C1/NR2F6/NRBF2/NCOR2/RORA/HNF4A/NR6A1/RARA/RORB/ESRRB/RARB/NR4A1/NR1D2/NR0B2/NR1I2/NR5A1/NR4A2/NR4A3/VDR/NR1D1/NR0B1/ESRRG/ESR2/NR3C1/HNF4G/PGR/PPARG/NR2E1/NR1H2
REACTOME_OVARIAN_TUMOR_DOMAIN_PROTEASES	REACTOME_OVARIAN_TUMOR_DOMAIN_PROTEASES	38	0.345485	2.58599	0.0021645	0.00413399	0.000282522	12997	tags=71%, list=36%, signal=45%	ESR1/UBB/NOD1/RNF135/RIPK2/RNF128/PTEN/ZRANB1/OTUD5/TNIP2/OTUB2/APC/UBC/TP53/UBA52/OTUD7A/VCP/OTUB1/RPS27A/DDX58/IFIH1/TRAF6/MAVS/TRIM25/RHOA/VCPIP1/TRAF3
REACTOME_PLATELET_AGGREGATION_PLUG_FORMATION_	REACTOME_PLATELET_AGGREGATION_PLUG_FORMATION_	38	0.371801	2.78296	0.0021645	0.00413399	0.000282522	22520	tags=100%, list=63%, signal=37%	ADRA2A/SOS1/RAP1A/RAPGEF3/TLN1/MPL/SYK/SHC1/RASGRP2/GP1BA/GRB2/BCAR1/CSK/PTPN1/PTK2/F2/FGG/FGA/FGB/ITGA2B/ITGB3/CRK/RASGRP1/COL1A2/THPO/COL1A1/SRC/VWF/APBB1IP/ADRA2B/ADRA2C/AKT1/FN1/GP5/GP9/PDPK1/RAP1B/RAPGEF4
REACTOME_RAB_REGULATION_OF_TRAFFICKING	REACTOME_RAB_REGULATION_OF_TRAFFICKING	122	0.311539	4.10154	0.0021645	0.00413399	0.000282522	22927	tags=95%, list=64%, signal=34%	RIN2/MON1B/TSC1/DENND2D/RAB4A/DENND5B/SYTL1/DENND4C/TRAPPC8/GABARAP/SBF2/TBC1D14/RAB7B/RIC1/RAB1A/TRAPPC6A/RABEP1/TBC1D2/TRAPPC10/RAB11B/YWHAE/RAB3GAP1/RAB3A/ANKRD27/ULK1/RAB9B/DENND1A/DENND4B/RAB3IP/CHM/TRAPPC5/GGA1/TRAPPC6B/AKT2/TSC2/RABGEF1/RGP1/SBF1/DENND1C/TBC1D15/RAB1B/GDI2/RAB3GAP2/HPS4/TRAPPC13/RAB14/TRAPPC2L/TRAPPC3/RABGAP1/TRAPPC2/TBC1D24/TBC1D13/RAB21/RAB18/TBC1D16/RAB9A/RAB5C/RAB11A/M…
REACTOME_REGULATION_OF_INSULIN_LIKE_GROWTH_FACTOR_IGF_TRANSPORT_AND_UPTAKE_BY_INSULIN_LIKE_GROWTH_FACTOR_BINDING_PROTEINS_IGFBPS_	REACTOME_REGULATION_OF_INSULIN_LIKE_GROWTH_FACTOR_IGF_TRANSPORT_AND_UPTAKE_BY_INSULIN_LIKE_GROWTH_FACTOR_BINDING_PROTEINS_IGFBPS_	122	0.34107	4.49033	0.0021645	0.00413399	0.000282522	22763	tags=98%, list=64%, signal=36%	MEPE/EVA1A/AMELX/MIA3/PROC/PLG/ITIH2/ALB/FAM20C/FAM20A/SERPINC1/AHSG/ENAM/APOB/MBTPS1/TF/SERPIND1/APLP2/FSTL1/SERPINA10/C4A/IGFBP5/SPARCL1/CST3/TMEM132A/C3/IGFALS/KNG1/KTN1/VWA1/PCSK9/PDIA6/APOA5/APOA2/HSP90B1/GAS6/IGFBP1/CALU/LAMC1/PAPPA/PRKCSH/SHISA5/NUCB1/P4HB/DNAJC3/APOL1/FSTL3/LGALS1/APP/IGF1/CDH2/ANO8/MGAT4A/QSOX1/VGF/TNC/LTBP1/ADAM10/FUCA2/WFS1/F2/IGFBP4/LAMB1/FBN1/MEN1/AFP/GOLM1/APOE/APOA…
REACTOME_REGULATION_OF_TP53_ACTIVITY	REACTOME_REGULATION_OF_TP53_ACTIVITY	159	0.334719	5.05003	0.0021645	0.00413399	0.000282522	22522	tags=96%, list=63%, signal=36%	PRKAB2/KAT6A/PRKAG3/UBB/HIPK2/PRMT5/CDK5/PRKAG1/TAF5/ING5/PRKAG2/RAD9B/EXO1/BRIP1/TAF9B/TAF1/TAF12/BRD7/MTA2/RAD17/PHF20/PIP4K2B/EHMT1/SETD9/PIP4K2C/TP63/PRKAA2/TAF7/BRPF3/USP7/KAT5/PPP2R5C/GATAD2B/NOC2L/RFFL/TTC5/RPA1/SSRP1/CDK2/EP300/UBC/TAF15/TP53/RMI1/AKT2/HDAC2/TP73/RICTOR/SUPT16H/UBA52/TAF3/RBBP7/BRD1/RPA3/TAF13/MAPKAPK5/ATM/RPS27A/SMYD2/TAF1L/PPP1R13B/CSNK2A1/ING2/HIPK1/MTOR/PIP4P1/RBBP4/M…
REACTOME_SARS_COV_1_INFECTION	REACTOME_SARS_COV_1_INFECTION	48	0.342129	2.8324	0.0021645	0.00413399	0.000282522	13055	tags=71%, list=36%, signal=45%	ST3GAL4/UBB/PIK3C3/ACE2/MGAT1/ST3GAL1/PARP6/GALNT1/ST3GAL2/PARP4/ST6GALNAC3/ST3GAL3/UBC/GANAB/UBA52/PARP16/VCP/RPS27A/MOGS/PARP10/SUMO1/CANX/GSK3A/PARP14/CHMP3/MAP1LC3B/PARP8/VHL/PRKCSH/CHMP7/CHMP6/UBE2I/CHMP2B/TMPRSS2
REACTOME_SCAVENGING_OF_HEME_FROM_PLASMA	REACTOME_SCAVENGING_OF_HEME_FROM_PLASMA	69	0.350533	3.47654	0.0021645	0.00413399	0.000282522	23292	tags=100%, list=65%, signal=35%	IGHV3-13/IGLV1-40/ALB/LRP1/IGKV5-2/IGLV1-44/HP/IGHV3-53/IGHV1-46/APOL1/IGKV1D-39/HPX/HPR/APOA1/CD163/HBB/HBA2/IGKV1D-12/IGKV2-30/JCHAIN/IGLV7-43/IGHV4-34/IGHA1/IGHV3-48/IGHA2/IGLV3-25/IGKV1-5/IGLV3-1/IGLC3/IGLV2-23/IGLV2-14/IGHV3-30/IGLV6-57/IGKV3-15/IGLV1-47/IGKV4-1/IGKV1-17/IGLV2-11/IGHV3-23/IGHV3-11/IGHV4-39/IGLV3-21/IGKV3-20/IGLV3-19/AMBP/HBA1/IGLC2/IGHV4-59/IGHV3-33/IGHV3-7/IGHV2-70/IGHV2-5/…
REACTOME_SMOOTH_MUSCLE_CONTRACTION	REACTOME_SMOOTH_MUSCLE_CONTRACTION	38	0.322546	2.41429	0.0021645	0.00413399	0.000282522	21441	tags=92%, list=60%, signal=37%	CALD1/DYSF/TLN1/ACTG2/MYL12B/SORBS1/SORBS3/CALM1/TPM3/LMOD1/TPM1/MYL12A/MYL6B/VCL/ITGA1/ACTA2/ITGB5/PAK2/MYL6/PAK1/GUCY1A1/ANXA1/GUCY1B1/TPM2/TPM4/PXN/MYLPF/TRIM72/ANXA2/ANXA6/CAV3/GUCY1A2/MYH11/MYL5/MYLK
REACTOME_SYNTHESIS_OF_PIPS_AT_THE_PLASMA_MEMBRANE	REACTOME_SYNTHESIS_OF_PIPS_AT_THE_PLASMA_MEMBRANE	52	0.350812	3.03136	0.0021645	0.00413399	0.000282522	22582	tags=98%, list=63%, signal=36%	PIK3C2B/PLEKHA8/PIK3C2A/RAB4A/PIK3R1/PIK3R3/SBF2/PLEKHA3/MTMR3/PIP4K2B/SYNJ1/PTEN/PLEKHA5/PIP4K2C/PI4K2B/SYNJ2/PIK3CA/MTMR1/PI4K2A/MTMR14/INPP5K/RAB14/PLEKHA1/INPPL1/PIK3CB/RUFY1/RAB5A/OCRL/INPP4A/INPP5J/MTMR2/PIK3R5/PIP5K1C/PIP4K2A/MTMR9/PLEKHA4/INPP4B/PLEKHA2/PIP5K1B/PIK3R6/PIK3R2/PIK3C2G/PTPN13/MTMR6/ARF1/INPP5D/MTM1/PIK3CD/PIK3CG/PIP5K1A/PLEKHA6
REACTOME_TRANSCRIPTION_OF_THE_HIV_GENOME	REACTOME_TRANSCRIPTION_OF_THE_HIV_GENOME	69	0.369096	3.66065	0.0021645	0.00413399	0.000282522	13226	tags=74%, list=37%, signal=47%	RNGTT/ELOA/TAF5/TAF9B/CCNT1/TAF1/ERCC3/TAF12/GTF2A1/CCNT2/GTF2H3/ERCC2/RNMT/TAF7/GTF2H4/SSRP1/TAF15/GTF2H1/ELL/CCNK/MNAT1/GTF2A2/NCBP1/SUPT16H/POLR2G/TAF3/GTF2F2/TCEA1/TAF13/TAF1L/NELFB/GTF2B/GTF2H2/TAF9/POLR2H/CTDP1/CCNH/POLR2C/POLR2E/ELOA2/POLR2D/CDK9/POLR2L/TAF2/TAF10/SUPT4H1/TAF11/ELOC/POLR2I/GTF2E1/POLR2F
REACTOME_TRANSCRIPTIONAL_REGULATION_BY_VENTX	REACTOME_TRANSCRIPTIONAL_REGULATION_BY_VENTX	38	0.389527	2.91565	0.0021645	0.00413399	0.000282522	18085	tags=89%, list=50%, signal=44%	ANAPC5/LEF1/UBE2E1/TCF7L2/ANAPC16/CTNNB1/ANAPC2/EHMT1/UBE2C/AGO4/CDC23/TP53/ANAPC15/TNRC6B/TNRC6C/AGO1/ANAPC10/ANAPC4/ANAPC1/CEBPB/ANAPC11/EHMT2/RELA/CDC27/VENTX/FZR1/NFKB1/CDKN2A/MOV10/AGO3/CCND1/UBE2S/IL6/CDC16
ST_PHOSPHOINOSITIDE_3_KINASE_PATHWAY	ST_PHOSPHOINOSITIDE_3_KINASE_PATHWAY	38	0.348106	2.6056	0.0021645	0.00413399	0.000282522	23368	tags=100%, list=65%, signal=35%	RPS6KA2/SOS1/PTEN/A1BG/RPS6KA3/YWHAE/SOS2/PIK3CA/AKT2/CYTH3/YWHAG/SHC1/PPP1R13B/TEC/RPS6KB1/IARS1/IGFBP1/GSK3A/GRB2/YWHAB/BAD/FOXO1/BTK/CDKN2A/YWHAZ/RPS6KA1/S100A9/SFN/AKT1/CD55/GSK3B/INPP5D/PDPK1/YWHAH/AKT3/YWHAQ/DAPP1/EXOSC1
WP_AMYOTROPHIC_LATERAL_SCLEROSIS_ALS	WP_AMYOTROPHIC_LATERAL_SCLEROSIS_ALS	38	0.391835	2.93292	0.0021645	0.00413399	0.000282522	21803	tags=100%, list=61%, signal=39%	SLC1A2/BCL2L1/GPX1/CAT/TP53/PPP3CB/CASP12/PRPH/CST3/PPP3CA/CASP1/MAPK14/BCL2/RAB5A/DAXX/MAP2K2/TNFRSF1A/DERL1/TOMM40/TNF/RAC1/BAD/BID/CCS/ALS2/NEFH/NOS1/APAF1/BAX/CASP3/CASP9/GRIA1/MAP3K5/NEFM/NEFL/PPP3CC/MAP2K6/SOD1
WP_COPPER_HOMEOSTASIS	WP_COPPER_HOMEOSTASIS	52	0.333621	2.88282	0.0021645	0.00413399	0.000282522	21810	tags=94%, list=61%, signal=37%	BACE1/MTF1/MT1JP/PTEN/SLC31A1/MT3/ATOX1/APC/PIK3CA/TP53/XIAP/SLC31A2/COX11/COMMD1/COX17/XAF1/ATP7B/MTF2/FOXO3/STEAP1/ADAM17/MDM2/APP/ADAM10/SCO1/FOXO1/MT1X/STEAP3/ADAM9/CCND1/MAPT/PRNP/CCS/MT1E/JUN/MT1A/SOD3/MT1L/MT1F/MT1G/MT1B/MT1H/AKT1/ATP7A/CASP3/GSK3B/SLC11A2/SOD1/SP1
WP_EPITHELIAL_TO_MESENCHYMAL_TRANSITION_IN_COLORECTAL_CANCER	WP_EPITHELIAL_TO_MESENCHYMAL_TRANSITION_IN_COLORECTAL_CANCER	159	0.343167	5.1775	0.0021645	0.00413399	0.000282522	22453	tags=97%, list=63%, signal=36%	CLDN8/KRAS/CLDN12/NUBPL/ZEB1/CLDN3/SMAD3/CLDN14/SOS1/PIK3R1/ZEB2/LATS2/CTDSP1/CLDN9/PIK3R3/MPP5/CTNNB1/SMAD4/TGFBR2/FZD4/CLDN16/NR2C2/PKD1/WNT5A/LRP5/TJP1/FZD3/MAP2K4/SOS2/JAG1/PKP2/PIK3CA/CLDN7/TP53/AKT2/CLDN20/PDCD6/JUP/COL4A1/SHC1/TGFBR1/WNT3/EZH2/CRB3/MAP2K1/MMP15/MAPK8/RBBP4/WNT9B/RAF1/DSP/NOTCH4/SUZ12/HIF1A/PIK3CB/MEF2D/TRAF6/MAPK14/GRB2/FZD10/DLL4/MAPK1/MAPK3/NOTCH1/MAP2K2/CLDN4/SMAD2/FOXM…
WP_GENES_CONTROLLING_RENAL_NEPHROGENESIS	WP_GENES_CONTROLLING_RENAL_NEPHROGENESIS	38	0.386498	2.89297	0.0021645	0.00413399	0.000282522	21994	tags=100%, list=61%, signal=39%	CD36/SIX1/ITGA8/GDNF/HOXA11/WT1/NCK1/PDGFB/VEGFA/ITGB1/CD2AP/KDR/SLIT2/NOTCH2/KIRREL1/FOXC1/CXCL12/EMX2/NCK2/CXCR4/RET/FOXD1/PAX2/ROBO2/WNT4/FGFR2/EYA1/FGF8/FOXC2/HOXD11/ITGA3/LAMB2/LHX1/LMX1B/NPHS1/PDGFRB/TCF21/NPHS2
WP_GLYCOGEN_SYNTHESIS_AND_DEGRADATION	WP_GLYCOGEN_SYNTHESIS_AND_DEGRADATION	38	0.395775	2.96241	0.0021645	0.00413399	0.000282522	21662	tags=100%, list=60%, signal=40%	PHKB/UGP2/HK2/PHKA1/PGM1/GBE1/PYGM/PPP2R5C/GYG2/PPP2R2C/PPP2R5D/CALM1/CALM2/PPP2R5B/HKDC1/GSK3A/PPP2R1A/PPP2R5E/CALM3/PHKG1/PPP2CB/PPP2R1B/GYG1/PPP2R2A/HK1/HK3/PTPA/PPP2R2B/PPP2R3B/AGL/GSK3B/GYS1/GYS2/PHKG2/PPP2CA/PPP2R5A/PYGB/PYGL
WP_HEPATITIS_C_AND_HEPATOCELLULAR_CARCINOMA	WP_HEPATITIS_C_AND_HEPATOCELLULAR_CARCINOMA	48	0.373139	3.08912	0.0021645	0.00413399	0.000282522	21725	tags=98%, list=61%, signal=39%	PODXL/IL6R/SMAD3/LEF1/BCL2L1/SOS1/SMAD4/HNF1A/CASP7/TP53/TGFBR1/CDKN1A/MAPK8/VEGFA/STAT3/HIF1A/MAPK14/GRB2/MAPK3/PTPN11/BIRC3/RAC1/TGFB1/NFKB1/CXCR1/COL4A2/BRCA1/CCND1/FASLG/IL6/CD44/JUN/BIRC5/MYOF/PTGS2/UCHL1/NOS2/MMP1/CTTN/AKT1/CASP3/CASP9/FRZB/CXCL8/JAK1/MYC/RRM2
WP_OXIDATIVE_PHOSPHORYLATION	WP_OXIDATIVE_PHOSPHORYLATION	52	0.407213	3.51873	0.0021645	0.00413399	0.000282522	16398	tags=87%, list=46%, signal=47%	NDUFB8/ATP5F1D/ATP5MF/NDUFS2/NDUFA5/NDUFAB1/DMAC2L/NDUFV3/ATP5PB/NDUFB10/NDUFA11/NDUFA7/NDUFB2/NDUFS4/NDUFC1/NDUFB6/NDUFS3/NDUFB1/ATP5F1B/NDUFA4/NDUFS7/NDUFB7/ATP5F1A/ATP5PF/ATP5PD/ATP5PO/NDUFS5/NDUFA2/ATP5MC3/NDUFB5/ATP5MC2/ATP5MG/ATP5ME/NDUFA3/NDUFS8/NDUFB4/NDUFV2/NDUFA8/ATP6AP2/ATP5MC1/ATP5F1E/NDUFS1/GZMB/NDUFA4L2/NDUFV1
WP_PDGF_PATHWAY	WP_PDGF_PATHWAY	38	0.39924	2.98835	0.0021645	0.00413399	0.000282522	21538	tags=100%, list=60%, signal=40%	TIAM1/PLCG1/SOS1/PIK3R1/VAV1/RASA1/MAP2K4/ARFIP2/WASL/ELK1/SHC1/MAP2K1/PDGFB/MAPK8/MAP3K1/STAT3/RAF1/NFKBIA/GRB2/CDC42/RHOA/MAPK1/MAPK3/PTPN11/RAC1/SRF/HRAS/PAK1/PLA2G4A/NFKB1/STAT1/JUN/SRC/FOS/PDGFA/CHUK/JAK1/PDGFRB
WP_RETT_SYNDROME_CAUSING_GENES	WP_RETT_SYNDROME_CAUSING_GENES	48	0.339594	2.81141	0.0021645	0.00413399	0.000282522	23676	tags=100%, list=66%, signal=34%	GRIN2B/IMPDH2/STXBP1/BRAF/SCN8A/CDKL5/SYNE2/TRRAP/SATB2/HIVEP2/XAB2/NCOR1/KDM5B/EIF2B2/SMC1A/TCF4/SHANK3/CHD4/SCN2A/MEF2C/NCOR2/MECP2/SMARCA4/SMARCA2/TBL1X/TBL1XR1/SMARCA1/SYNGAP1/GABRD/RHOBTB2/CRK/GNAO1/HAP1/HDAC5/KCNJ10/SRRM3/FOXG1/GABRA3/GPS2/GRIN2A/HTT/HDAC1/SCN1A/TAF1B/GABBR2/CECR2/ACTL6B/HDAC8
WP_STRIATED_MUSCLE_CONTRACTION_PATHWAY	WP_STRIATED_MUSCLE_CONTRACTION_PATHWAY	38	0.375321	2.80931	0.0021645	0.00413399	0.000282522	22394	tags=100%, list=63%, signal=38%	TNNI1/ACTN4/TMOD1/TPM3/TPM1/ACTA2/MYH3/ACTN3/ACTG1/TTN/TNNC2/MYBPC2/MYL4/TNNT2/TPM2/TPM4/MYH8/MYOM1/TNNC1/TNNI2/MYL3/ACTA1/TNNT3/MYBPC1/TNNT1/ACTC1/ACTN2/DES/DMD/MYBPC3/MYH6/MYL1/MYL2/NEB/TNNI3/VIM/TCAP/MYL9
WP_STRUCTURAL_PATHWAY_OF_INTERLEUKIN_1_IL1	WP_STRUCTURAL_PATHWAY_OF_INTERLEUKIN_1_IL1	48	0.397004	3.28669	0.0021645	0.00413399	0.000282522	21622	tags=100%, list=60%, signal=40%	TOLLIP/TANK/ATF2/IL1R1/MYD88/MAP2K7/MKNK2/TAB3/MKNK1/MAP3K3/MAP2K4/ELK1/SAFB/RPS6KA5/MAP3K14/MAP2K1/MAPK8/MAP3K1/IRAK4/NFKBIA/MAPKAPK2/TRAF6/MAPK14/MAPK9/RELA/MAPK1/MAPK3/MAP3K7/MAP2K2/IKBKB/IRAK1/IRF7/NFKB1/MAPK11/IL1RAP/TAB2/TAB1/MAPK10/FOS/CHUK/EIF4E/IL1A/IRAK2/MBP/MYC/NFKBIB/MAP2K3/MAP2K6
WP_VITAMIN_B12_METABOLISM	WP_VITAMIN_B12_METABOLISM	48	0.391945	3.24481	0.0021645	0.00413399	0.000282522	21803	tags=100%, list=61%, signal=39%	NFKB2/PLG/MAT1A/ALB/CTH/APOB/MTR/MCEE/MTRR/ABCA1/PLAT/MMUT/INSR/SCARB1/LDLR/RELA/MTHFR/TNF/F2/MMAB/TCN2/CCL2/NFKB1/APOE/APOA1/CUBN/SERPINE1/CCL5/IFNG/ICAM1/IL6/CBLIF/HBB/SERPINA3/TCN1/SOD3/MPO/LRP2/SAA1/SAA2/CRP/CBS/F7/HBA1/IL1B/INS/SHMT2/SOD1
BIOCARTA_CARM1_PATHWAY	BIOCARTA_CARM1_PATHWAY	12	0.466709	1.99561	0.0021692	0.00413399	0.000282522	16102	tags=92%, list=45%, signal=50%	RXRA/PRKAR1A/EP300/PRKAR2A/PRKACB/CREB1/CARM1/CREBBP/PRKAR1B/RARA/PRKAR2B
BIOCARTA_FIBRINOLYSIS_PATHWAY	BIOCARTA_FIBRINOLYSIS_PATHWAY	12	0.511113	2.18547	0.0021692	0.00413399	0.000282522	17521	tags=100%, list=49%, signal=51%	SERPINB2/CPB2/PLG/PLAT/F2R/F2/PLAU/FGG/FGA/FGB/SERPINE1/F13A1
KEGG_PARKINSONS_DISEASE	KEGG_PARKINSONS_DISEASE	114	0.318018	4.01211	0.0021692	0.00413399	0.000282522	22254	tags=94%, list=62%, signal=36%	NDUFB8/COX7B2/UBB/ATP5F1D/COX6A2/NDUFS2/NDUFA5/PINK1/PPID/UQCRC2/NDUFAB1/GPR37/SDHC/SLC25A4/SDHB/UQCRC1/NDUFV3/COX7A2L/UBE2G1/ATP5PB/NDUFB10/NDUFA7/NDUFB2/NDUFS4/SDHD/COX6A1/NDUFC1/NDUFB6/COX7A2/NDUFS3/NDUFB1/ATP5F1B/NDUFA4/UBE2J1/NDUFS7/NDUFB7/COX7C/SDHA/ATP5F1A/HTRA2/UBE2J2/UQCRQ/PARK7/SNCA/VDAC2/UQCR11/ATP5PF/ATP5PD/ATP5PO/NDUFS5/NDUFA2/COX8A/ATP5MC3/UQCRFS1/UQCR10/NDUFB5/ATP5MC2/COX5B/NDUFA3/…
KEGG_PATHWAYS_IN_CANCER	KEGG_PATHWAYS_IN_CANCER	320	0.36463	7.71221	0.0021692	0.00413399	0.000282522	22316	tags=98%, list=62%, signal=37%	RXRG/CDK6/ARNT2/CTNNA2/KRAS/PIAS2/NRAS/AR/FGF16/SHH/ITGA2/FGFR3/NFKB2/SMAD3/PIAS4/HGF/LEF1/PRKCA/AXIN1/ITGA6/BCL2L1/ABL1/PLCG1/TCF7/SMO/SOS1/RXRA/PIK3R1/BRAF/LAMA2/NCOA4/VEGFD/CTNNA1/PIK3R3/TCF7L2/PTCH2/CTNNB1/SMAD4/TGFBR2/FZD4/MSH3/BIRC2/PIAS1/APPL1/WNT5A/APC2/RXRB/PTEN/CUL2/FZD3/EGFR/SOS2/FH/FGF13/APC/CDK2/EP300/PIK3CA/TP53/ARNT/TRAF4/RAC3/AKT2/HDAC2/PLCG2/MET/MLH1/XIAP/JUP/STK4/COL4A1/TGFBR1/R…
REACTOME_BETA_CATENIN_INDEPENDENT_WNT_SIGNALING	REACTOME_BETA_CATENIN_INDEPENDENT_WNT_SIGNALING	143	0.362773	5.20184	0.0021692	0.00413399	0.000282522	22628	tags=99%, list=63%, signal=37%	CAMK2A/SMURF2/KRAS/UBB/PSMB4/LEF1/PRKCA/GNG7/TCF7/PLCB3/TCF7L2/NFATC1/SEM1/CTNNB1/GNG10/FZD4/PSMD4/PSMB6/PSMC2/PSMD2/PSMD6/WNT5A/FZD3/AGO4/GNB2/PSMC1/ITPR3/PSMB1/PSMD12/UBC/PPP3CB/PSME1/RAC3/TNRC6B/TNRC6C/PSMD7/RYK/UBA52/AGO1/PSMB5/PSMA5/PSMA1/ITPR1/AP2M1/RPS27A/GNG13/PSMA6/PPP3CA/PSMD8/PSMA2/PSMA4/PPP3R1/PARD6A/CALM1/PSME3/NLK/PFN1/PSMA7/AP2A2/PSMD3/AP2B1/CLTC/PSMD1/PSMC3/DVL3/PSMA3/PSMB7/RHOA/G…
REACTOME_CD28_DEPENDENT_VAV1_PATHWAY	REACTOME_CD28_DEPENDENT_VAV1_PATHWAY	12	0.465014	1.98836	0.0021692	0.00413399	0.000282522	19172	tags=100%, list=54%, signal=47%	CD28/FYN/VAV1/CD80/GRB2/CDC42/PAK2/RAC1/PAK1/CD86/LCK/PAK3
REACTOME_CLATHRIN_MEDIATED_ENDOCYTOSIS	REACTOME_CLATHRIN_MEDIATED_ENDOCYTOSIS	143	0.30928	4.4348	0.0021692	0.00413399	0.000282522	22771	tags=94%, list=64%, signal=35%	SH3GL3/AVPR2/UBB/GRK3/SLC18A3/SYT1/PIK3C2A/CD3D/HIP1/REPS2/COPS5/M6PR/COPS4/COPS6/TACR1/FZD4/VAMP3/COPS7A/EPS15/REPS1/APOB/SYNJ1/WNT5A/HIP1R/EGFR/TF/ITSN2/EPN2/FCHO2/EPN1/GAK/WASL/ITSN1/SYNJ2/UBC/UBQLN2/AVP/FNBP1L/NECAP2/STAM/HBEGF/UBA52/CLTCL1/PACSIN2/DNM3/AP2M1/NEDD8/RPS27A/HSPA8/CBL/NECAP1/SH3KBP1/SNX9/SLC2A8/PICALM/RAB5C/VAMP8/GRK2/AP2A2/TOR1A/ARPC1A/AP2B1/CLTC/STAM2/COPS8/GRB2/ACTR2/HGS/RAB5…
REACTOME_JOSEPHIN_DOMAIN_DUBS	REACTOME_JOSEPHIN_DOMAIN_DUBS	12	0.508876	2.17591	0.0021692	0.00413399	0.000282522	14588	tags=92%, list=41%, signal=54%	UBB/ATXN3/RAD23B/UBC/UBA52/VCP/RAD23A/RPS27A/JOSD1/PRKN/JOSD2
REACTOME_MEIOSIS	REACTOME_MEIOSIS	114	0.288181	3.63569	0.0021692	0.00413399	0.000282522	23953	tags=96%, list=67%, signal=32%	H2BC8/H2AC19/H3C1/SYCE3/SYCE2/TEX12/H3-3A/POT1/H2BC13/SYNE2/H2BC21/H4C2/H2AC8/STAG3/H2AC18/RPA1/CDK2/H2AZ2/MLH1/SMC1A/FKBP6/RPA3/ATM/H2BC12/TINF2/LMNA/H3C10/CDK4/H2AJ/H4C11/NBN/H3C13/RAD50/DMC1/H3-3B/PRDM9/MND1/H2BC6/RAD21/MSH5/UBE2I/H4C12/H4C4/BRCA2/H4C3/H2BC5/H4C14/MSH4/H2AC4/LMNB1/H2AC20/H3C6/BRCA1/RPA2/H4-16/H3-4/TERF1/RAD51/SMC3/SYCP3/SYNE1/H2BC17/H3C4/H2AC7/H2BU1/H4C6/SMC1B/H3C8/H2BC11/ATR/…
REACTOME_NOTCH2_INTRACELLULAR_DOMAIN_REGULATES_TRANSCRIPTION	REACTOME_NOTCH2_INTRACELLULAR_DOMAIN_REGULATES_TRANSCRIPTION	12	0.460574	1.96937	0.0021692	0.00413399	0.000282522	19331	tags=100%, list=54%, signal=46%	MAMLD1/EP300/HES1/CREB1/MAML1/MAML3/NOTCH2/HES5/GZMB/MAML2/RBPJ/FCER2
REACTOME_PARASITE_INFECTION	REACTOME_PARASITE_INFECTION	114	0.350974	4.42789	0.0021692	0.00413399	0.000282522	23292	tags=100%, list=65%, signal=35%	IGHV3-13/IGLV1-40/FYN/ABL1/MYH2/YES1/VAV1/DOCK1/ABI1/WASL/BRK1/ELMO1/WIPF2/SYK/IGKV5-2/IGLV1-44/NCK1/WASF3/IGHV3-53/MYO5A/ARPC1A/ABI2/GRB2/ACTR2/CYFIP1/NCKIPSD/CDC42/ACTR3/MYO1C/MAPK1/NCKAP1/MAPK3/IGHV1-46/ARPC4/PTK2/MYH9/IGKV1D-39/ARPC5/ACTG1/RAC1/WASF1/WIPF1/ARPC3/FCGR3A/CD247/BTK/ACTB/NCKAP1L/WAS/MYO10/VAV3/ARPC1B/CRK/CD3G/CYFIP2/IGKV1D-12/ELMO2/SRC/IGKV2-30/IGLV7-43/IGHV4-34/IGHG4/IGHV3-48/IG…
REACTOME_SELENOAMINO_ACID_METABOLISM	REACTOME_SELENOAMINO_ACID_METABOLISM	114	0.382304	4.82314	0.0021692	0.00413399	0.000282522	14893	tags=80%, list=42%, signal=47%	RPL13A/AHCY/SARS1/RPS4Y1/RPL27A/QARS1/SECISBP2/RPS9/RPL15/RPL3L/RPL3/MAT1A/CTH/FAU/RPL22/RPL26/RPS24/AIMP1/RPL6/DARS1/GNMT/PSTK/RPS6/RPL41/RPS27/HNMT/RPL34/RPS3A/RPLP0/EPRS1/SEPSECS/RPL36AL/RPS25/RPL7A/EEFSEC/RPL10A/PAPSS2/UBA52/NNMT/RPL19/RPS15A/RPL4/RPS27A/RPS28/RARS1/RPL27/RPSA/RPL17/RPS26/RPS4X/IARS1/PAPSS1/RPS11/RPS17/RPS14/RPS29/RPS5/RPL24/RPS16/RPL29/RPL14/RPL7/RPL32/MARS1/RPL23A/RPS12/RPS…
REACTOME_SIGNALING_BY_PDGFRA_TRANSMEMBRANE_JUXTAMEMBRANE_AND_KINASE_DOMAIN_MUTANTS	REACTOME_SIGNALING_BY_PDGFRA_TRANSMEMBRANE_JUXTAMEMBRANE_AND_KINASE_DOMAIN_MUTANTS	12	0.479617	2.0508	0.0021692	0.00413399	0.000282522	18649	tags=100%, list=52%, signal=48%	KRAS/NRAS/SOS1/PIK3R1/PIK3CA/STAT3/PIK3CB/GRB2/HRAS/STAT1/PDGFRA/PIK3R2
REACTOME_TP53_REGULATES_TRANSCRIPTION_OF_CASPASE_ACTIVATORS_AND_CASPASES	REACTOME_TP53_REGULATES_TRANSCRIPTION_OF_CASPASE_ACTIVATORS_AND_CASPASES	12	0.494714	2.11535	0.0021692	0.00413399	0.000282522	15099	tags=92%, list=42%, signal=53%	CRADD/TP63/TP53/TP73/ATM/CASP2/CASP6/CASP1/PIDD1/CASP10/NLRC4
REACTOME_TRANSCRIPTIONAL_REGULATION_BY_RUNX2	REACTOME_TRANSCRIPTIONAL_REGULATION_BY_RUNX2	119	0.361124	4.66569	0.0021692	0.00413399	0.000282522	22628	tags=99%, list=63%, signal=37%	ESR1/UBB/AR/UCMA/SOX9/PSMB4/YAP1/SMAD1/IHH/ABL1/CUL1/HDAC4/SEM1/YES1/SMAD4/PSMD4/PSMB6/HDAC6/FBXW7/PSMC2/SATB2/PSMD2/PSMD6/DLX5/PSMC1/SMAD6/PSMB1/PSMD12/UBC/STUB1/HEY2/PSME1/WWTR1/AKT2/PSMD7/HES1/ESRRA/UBA52/PSMB5/PSMA5/PSMA1/RBM14/RPS27A/CDKN1A/PSMA6/PSMD8/SKP1/PSMA2/SKP2/PSMA4/CDK4/PSME3/PSMA7/PSMD3/PSMD1/PSMC3/BGLAP/PSMA3/PSMB7/CBFB/PSMB11/MAPK1/MAPK3/SMURF1/PSMB10/ZNF521/PPARGC1B/RUNX1/PSMD10…
REACTOME_UNWINDING_OF_DNA	REACTOME_UNWINDING_OF_DNA	12	0.493019	2.10811	0.0021692	0.00413399	0.000282522	18169	tags=100%, list=51%, signal=49%	MCM7/MCM8/MCM6/MCM5/MCM2/MCM3/GINS2/MCM4/CDC45/GINS3/GINS1/GINS4
WP_ENDODERM_DIFFERENTIATION	WP_ENDODERM_DIFFERENTIATION	143	0.293273	4.20527	0.0021692	0.00413399	0.000282522	24352	tags=97%, list=68%, signal=31%	PLCH1/PTHLH/OTX2/EPB41L5/ZFHX4/SMAD3/SCHIP1/LEF1/TCF7/TAF5/CDC73/ELK4/FOXN3/EMSY/CTNNB1/ZNF462/RFX7/FOXA2/SMAD4/TOX3/ACACA/GDF3/ZIC5/PIAS1/SESN1/ELP4/CTR9/TRIM5/CRTC1/SFMBT1/RARG/BTAF1/KDM4A/HHEX/APC/LRPPRC/CAND1/MBTD1/BMPR1A/TNRC6C/NODAL/PAF1/ZBTB17/PBX3/WNT3/EZH2/PAX9/ASCC3/TCF4/SP4/SIAH2/UBR5/MTF2/WDFY2/NLK/CER1/LEO1/TBX21/WWC1/NABP2/DNMT3B/RTF1/AHDC1/LAMC1/CUL4B/ELAVL1/PARP8/GATA4/NOTCH1/ONEC…
WP_ESC_PLURIPOTENCY_PATHWAYS	WP_ESC_PLURIPOTENCY_PATHWAYS	114	0.36946	4.66109	0.0021692	0.00413399	0.000282522	22316	tags=99%, list=62%, signal=37%	FGF16/FGFR3/SMAD1/AXIN1/SOS1/BRAF/SELENOP/SMAD7/CTNNB1/SMAD4/FZD4/HNF1A/WNT5A/PTEN/LRP5/FZD3/EGFR/GAB1/SMAD6/LIFR/ELK1/FGF13/APC/FGFR4/AKT2/BMPR1A/BMPR2/WNT3/MAP2K1/PDGFB/MAPK6/MTOR/ACVR1/STAT3/WNT9B/RAF1/MAPK4/GRB2/ACTR2/DVL3/ERAS/MAPK1/FGF6/FGF3/MDM2/MAP2K2/MAPK7/PTPN11/IL6ST/ARAF/FGF14/FGF2/HRAS/SMAD9/FGF4/WNT5B/FGF10/WNT2B/PDGFRA/FZD1/FGF1/WNT6/FZD7/FGFR1/DVL1/JUN/FGF11/FZD2/WNT10A/WNT16/PIK3…
WP_GASTRIN_SIGNALING_PATHWAY	WP_GASTRIN_SIGNALING_PATHWAY	114	0.390149	4.92211	0.0021692	0.00413399	0.000282522	21893	tags=100%, list=61%, signal=39%	SERPINB2/KRAS/IRS1/FYN/PRKCA/BCL2L1/ARHGEF28/ATF2/PLCG1/SOS1/PIK3R1/PIK3R3/CTNNB1/YES1/BIRC2/TJP1/EGFR/KAT5/RPS6/EIF4EBP1/LAMTOR3/JAG1/ELK1/PIK3CA/PRKCE/ROCK1/SHC1/MAP2K1/CREB1/CDKN1A/TCF4/MAPK8/MTOR/RPS6KB1/VEGFA/STAT3/RAF1/NFKBIA/GNAQ/FOXO3/MEF2D/MAPK14/MEF2C/GRB2/RHOD/MAPK9/CDC42/ITGB1/RHOA/ELAVL1/RELA/MAPK1/MAPK3/BCAR1/PTK2/PTPN11/JAK2/BIRC3/IKBKB/RAC1/RHOB/CLDN1/BAD/HRAS/PAK1/FOXO1/NFKB1/CDK…
WP_NRF2_PATHWAY	WP_NRF2_PATHWAY	143	0.308321	4.42105	0.0021692	0.00413399	0.000282522	22556	tags=94%, list=63%, signal=35%	UGT1A1/UGT1A4/PRDX1/CYP4A11/GPX2/NFE2L2/CES3/HGF/GSTM4/SLC39A5/CES5A/SLC2A2/GCLC/RXRA/ALDH3A1/GSTM3/BLVRB/MAFG/AGER/TGFBR2/SLC5A11/SLC2A4/GSTA4/ABCC2/CES2/CES4A/MGST3/UGT1A6/MGST2/SLC5A8/SLC2A11/FGF13/CBR1/SLC6A16/SLC6A2/SLC2A10/SLC39A9/KEAP1/SLC6A9/HBEGF/SLC39A8/HSP90AA1/PDGFB/PPARD/SLC2A9/SLC39A13/SLC2A8/SLC6A1/SLC39A3/SLC39A11/NRG1/DNAJB1/SLC5A2/PGD/GGTLC2/SLC39A14/SLC39A6/ADH7/SQSTM1/SLC5A3/H…
KEGG_ALZHEIMERS_DISEASE	KEGG_ALZHEIMERS_DISEASE	156	0.335818	5.01249	0.00217391	0.00413399	0.000282522	22227	tags=96%, list=62%, signal=36%	BACE1/GRIN2B/NDUFB8/APBB1/COX7B2/CALML3/ATP5F1D/COX6A2/HSD17B10/RYR3/CDK5/NDUFS2/NDUFA5/PLCB3/UQCRC2/NDUFAB1/SDHC/SDHB/PLCB4/CAPN1/UQCRC1/LRP1/NDUFV3/ITPR3/ATF6/CASP7/COX7A2L/PSEN1/ATP5PB/NDUFB10/MME/PPP3CB/NAE1/NDUFA7/NDUFB2/CALML6/NDUFS4/SDHD/COX6A1/NDUFC1/NDUFB6/COX7A2/NDUFS3/NDUFB1/NCSTN/PSENEN/ITPR1/ATP5F1B/ATP2A1/NDUFA4/APH1A/PPP3CA/NDUFS7/NDUFB7/COX7C/SDHA/ATP5F1A/PPP3R1/UQCRQ/CALM1/SNCA/U…
KEGG_ARGININE_AND_PROLINE_METABOLISM	KEGG_ARGININE_AND_PROLINE_METABOLISM	54	0.363614	3.15997	0.00217391	0.00413399	0.000282522	20812	tags=94%, list=58%, signal=40%	ALDH1B1/ALDH3A2/GATM/OTC/NOS3/MAOB/SAT2/GLS/ALDH9A1/PRODH2/GAMT/P4HA2/ALDH7A1/LAP3/GLUL/AGMAT/GOT2/ACY1/PYCR2/CKB/GLUD1/GLUD2/AZIN2/ALDH18A1/DAO/OAT/NAGS/SMS/ASS1/ALDH4A1/ASL/PYCR3/SRM/AMD1/ODC1/PYCR1/ARG2/GOT1/AOC1/P4HA3/CKM/P4HA1/MAOA/PRODH/NOS1/NOS2/ALDH2/ARG1/CKMT1B/CKMT2/CPS1
KEGG_CELL_CYCLE	KEGG_CELL_CYCLE	121	0.342986	4.49478	0.00217391	0.00413399	0.000282522	22686	tags=98%, list=63%, signal=36%	CDK6/CDC25C/ANAPC5/TFDP1/SMAD3/ABL1/RBL2/CUL1/SMAD4/DBF4/ANAPC2/CDC14B/ORC5/YWHAE/GADD45A/ORC4/CDC23/CDK2/EP300/ORC2/TP53/HDAC2/ANAPC13/E2F4/SMC1A/MCM7/YWHAG/ANAPC10/ZBTB17/ANAPC4/ATM/CCNB3/CDKN1A/ANAPC1/SKP1/SKP2/CDK4/BUB3/CCNH/ANAPC11/CDKN2B/CREBBP/PCNA/PRKDC/CHEK1/YWHAB/MDM2/RAD21/MCM6/SMAD2/CDKN2D/RBL1/CDC27/CDC14A/MCM5/MCM2/CCND3/RB1/WEE1/FZR1/CHEK2/MCM3/MCM4/TGFB1/MAD1L1/CCNA1/TFDP2/ORC1/CD…
KEGG_CYTOSOLIC_DNA_SENSING_PATHWAY	KEGG_CYTOSOLIC_DNA_SENSING_PATHWAY	54	0.355613	3.09044	0.00217391	0.00413399	0.000282522	22439	tags=98%, list=63%, signal=37%	ZBP1/POLR3A/POLR3G/POLR3GL/POLR1D/POLR3F/POLR3B/POLR3H/POLR1C/DDX58/POLR3K/NFKBIA/CASP1/MAVS/RELA/IKBKB/IRF7/IL33/POLR3D/STING1/NFKB1/RIPK3/PYCARD/CCL4/CCL5/TREX1/CCL4L2/IL6/IKBKE/CXCL10/AIM2/IFNA21/ADAR/CHUK/IFNA1/IFNA2/IFNA4/IFNA5/IFNA6/IFNA8/IFNA10/IFNA13/IFNA14/IFNA16/IFNA17/IFNB1/IL1B/IL18/IRF3/NFKBIB/IKBKG/RIPK1/POLR3C
KEGG_HEDGEHOG_SIGNALING_PATHWAY	KEGG_HEDGEHOG_SIGNALING_PATHWAY	54	0.368935	3.20622	0.00217391	0.00413399	0.000282522	21962	tags=98%, list=61%, signal=38%	SHH/IHH/SMO/BTRC/PTCH2/WNT5A/CSNK1A1/PRKACB/RAB23/CSNK1G1/WNT3/STK36/FBXW11/BMP6/CSNK1G3/WNT9B/CSNK1D/CSNK1G2/WNT8B/DHH/GLI3/CSNK1E/WNT5B/WNT2B/WNT6/BMP8A/GAS1/GLI2/PRKX/BMP8B/WNT10A/WNT16/BMP5/WNT1/GLI1/WNT10B/ZIC2/PTCH1/BMP2/WNT3A/WNT4/HHIP/WNT9A/BMP7/LRP2/BMP4/GSK3B/PRKACA/PRKACG/WNT2/WNT7B/WNT8A/WNT11
KEGG_PORPHYRIN_AND_CHLOROPHYLL_METABOLISM	KEGG_PORPHYRIN_AND_CHLOROPHYLL_METABOLISM	40	0.318489	2.41908	0.00217391	0.00413399	0.000282522	23526	tags=98%, list=66%, signal=34%	ALAS1/UGT1A1/UGT1A4/FECH/CPOX/UGT2B10/BLVRB/EARS2/COX10/UGT1A6/EPRS1/UROS/COX15/ALAD/PPOX/HCCS/MMAB/UGT1A7/FTH1/GUSB/UGT2B15/HMOX1/UGT1A9/UGT2B4/BLVRA/CP/UGT1A8/UGT1A5/UGT2B11/UGT2A3/ALAS2/HMOX2/UGT2B7/UGT2B17/UROD/UGT2A1/UGT2B28/UGT1A10/UGT1A3
KEGG_PYRUVATE_METABOLISM	KEGG_PYRUVATE_METABOLISM	40	0.399206	3.03217	0.00217391	0.00413399	0.000282522	21540	tags=100%, list=60%, signal=40%	HAGH/ALDH1B1/ALDH3A2/MDH2/ACAT1/LDHD/ACYP2/PC/GRHPR/ACACB/ME3/ALDH9A1/DLD/ACACA/PKM/ALDH7A1/LDHAL6A/PDHB/PKLR/ACAT2/ME2/ACSS2/DLAT/LDHAL6B/HAGHL/ACYP1/LDHA/LDHB/ME1/AKR1B1/ACOT12/ACSS1/PCK1/ALDH2/GLO1/LDHC/MDH1/PCK2/PDHA1/PDHA2
KEGG_STEROID_HORMONE_BIOSYNTHESIS	KEGG_STEROID_HORMONE_BIOSYNTHESIS	54	0.343844	2.98817	0.00217391	0.00413399	0.000282522	23526	tags=100%, list=66%, signal=34%	CYP1B1/CYP3A4/UGT1A1/AKR1D1/CYP3A5/UGT1A4/UGT2B10/SULT1E1/CYP3A43/AKR1C2/HSD17B1/UGT1A6/HSD17B7/HSD11B2/AKR1C4/HSD17B12/CYP7B1/CYP7A1/AKR1C1/HSD11B1/CYP11B2/HSD17B8/SRD5A3/SRD5A1/CYP17A1/AKR1C3/UGT1A7/UGT2B15/CYP21A2/CYP1A1/SRD5A2/HSD3B2/CYP3A7/UGT1A9/UGT2B4/STS/UGT1A8/UGT1A5/UGT2B11/SULT2B1/UGT2A3/CYP11A1/COMT/CYP19A1/HSD3B1/HSD17B3/HSD17B2/UGT2B7/UGT2B17/HSD17B6/UGT2A1/UGT2B28/UGT1A10/UGT1A3
KEGG_TRYPTOPHAN_METABOLISM	KEGG_TRYPTOPHAN_METABOLISM	40	0.350096	2.65915	0.00217391	0.00413399	0.000282522	8744	tags=60%, list=24%, signal=45%	CYP1B1/CYP1A2/ALDH1B1/AOX1/GCDH/ALDH3A2/EHHADH/HADH/ACAT1/AADAT/MAOB/IDO2/CAT/AFMID/ALDH9A1/IDO1/ASMT/ALDH7A1/HADHA/DDC/KYNU/ACAT2/ECHS1/OGDH
KEGG_TYPE_I_DIABETES_MELLITUS	KEGG_TYPE_I_DIABETES_MELLITUS	40	0.40446	3.07207	0.00217391	0.00413399	0.000282522	21352	tags=100%, list=60%, signal=40%	CD28/HLA-DQB1/HSPD1/PTPRN2/CD80/PRF1/ICA1/TNF/HLA-E/CD86/HLA-C/HLA-DMB/GZMB/HLA-F/HLA-DRA/FASLG/IFNG/HLA-B/GAD1/HLA-DRB5/IL12B/HLA-DPB1/HLA-DOA/HLA-DQA2/HLA-A/HLA-DQA1/IL12A/CPE/HLA-DOB/FAS/GAD2/HLA-DMA/HLA-DPA1/HLA-DRB1/HLA-G/IL1A/IL1B/IL2/INS/LTA
KEGG_VIBRIO_CHOLERAE_INFECTION	KEGG_VIBRIO_CHOLERAE_INFECTION	54	0.330616	2.87321	0.00217391	0.00413399	0.000282522	22665	tags=96%, list=63%, signal=35%	ATP6V1G2/PRKCA/PLCG1/PDIA4/TJP1/ATP6V1B1/ATP6V1E2/ATP6V0D1/PRKACB/PLCG2/ADCY9/ATP6V0A2/SEC61B/SEC61A2/ATP6V1D/ATP6V1B2/ADCY3/ATP6V1F/KDELR2/ATP6V1E1/ATP6V0E1/TJP2/GNAS/ATP6V0A4/ATP6V0A1/ATP6V1H/ERO1A/SEC61A1/ACTG1/ATP6V1C2/ATP6V0B/ATP6V1C1/PRKCG/ATP6V0E2/ACTB/PRKCB/PRKX/TCIRG1/ATP6V1G1/ATP6V0C/KCNQ1/MUC2/KDELR3/ARF1/ATP6V1A/ATP6AP1/CFTR/PRKACA/PRKACG/SLC12A2/KDELR1/SEC61G
KEGG_WNT_SIGNALING_PATHWAY	KEGG_WNT_SIGNALING_PATHWAY	149	0.358049	5.18737	0.00217391	0.00413399	0.000282522	22323	tags=98%, list=62%, signal=37%	CAMK2A/NKD1/DAAM2/CXXC4/SMAD3/LEF1/PRKCA/AXIN1/NFATC3/ROCK2/TCF7/CUL1/BTRC/PLCB3/TCF7L2/NFATC1/CTNNB1/SMAD4/FZD4/SFRP4/PLCB4/WNT5A/APC2/CSNK1A1/LRP5/FZD3/PPP2R5C/CAMK2G/PSEN1/APC/EP300/SENP2/TP53/TBL1Y/PPP3CB/ROCK1/RAC3/PRKACB/CTNNBIP1/CHD8/WNT3/SIAH1/PPARD/FBXW11/CAMK2D/NFAT5/CSNK2A1/PPP3CA/CTBP1/SKP1/MAPK8/PPP2R5D/PPP3R1/PORCN/NFATC2/WNT9B/NLK/CER1/PPP2R5B/PPP3R2/PPP2R1A/NKD2/PPP2R5E/FZD10/DVL3…
NABA_CORE_MATRISOME	NABA_CORE_MATRISOME	271	0.269414	5.20994	0.00217391	0.00413399	0.000282522	22792	tags=90%, list=64%, signal=33%	SBSPON/ELN/ECM2/COL6A1/NTNG2/LGI3/PCOLCE2/COL27A1/COL26A1/COL15A1/TNFAIP6/FNDC8/CRIM1/COL18A1/MEPE/NTN5/AMELX/SMOC1/IGSF10/LAMA2/DSPP/CILP/SRGN/FBLN2/THBS3/OTOG/SPOCK3/MFAP3/MMRN1/MMRN2/RELN/CDCP2/THBS4/CHAD/LGI1/COL12A1/INTS14/MFAP5/ESM1/SNED1/SPOCK1/HAPLN3/IGFBPL1/SMOC2/FBLN7/EYS/THSD4/IGFBP5/COL4A1/SPARCL1/COL13A1/TGFBI/HAPLN2/VWDE/COL5A3/CHADL/IGFALS/COL9A3/COL21A1/VWA1/COL6A5/LAMB3/TECTB/CRE…
PID_EPHB_FWD_PATHWAY	PID_EPHB_FWD_PATHWAY	40	0.395574	3.00457	0.00217391	0.00413399	0.000282522	21670	tags=100%, list=60%, signal=40%	KRAS/NRAS/PIK3R1/RAP1A/SYNJ1/RASA1/EPHB1/TF/WASL/ITSN1/PIK3CA/ROCK1/GRB7/KALRN/NCK1/SHC1/MAP2K1/MAP4K4/EPHB3/EFNB2/GRB2/CDC42/MAPK1/MAPK3/PTK2/RAC1/HRAS/PAK1/EFNB1/EPHB4/RRAS/CRK/PXN/SRC/EFNA5/DNM1/EFNB3/EPHB2/GRIA1/RAP1B
PID_ER_NONGENOMIC_PATHWAY	PID_ER_NONGENOMIC_PATHWAY	40	0.387494	2.9432	0.00217391	0.00413399	0.000282522	21054	tags=98%, list=59%, signal=40%	ESR1/KRAS/NRAS/GNAI1/NOS3/ROCK2/SOS1/GNA14/PIK3R1/PLCB3/PIK3CA/GNAI2/HBEGF/SHC1/GNA11/STRN/GNAQ/GRB2/RHOA/BCAR1/GNA13/HRAS/PLCB1/GNG2/MSN/MAPK11/PLCB2/GNA15/GNAO1/IGF1R/MMP9/MMP2/SRC/GNAZ/AKT1/ESR2/GNAI3/GNAL/GNB1
PID_IFNG_PATHWAY	PID_IFNG_PATHWAY	40	0.395574	3.00457	0.00217391	0.00413399	0.000282522	21670	tags=100%, list=60%, signal=40%	CAMK2A/PIAS4/PIK3R1/SMAD7/RAP1A/PIAS1/CAMK2G/EP300/PIK3CA/MAP2K1/CBL/CAMK2D/CRKL/MTOR/MAP3K1/STAT3/CASP1/CEBPB/DAPK1/RAPGEF1/CREBBP/PTPN2/MAPK1/MAPK3/PTGES2/PTPN11/JAK2/CAMK2B/IFNGR1/IRF1/IRF9/STAT1/IFNG/SOCS1/MAP3K11/AKT1/IL1B/JAK1/PRKCD/RAP1B
PID_RAC1_PATHWAY	PID_RAC1_PATHWAY	54	0.354588	3.08154	0.00217391	0.00413399	0.000282522	22475	tags=98%, list=63%, signal=37%	ATF2/CTNNA1/CTNNB1/MAP2K7/MAP2K4/ABI1/BRK1/MAPK8/MAP3K1/STAT3/NOX1/CYBA/MAPK14/ABI2/ACTR2/MAPK9/ACTR3/NCKAP1/BCAR1/ARHGDIA/PAK2/ARPC4/CFL1/ARPC5/IQGAP1/RAC1/WASF1/LIMK1/ARPC3/PAK1/PIP5K1C/PLCB2/ARPC1B/CRK/RACGAP1/NCF2/PIP5K1B/NCF1/JUN/CYFIP2/CDH1/IQGAP3/MAP3K11/ARHGAP5/CYBB/MAP2K3/MAP2K6/STAT5A/PIP5K1A/ARPC2/WASF2/BAIAP2/NOXA1
PID_TGFBR_PATHWAY	PID_TGFBR_PATHWAY	54	0.389487	3.38482	0.00217391	0.00413399	0.000282522	18512	tags=91%, list=52%, signal=44%	CAMK2A/SMURF2/YAP1/SMAD3/PPP1CA/DACT2/AXIN1/TGFBR3/SKIL/ZFYVE9/SOS1/SMAD7/CTNNB1/SMAD4/TGFBR2/RNF111/EIF2A/YWHAE/NEDD4L/DYNLRB1/XIAP/SHC1/TGFBR1/SPTBN1/RPS6KB1/PARD6A/ZFYVE16/GRB2/RHOA/DAXX/SMURF1/MAP3K7/CAV1/SMAD2/PPP2CB/STRAP/PML/PPP2R2A/PPP1R15A/FKBP1A/TGFB1/OCLN/TGFB3/DAB2/ARRB2/CCN2/TGFB2/TAB2/TAB1
REACTOME_AMINE_LIGAND_BINDING_RECEPTORS	REACTOME_AMINE_LIGAND_BINDING_RECEPTORS	40	0.320491	2.43428	0.00217391	0.00413399	0.000282522	22557	tags=95%, list=63%, signal=35%	CHRM3/ADRA2A/TAAR6/HTR6/ADRA1A/HTR2B/HTR2A/HTR1B/HTR4/CHRM5/DRD2/ADRB3/HTR1F/HTR7/HRH1/DRD4/CHRM4/DRD5/HRH2/CHRM2/GPR143/ADRB1/ADRA1D/ADRA1B/ADRA2B/ADRA2C/ADRB2/CHRM1/DRD1/DRD3/HTR1A/HTR1D/HTR1E/HTR2C/HTR5A/TAAR5/TAAR2/HRH3
REACTOME_AUF1_HNRNP_D0_BINDS_AND_DESTABILIZES_MRNA	REACTOME_AUF1_HNRNP_D0_BINDS_AND_DESTABILIZES_MRNA	54	0.368948	3.20633	0.00217391	0.00413399	0.000282522	22628	tags=100%, list=63%, signal=37%	UBB/PSMB4/SEM1/PSMD4/PSMB6/PSMC2/PSMD2/PSMD6/PSMC1/PSMB1/PSMD12/UBC/PSME1/PSMD7/UBA52/PSMB5/PSMA5/PSMA1/EIF4G1/RPS27A/HSPA8/PSMA6/PSMD8/HNRNPD/PSMA2/PSMA4/PSME3/PSMA7/PSMD3/PSMD1/PSMC3/PSMA3/PSMB7/PSMB11/PSMB10/PSMD10/PSMB3/PABPC1/HSPB1/PSMB8/PSMB9/PSMD13/PSMA8/HSPA1A/PSMB2/PSMC4/PSMC5/PSMC6/PSMD5/PSMD11/PSME2/PSMF1/PSMD14/PSME4
REACTOME_AUTOPHAGY	REACTOME_AUTOPHAGY	149	0.293022	4.24526	0.00217391	0.00413399	0.000282522	15401	tags=72%, list=43%, signal=41%	PRKAB2/EEF1A1/DYNC1I1/TUBA4A/PRKAG3/UBB/VPS28/PIK3C3/TSC1/PRKAG1/ATG4C/ATG5/PRKAG2/GABARAP/PINK1/RRAGA/MTMR3/TUBB8B/ATG14/MVB12B/HDAC6/USP30/UBAP1/PRKAA2/DYNC1LI2/NBR1/ULK1/LAMTOR3/TOMM20/UBC/ATG4D/RHEB/MFN1/TSC2/ATG4A/TOMM70/LAMTOR2/DYNLL2/LAMTOR4/ATG16L1/ATG101/UBA52/VPS37B/VCP/AMBRA1/UBE2N/MTMR14/EPAS1/ATM/HSP90AA1/RPS27A/HSPA8/TUBB8/CSNK2A1/TUBB6/MTOR/TUBB3/RRAGB/MFN2/WDR45B/PARK7/MTERF3/MLST…
REACTOME_CLASS_A_1_RHODOPSIN_LIKE_RECEPTORS_	REACTOME_CLASS_A_1_RHODOPSIN_LIKE_RECEPTORS_	322	0.297449	6.31144	0.00217391	0.00413399	0.000282522	22695	tags=93%, list=63%, signal=34%	TACR2/GALR3/SSTR1/OPN4/AVPR2/SUCNR1/CHRM3/NPB/NPY4R/NMBR/CORT/CXCR2/RXFP3/ADRA2A/GALR1/BDKRB1/TAAR6/LTB4R2/HTR6/RGR/PLPPR1/OXGR1/ADRA1A/GPER1/ACKR1/MC4R/OPRL1/HTR2B/CYSLTR2/CNR2/HTR2A/CCL20/PTGER1/TACR1/GPR37/PTGER4/UTS2B/CCL23/HCAR1/EDN3/PDYN/CX3CL1/GPR39/CCL19/NMU/ADORA1/CX3CR1/HEBP1/EDN2/QRFP/AVP/OPN1SW/HTR1B/CCR6/SST/MLNR/CCL3L3/NPY1R/C3/ACKR2/F2R/KNG1/PTGER2/HTR4/RLN2/MTNR1A/CHRM5/DRD2/LPAR6…
REACTOME_DAG_AND_IP3_SIGNALING	REACTOME_DAG_AND_IP3_SIGNALING	40	0.396999	3.0154	0.00217391	0.00413399	0.000282522	21619	tags=100%, list=60%, signal=40%	CAMK2A/ADCY8/PRKCA/PLCG1/PRKAR1A/ADCY6/AHCYL1/ITPR3/CAMK2G/PRKCE/PRKAR2A/PRKACB/ADCY2/PDE1B/CAMKK2/ITPR1/ADCY4/CREB1/CAMK2D/ADCY9/CALM1/ADCY5/GRK2/ADCY3/PRKAR1B/CAMKK1/CAMK2B/PRKCG/ADCY7/PRKAR2B/NBEA/CAMK4/PRKX/PDE1C/ADCY1/KPNA2/PDE1A/PRKACA/PRKACG/PRKCD
REACTOME_DEGRADATION_OF_AXIN	REACTOME_DEGRADATION_OF_AXIN	54	0.368948	3.20633	0.00217391	0.00413399	0.000282522	22628	tags=100%, list=63%, signal=37%	SMURF2/UBB/PSMB4/AXIN1/SEM1/PSMD4/PSMB6/TNKS2/PSMC2/PSMD2/PSMD6/RNF146/PSMC1/PSMB1/PSMD12/UBC/PSME1/TNKS/PSMD7/UBA52/PSMB5/PSMA5/PSMA1/RPS27A/PSMA6/PSMD8/PSMA2/PSMA4/PSME3/PSMA7/PSMD3/PSMD1/PSMC3/PSMA3/PSMB7/PSMB11/PSMB10/PSMD10/PSMB3/PSMB8/PSMB9/PSMD13/PSMA8/AXIN2/PSMB2/PSMC4/PSMC5/PSMC6/PSMD5/PSMD11/PSME2/PSMF1/PSMD14/PSME4
REACTOME_GLYCOSAMINOGLYCAN_METABOLISM	REACTOME_GLYCOSAMINOGLYCAN_METABOLISM	123	0.34362	4.56013	0.00217391	0.00413399	0.000282522	22678	tags=98%, list=63%, signal=36%	ST3GAL4/B3GNT7/UST/CEMIP/ARSB/CHST11/B4GALT5/ST3GAL6/CHST12/SLC35B3/HYAL1/ST3GAL1/NDST2/CHST9/CHST15/SLC26A1/ST3GAL2/CHSY3/ST3GAL3/NAGLU/HS6ST1/B4GALT3/GLB1/CHPF/PAPSS2/B4GALT4/SLC35D2/CHST1/B3GAT3/CHST3/PAPSS1/GLCE/XYLT2/HS3ST2/HPSE/B3GNT2/CHSY1/NDST1/CHST14/HYAL2/HSPG2/B3GAT2/IDS/NCAN/GNS/HS3ST3A1/DCN/CHP1/B3GALT6/GLB1L/B4GALT1/SLC26A2/SDC4/GPC2/DSE/CSGALNACT1/CSGALNACT2/SGSH/HS2ST1/GUSB/HEXB/H…
REACTOME_MAP2K_AND_MAPK_ACTIVATION	REACTOME_MAP2K_AND_MAPK_ACTIVATION	40	0.376209	2.85749	0.00217391	0.00413399	0.000282522	22363	tags=100%, list=62%, signal=38%	KRAS/NRAS/CNKSR2/PEBP1/BRAF/RAP1A/TLN1/LAMTOR3/WDR83/LAMTOR2/MAP2K1/MARK3/RAF1/VCL/YWHAB/MAPK1/MAPK3/CSK/MAP2K2/ARAF/ACTG1/IQGAP1/KSR1/HRAS/ACTB/FGG/FGA/FGB/ARRB1/IL17RD/ITGA2B/ARRB2/ITGB3/SRC/VWF/APBB1IP/KSR2/FN1/RAP1B/CNKSR1
REACTOME_MET_PROMOTES_CELL_MOTILITY	REACTOME_MET_PROMOTES_CELL_MOTILITY	40	0.370398	2.81335	0.00217391	0.00413399	0.000282522	21670	tags=98%, list=60%, signal=39%	COL27A1/TNS3/ITGA2/HGF/LAMA2/RAP1A/GAB1/MET/CRKL/COL5A3/DOCK7/LAMB3/RAPGEF1/GRB2/LAMC1/ITGB1/LAMA5/PTK2/RAC1/LAMB1/LAMA4/COL3A1/CRK/COL5A1/COL1A2/COL5A2/COL1A1/COL11A2/SRC/LAMA1/TNS4/COL2A1/LAMC2/COL11A1/FN1/ITGA3/LAMA3/LAMB2/RAP1B
REACTOME_METABOLISM_OF_WATER_SOLUBLE_VITAMINS_AND_COFACTORS	REACTOME_METABOLISM_OF_WATER_SOLUBLE_VITAMINS_AND_COFACTORS	121	0.313474	4.10803	0.00217391	0.00413399	0.000282522	24335	tags=99%, list=68%, signal=32%	NMNAT3/RNLS/MOCOS/AOX1/GPHN/MTHFD1/ALDH1L1/PANK1/CYP8B1/DHFR/MMAA/NFS1/MMADHC/DHFR2/PC/ACACB/MCCC2/NADK/MCCC1/ENPP1/MMACHC/NAXE/NMRK1/CYB5A/HLCS/PANK2/MOCS2/ACACA/FLAD1/PARP6/NUDT12/PARP4/MTR/SLC5A8/PDXK/SLC19A2/MOCS3/FASN/SLC46A1/COASY/NAXD/SLC25A16/BTD/MTRR/GSTO1/PARP16/NNMT/PPCS/PANK3/PNPO/NADK2/GSTO2/PRSS3/NMNAT1/PCCA/SLC19A1/LMBRD1/PARP10/SLC23A1/MMUT/NAPRT/PPCDC/PARP14/RFK/PARP8/NADSYN1/CD3…
REACTOME_MHC_CLASS_II_ANTIGEN_PRESENTATION	REACTOME_MHC_CLASS_II_ANTIGEN_PRESENTATION	121	0.309436	4.05511	0.00217391	0.00413399	0.000282522	22093	tags=93%, list=62%, signal=36%	DYNC1I1/TUBA4A/AP1S3/KIF11/SPTBN2/HLA-DQB1/TUBB8B/KIFAP3/AP1G1/KIF5B/SEC24C/CTSS/KLC4/SEC23A/CTSF/DCTN3/DCTN2/KIF22/KIF3B/ACTR10/DYNC1LI2/SEC24B/KIF3A/SEC13/AP1S1/DYNLL2/CTSH/DCTN4/SEC24D/DNM3/SEC31A/AP2M1/TUBB8/TUBB6/KIF2C/AP1S2/TUBB3/LGMN/AP1B1/CAPZB/ACTR1B/SEC24A/SAR1B/AP1M1/AP2A2/ACTR1A/AP2B1/CANX/CLTC/TUBB4B/DYNC1LI1/CAPZA1/DCTN6/KLC1/DCTN5/DCTN1/DYNC1H1/TUBA1B/TUBA3C/CTSO/DYNC1I2/CTSC/CLTA/…
REACTOME_MTOR_SIGNALLING	REACTOME_MTOR_SIGNALLING	40	0.489152	3.71535	0.00217391	0.00413399	0.000282522	12837	tags=85%, list=36%, signal=55%	PRKAB2/PRKAG3/TSC1/EIF4B/PRKAG1/PRKAG2/RRAGA/EEF2K/AKT1S1/PRKAA2/RPS6/EIF4EBP1/LAMTOR3/RHEB/AKT2/TSC2/LAMTOR2/LAMTOR4/STRADA/EIF4G1/PPM1A/MTOR/RRAGB/RPS6KB1/MLST8/CAB39/SLC38A9/LAMTOR5/RPTOR/STK11/STRADB/LAMTOR1/YWHAB/RRAGC
REACTOME_PHOSPHOLIPID_METABOLISM	REACTOME_PHOSPHOLIPID_METABOLISM	204	0.302161	5.14742	0.00217391	0.00413399	0.000282522	23825	tags=97%, list=67%, signal=33%	PGS1/GPAM/PIK3C2B/SLC44A1/PIK3C3/PLEKHA8/HADHB/PIK3C2A/PLA2G4D/AWAT2/ETNK1/RAB4A/PIK3R1/STARD10/CEPT1/PNPLA3/PLD6/PIK3R3/SLC44A5/SBF2/DDHD2/PLEKHA3/MTMR3/MTMR4/PIKFYVE/TNFAIP8L1/ETNK2/PIP4K2B/MIGA2/SYNJ1/PTEN/HADHA/PLEKHA5/PIP4K2C/LPCAT2/PLAAT3/PCTP/PI4K2B/GDE1/PLA2G6/STARD7/MTMR12/PLA2G3/AGPAT5/PLA2G15/CHPT1/SYNJ2/PIK3CA/CDS2/PLA2G12A/PLD3/MTMR1/SBF1/INPP5F/PI4K2A/LPCAT3/PISD/PLA2G4B/MTMR14/INPP…
REACTOME_REGULATION_OF_RUNX3_EXPRESSION_AND_ACTIVITY	REACTOME_REGULATION_OF_RUNX3_EXPRESSION_AND_ACTIVITY	54	0.376663	3.27338	0.00217391	0.00413399	0.000282522	22352	tags=100%, list=62%, signal=38%	SMURF2/UBB/PSMB4/SEM1/PSMD4/PSMB6/PSMC2/PSMD2/PSMD6/PSMC1/PSMB1/EP300/PSMD12/UBC/PSME1/PSMD7/UBA52/PSMB5/PSMA5/PSMA1/RPS27A/PSMA6/PSMD8/PSMA2/PSMA4/PSME3/PSMA7/PSMD3/PSMD1/PSMC3/PSMA3/PSMB7/CBFB/SMURF1/PSMB10/MDM2/PSMD10/PSMB3/TGFB1/CDKN2A/PSMB8/PSMB9/RUNX3/PSMD13/SRC/PSMB2/PSMC4/PSMC5/PSMC6/PSMD5/PSMD11/PSME2/PSMF1/PSMD14
REACTOME_RET_SIGNALING	REACTOME_RET_SIGNALING	40	0.332728	2.52723	0.00217391	0.00413399	0.000282522	23919	tags=100%, list=67%, signal=33%	GFRA1/PRKCA/PLCG1/SOS1/PIK3R1/PSPN/IRS2/PIK3R3/GRB10/GDNF/GAB1/PIK3CA/FRS2/PRKACB/GRB7/SHC1/PIK3CB/GRB2/NRTN/MAPK7/PTPN11/DOK2/GFRA2/PDLIM7/DOK5/GAB2/SHC3/DOK6/PIK3R2/SRC/RET/RAP1GAP/DOK1/GFRA3/PIK3CD/PRKACA/PRKACG/ARTN/DOK4/GFRA4
REACTOME_S_PHASE	REACTOME_S_PHASE	161	0.349592	5.30265	0.00217391	0.00413399	0.000282522	22686	tags=98%, list=63%, signal=36%	ANAPC5/UBB/PSMB4/TFDP1/CDCA5/RBL2/CUL1/UBE2E1/SEM1/ANAPC16/PSMD4/PSMB6/PSMC2/PSMD2/PSMD6/ANAPC2/UBE2C/CABLES1/ORC5/PRIM1/PSMC1/PDS5B/ORC4/CDC23/POLA1/RPA1/LIN54/PSMB1/CDK2/PSMD12/WAPL/ORC2/UBC/PSME1/ANAPC15/MNAT1/AKT2/PSMD7/E2F4/SMC1A/MCM7/UBA52/ANAPC10/PSMB5/PSMA5/PSMA1/RPA3/ANAPC4/LIN37/RPS27A/CDKN1A/PSMA6/ANAPC1/POLE4/CKS1B/PSMD8/SKP1/PSMA2/SKP2/RBBP4/PSMA4/POLE2/CDK4/LIN9/PSME3/ESCO1/POLE3/PS…
REACTOME_SIGNALING_BY_FGFR3	REACTOME_SIGNALING_BY_FGFR3	40	0.364109	2.76558	0.00217391	0.00413399	0.000282522	22796	tags=100%, list=64%, signal=36%	KRAS/NRAS/UBB/FGF16/FGFR3/PLCG1/SOS1/PIK3R1/BRAF/MKNK1/GAB1/UBC/PIK3CA/FRS2/UBA52/SHC1/RPS27A/CBL/FRS3/PPP2R1A/GRB2/SPRY2/MAPK1/MAPK3/PTPN11/PPP2CB/FGF2/HRAS/FGF4/FGF1/FGF18/SRC/GALNT3/FGF5/FGF8/FGF9/PPP2CA/FGF23/FGF17/FGF20
REACTOME_SIGNALING_BY_WNT	REACTOME_SIGNALING_BY_WNT	319	0.331618	6.9826	0.00217391	0.00413399	0.000282522	22352	tags=95%, list=62%, signal=36%	CAMK2A/H2BC8/H2AC19/LGR5/SMURF2/KRAS/CXXC4/ZNRF3/UBB/H3C1/AMER1/SOX9/PSMB4/WLS/TMED5/H3-3A/LEF1/PRKCA/AXIN1/GNG7/TCF7/CDC73/CUL1/H2BC13/BTRC/BCL9L/PLCB3/TCF7L2/NFATC1/SEM1/RBBP5/CTNNB1/GNG10/FZD4/TLE1/PSMD4/KMT2D/TRRAP/PSMB6/TNKS2/PSMC2/USP8/PSMD2/PSMD6/WNT5A/CSNK1A1/H2BC21/LRP5/RNF146/FZD3/VPS26A/AGO4/GNB2/PSMC1/ITPR3/ZRANB1/H4C2/USP34/H2AC8/KAT5/PPP2R5C/CCDC88C/CUL3/H2AC18/PSMB1/APC/EP300/PSMD1…
REACTOME_SNRNP_ASSEMBLY	REACTOME_SNRNP_ASSEMBLY	54	0.34888	3.03193	0.00217391	0.00413399	0.000282522	14666	tags=76%, list=41%, signal=45%	PRMT5/AAAS/SNRPD1/NUP133/NUP88/NUP98/NUP37/NUP58/SNUPN/SEH1L/GEMIN4/NUP160/SEC13/NCBP1/POM121C/NUP214/NUP42/GEMIN5/NUP188/RANBP2/TGS1/NUP153/SNRPE/SNRPF/SNRPG/RAE1/NUP85/NUP107/SMN1/SNRPB/WDR77/GEMIN2/NUP205/NUP43/NUP210/NUP93/SNRPD2/PHAX/NUP50/NDC1/NUP62
REACTOME_THE_CITRIC_ACID_TCA_CYCLE_AND_RESPIRATORY_ELECTRON_TRANSPORT	REACTOME_THE_CITRIC_ACID_TCA_CYCLE_AND_RESPIRATORY_ELECTRON_TRANSPORT	161	0.363941	5.5203	0.00217391	0.00413399	0.000282522	21946	tags=98%, list=61%, signal=38%	PM20D1/HAGH/NDUFB8/NUBPL/ATP5F1D/NDUFAF6/MDH2/NDUFA12/SLC16A1/GSTZ1/L2HGDH/SLC25A27/ADHFE1/PDK4/ETFA/ATP5MF/RXRA/NDUFS2/COQ10A/NDUFA5/CS/ME3/SUCLA2/ECSIT/PDP2/UQCRC2/COX20/NDUFAB1/DLD/DMAC2L/NNT/SDHC/COX18/SDHB/TACO1/FAHD1/UQCRC1/SUCLG2/NDUFAF7/NDUFV3/SLC25A14/COX7A2L/FH/LDHAL6A/ATP5PB/NDUFB10/NDUFA11/PDHB/IDH2/LRPPRC/NDUFA7/NDUFB2/TMEM126B/NDUFS4/SDHD/COX6A1/COQ10B/NDUFC1/NDUFB6/NDUFS3/NDUFB1/AC…
REACTOME_TRANSCRIPTIONAL_ACTIVATION_OF_MITOCHONDRIAL_BIOGENESIS	REACTOME_TRANSCRIPTIONAL_ACTIVATION_OF_MITOCHONDRIAL_BIOGENESIS	54	0.434736	3.77806	0.00217391	0.00413399	0.000282522	12911	tags=80%, list=36%, signal=51%	ALAS1/CHD9/SIRT4/TFB1M/MTERF1/CRTC3/ATF2/SIRT3/GABPA/RXRA/USP46/CRTC2/POLRMT/PPARA/SSBP1/TFAM/CRTC1/NCOA2/MED1/NCOR1/SIRT5/IDH2/GLUD1/TWNK/POLG2/ESRRA/ATP5F1B/GLUD2/NCOA1/CREB1/TGS1/CARM1/HCFC1/CALM1/ACSS2/GABPB1/MEF2D/TFB2M/MEF2C/CREBBP/PPARGC1B/TBL1X/TBL1XR1
REACTOME_UB_SPECIFIC_PROCESSING_PROTEASES	REACTOME_UB_SPECIFIC_PROCESSING_PROTEASES	204	0.305904	5.21119	0.00217391	0.00413399	0.000282522	22628	tags=94%, list=63%, signal=35%	H2BC8/H2AC19/SMURF2/USP14/UBB/AR/ATXN7/PSMB4/SMAD1/SMAD3/AXIN1/USP16/WDR20/USP20/FOXO4/H2BC13/TAF9B/SMAD7/USP19/SEM1/SMAD4/PSMD4/TRRAP/PSMB6/TNKS2/BIRC2/PSMC2/USP8/USP30/PSMD2/PSMD6/RNF128/USP37/PTEN/USP17L10/H2BC21/USP12/RNF146/RHOT1/PSMC1/USP7/USP34/H2AC8/USP25/CYLD/USP21/H2AC18/TOMM20/TADA2B/PSMB1/PSMD12/DDB2/UBC/USP10/TP53/PSME1/TNKS/USP11/SUDS3/KEAP1/USP33/TOMM70/PSMD7/USP22/UBA52/PSMB5/PSMA…
WP_ATM_SIGNALING_PATHWAY	WP_ATM_SIGNALING_PATHWAY	40	0.38339	2.91203	0.00217391	0.00413399	0.000282522	22106	tags=100%, list=62%, signal=38%	CDC25C/ABL1/TP53BP1/ATF2/CRADD/GADD45A/CDK2/TP53/TP73/SMC1A/ATM/CREB1/CDKN1A/CASP2/MDC1/NFKBIA/NBN/RAD50/PIDD1/MAPK9/CHEK1/MDM2/RAD9A/TLK1/CHEK2/CDC25A/BRCA1/BID/RAD51/CDK1/CCNB1/JUN/AP3B2/CCNE1/FANCD2/H2AX/MDM4/MRE11/IKBKG/RIPK1
WP_BLADDER_CANCER	WP_BLADDER_CANCER	40	0.367155	2.78872	0.00217391	0.00413399	0.000282522	22687	tags=100%, list=63%, signal=37%	KRAS/NRAS/FGFR3/PIK3R1/BRAF/EGFR/TP53/RPS6KA5/HBEGF/MAP2K1/CDKN1A/VEGFA/CDK4/RAF1/DAPK1/MAPK1/MDM2/MAP2K2/ARAF/RB1/DAPK3/HRAS/RASSF1/CDKN2A/CCND1/ERBB2/E2F1/PIK3R2/CDH1/MMP9/THBS1/MMP2/TYMP/SRC/MMP1/EGF/CXCL8/MYC/UPK3A/DAPK2
WP_CALCIUM_REGULATION_IN_THE_CARDIAC_CELL	WP_CALCIUM_REGULATION_IN_THE_CARDIAC_CELL	149	0.359819	5.21302	0.00217391	0.00413399	0.000282522	22503	tags=99%, list=63%, signal=37%	CAMK2A/ATP2B3/ADCY8/GNAI1/CHRM3/PRKCA/RYR3/GNG7/ADRA1A/FXYD2/RYR1/PLCB3/GJB1/GRK4/PRKAR1A/ADCY6/PKIG/YWHAE/GNB2/PRKCZ/ITPR3/ATP1B1/CAMK2G/GRK5/PRKCE/GNAI2/PRKAR2A/PRKACB/PKIA/CASQ1/ADCY2/YWHAG/ATP2B1/ITPR1/GNA11/ADCY4/GNG13/CAMK2D/CAMK1/ADCY9/CALM1/GJB5/CALM2/GNAQ/CHRM5/ADCY5/STIM2/GJA9/ADCY3/ADRB3/GJA1/GRK6/GJA5/RGS14/KCNJ5/ATP2A2/GNG11/CALM3/YWHAB/GNAS/GNG12/RGS17/PRKAR1B/RGS5/GJA4/RGS7/CAMK2B/…
WP_CARDIAC_HYPERTROPHIC_RESPONSE	WP_CARDIAC_HYPERTROPHIC_RESPONSE	54	0.38463	3.34262	0.00217391	0.00413399	0.000282522	22067	tags=100%, list=62%, signal=38%	PRKCA/HDAC4/MAP2K7/MAP2K4/HDAC9/AKT2/MEF2A/MAP3K14/TGFBR1/MAP2K1/CAMK2D/PPP3CA/MAPK8/MTOR/MAP3K1/GUCA1A/NFATC2/CALM1/RAF1/CALM2/NRG1/MAPK14/CDK9/MAPK1/MAPK3/MAP3K7/MAP2K2/TNFRSF1A/IGF1/MAPK7/IKBKB/TNF/NPPA/RAC1/FGF2/TGFB1/NFKB1/MAP4K1/PRKG1/PRKD1/HDAC7/CDK7/HDAC5/IKBKE/FGFR2/PLA2G2A/AKT1/CHUK/EGF/GSK3B/PDPK1/MAP2K3/MAP2K6/IKBKG
WP_ECTODERM_DIFFERENTIATION	WP_ECTODERM_DIFFERENTIATION	141	0.313147	4.45594	0.00217391	0.00413399	0.000282522	23883	tags=98%, list=67%, signal=33%	ANKS1B/CTNNA2/TSC22D1/GREB1/PODXL/MAFB/SHH/ZFHX4/CLVS1/SCHIP1/FYN/SKIL/MYORG/CELSR2/PRKAG2/PGM1/NFATC1/BOC/MIR361/CTNNB1/FOXA2/SMAD4/TTC14/ARHGDIG/FZD4/ASTN1/TOX3/HDAC6/KCNK10/NUMA1/CCDC130/AHI1/PLCXD3/PIM1/TFAP2C/PTPRB/CCDC88C/CAP2/MKS1/ARHGEF9/NARS2/KIFC3/CDON/BCAS3/GLB1/NR2F2/PAX6/BMPR1A/MZF1/JUP/ST8SIA4/STC1/SDCBP/PPARD/MIR15B/PI4KA/CTBP1/HESX1/LDB2/OGT/RIT1/GRAMD1B/SNCA/TCF3/SERPINB6/NLK/BAZ…
WP_FERROPTOSIS	WP_FERROPTOSIS	40	0.318265	2.41738	0.00217391	0.00413399	0.000282522	21735	tags=92%, list=61%, signal=36%	GCLC/SAT2/NCOA4/ATG5/ACSL4/TF/TP53/SLC40A1/ACSL3/LPCAT3/SLC39A8/GPX4/PCBP1/VDAC2/SLC39A14/MAP1LC3B/ACSL6/SLC3A2/STEAP3/FTH1/MAP1LC3C/VDAC3/ALOX15/GSS/HMOX1/TFRC/PRNP/CP/PCBP2/SLC7A11/ATG7/CYBB/ACSL1/FTL/GCLM/SLC11A2/SAT1
WP_FIBRIN_COMPLEMENT_RECEPTOR_3_SIGNALING_PATHWAY	WP_FIBRIN_COMPLEMENT_RECEPTOR_3_SIGNALING_PATHWAY	40	0.309086	2.34766	0.00217391	0.00413399	0.000282522	22067	tags=92%, list=62%, signal=36%	PLG/CD14/MYD88/PIK3CA/SYK/TLR3/PLAT/CBLB/IRAK4/TRAF6/RHOA/IKBKB/TNF/IRAK1/TLR4/CCL2/TICAM1/NFKB1/FGG/FGA/FGB/TYROBP/ITGB2/IL12B/IL6/LY96/CXCL10/SRC/NOS2/AKT1/CHUK/CXCL3/IFNB1/IRAK2/IRF3/ITGAM/IKBKG
WP_FOCAL_ADHESION	WP_FOCAL_ADHESION	196	0.337688	5.63644	0.00217391	0.00413399	0.000282522	21955	tags=95%, list=61%, signal=37%	FLNC/BUB1B-PAK6/PARVB/ITGA2/TESK2/PDGFC/HGF/FYN/PPP1CA/PRKCA/ITGA6/SRMS/ROCK2/SOS1/PIK3R1/TNK1/BRAF/LAMA2/VEGFD/THBS3/FLT1/PIK3R3/PDGFD/CTNNB1/ITGA8/VAV1/RAP1A/BIRC2/RELN/THBS4/CHAD/DOCK1/PTEN/EGFR/TLN1/ELK1/PIK3CA/ACTN4/ROCK1/RAC3/AKT2/MET/XIAP/MYL12B/COL4A1/SHC1/PPP1R12B/DIAPH1/MAP2K1/PDGFB/CRKL/PPP1R12A/MAPK8/COL5A3/VEGFA/PPP1CC/RAF1/LAMB3/PIK3CB/RAPGEF1/MYL12A/BCL2/VEGFC/GRB2/LAMC1/VCL/MAPK9/…
WP_IL1_SIGNALING_PATHWAY	WP_IL1_SIGNALING_PATHWAY	54	0.38463	3.34262	0.00217391	0.00413399	0.000282522	22067	tags=100%, list=62%, signal=38%	HSPB2/TOLLIP/ATF2/PLCG1/PIK3R1/ECSIT/IL1R1/MYD88/MAP2K7/TAB3/MAP3K3/PRKCZ/MAP2K4/MAP3K14/UBE2N/MAP2K1/MAPK8/MAP3K1/IRAK4/NFKBIA/UBE2V1/IRAK3/REL/MAPKAPK2/TRAF6/MAPK14/MAPK9/RELA/SQSTM1/MAPK1/MAPK3/MAP3K7/MAP2K2/PTPN11/IKBKB/IRAK1/CCL2/NFKB1/IL1RAP/PELI1/TAB2/JUN/TAB1/PIK3R2/MAP3K2/AKT1/CHUK/IL1A/IL1B/IRAK2/NFKBIB/MAP2K3/MAP2K6/IKBKG
WP_IL4_SIGNALING_PATHWAY	WP_IL4_SIGNALING_PATHWAY	54	0.391004	3.39801	0.00217391	0.00413399	0.000282522	21839	tags=100%, list=61%, signal=39%	IRS1/ATF2/SOS1/PIK3R1/IRS2/IL4/ELK1/FES/EP300/PIK3CA/TYK2/SOCS5/SHC1/CBL/RPS6KB1/STAT3/NFKBIA/CEBPB/MAPK14/CEBPA/GRB2/RELA/MAPK1/MAPK3/PTPN11/PTPN6/JAK2/IKBKB/BAD/NFIL3/HRH1/NFKB1/DOK2/MAPK11/STAT1/GAB2/STAT5B/FLNA/JAK3/IL2RG/PIK3R2/GATA3/BIRC5/SOCS3/FOS/SOCS1/AKT1/CHUK/IL4R/INPP5D/JAK1/PIK3CD/STAT5A/STAT6
WP_IL5_SIGNALING_PATHWAY	WP_IL5_SIGNALING_PATHWAY	40	0.390879	2.96892	0.00217391	0.00413399	0.000282522	21838	tags=100%, list=61%, signal=39%	KRAS/SOS1/PIK3R1/RPS6/ELK1/SYK/SHC1/MAP2K1/RPS6KB1/STAT3/RAF1/FOXO3/IL5RA/GSK3A/BCL2/GRB2/SPRED1/MAPK1/MAPK3/MAP2K2/PTPN11/JAK2/BTK/STAT1/RPS6KA1/MAPT/CSF2RB/STAT5B/JUN/PIK3R2/FOS/AKT1/GSK3B/IL2/JAK1/LYN/MYC/PIK3CG/RPS6KB2/STAT5A
WP_INTEGRATED_BREAST_CANCER_PATHWAY	WP_INTEGRATED_BREAST_CANCER_PATHWAY	149	0.355995	5.15761	0.00217391	0.00413399	0.000282522	21913	tags=97%, list=61%, signal=38%	ESR1/PIGR/ALKBH1/KRAS/IRS1/AR/SMAD1/HIPK2/TSC1/MYCBP2/ABL1/USP16/ATF1/BRAF/TFPI/SMAD7/DCAKD/CTNNB1/SMAD4/TGFBR2/FAU/RAP1A/MAP3K13/PIAS1/CCNB1IP1/MYT1/PTEN/NF1/EGFR/GADD45A/MAP3K7CL/PPP4R3B/ZNF655/USP21/SMAD6/SIRT1/CDK2/EP300/TP53/RHEB/BAK1/TSC2/PKIA/NAB1/BMPR1A/NCOA3/BMPR2/TGFBR1/HMGCR/MSH6/ATM/ERAL1/ZMYND8/CREB1/USP15/MTOR/RALA/VEGFA/CDK4/RPP38/DAG1/PHB/RAD50/GDI1/STK11/GSK3A/BCL2/NUP85/MSH2/SMA…
WP_INTERFERON_TYPE_I_SIGNALING_PATHWAYS	WP_INTERFERON_TYPE_I_SIGNALING_PATHWAYS	54	0.372349	3.23589	0.00217391	0.00413399	0.000282522	21838	tags=98%, list=61%, signal=38%	STAT2/IRS1/FYN/EIF4B/PIK3R1/IRS2/VAV1/RAP1A/PIAS1/RPS6/EIF4EBP1/TYK2/PTPRC/RPS6KA5/PDCD4/CREB1/CBL/CRKL/MTOR/RPS6KB1/MAP3K1/STAT3/MLST8/RACK1/REL/IFNAR1/RPTOR/RAPGEF1/MAPK14/RPS6KA4/PIAS3/PTPN11/PTPN6/RAC1/IFNAR2/PRMT1/EIF4A1/IRF9/STAT1/GAB2/CRK/ZAP70/LCK/PIK3R2/SOCS3/SOCS1/EIF4E/JAK1/PIK3CD/MAP2K3/MAP2K6/STAT4/STAT5A
WP_NONALCOHOLIC_FATTY_LIVER_DISEASE	WP_NONALCOHOLIC_FATTY_LIVER_DISEASE	149	0.337709	4.89269	0.00217391	0.00413399	0.000282522	22320	tags=96%, list=62%, signal=36%	PRKAB2/CYP2E1/PRKAG3/NDUFB8/COX7B2/MLXIPL/IRS1/COX6A2/IL6R/NDUFA12/RXRA/PRKAG1/PIK3R1/NDUFS2/NDUFA5/PRKAG2/IRS2/PIK3R3/SMAD7/PPARA/UQCRC2/NDUFAB1/NR1H4/SDHC/SDHB/NR1H3/UQCRC1/NDUFV3/ADIPOR2/PRKAA2/CASP7/COX7A2L/NDUFB10/MLX/NDUFA11/PKLR/PIK3CA/BAK1/NDUFA7/NDUFB2/AKT2/NDUFS4/SDHD/COX6A1/NDUFC1/NDUFB6/COX7A2/NDUFS3/NDUFB1/NDUFA4/NDUFS7/NDUFB7/COX7C/SDHA/MAPK8/UQCRQ/UQCR11/PIK3CB/NDUFS5/NDUFA2/ERN1/C…
WP_OXIDATIVE_DAMAGE	WP_OXIDATIVE_DAMAGE	40	0.369221	2.80441	0.00217391	0.00413399	0.000282522	20814	tags=95%, list=58%, signal=40%	MAP3K9/GADD45A/MAP2K4/BAK1/CDKN1A/C1S/MAP3K1/TRAF6/BCL2/CDC42/PCNA/TRAF3/BAG4/C1R/C5AR1/TNF/C2/TNFRSF1B/BAD/C5/TRAF2/TNK2/NFKB1/CYCS/C1QC/C1QA/C1QB/C4B/NFKBIE/MAPK10/MAPK13/APAF1/C3AR1/CASP3/CASP9/CDKN1B/CDKN1C/CR2
WP_REGULATION_OF_ACTIN_CYTOSKELETON	WP_REGULATION_OF_ACTIN_CYTOSKELETON	149	0.34236	4.96007	0.00217391	0.00413399	0.000282522	22401	tags=97%, list=63%, signal=36%	BUB1B-PAK6/KRAS/NRAS/PIK3C2B/EZR/CHRM3/FGF16/PIK3C3/FGFR3/BDKRB1/PIK3C2A/ROCK2/SOS1/PIK3R1/BRAF/SSH1/PIK3R3/RASSF7/CD14/ARHGEF4/VAV1/PIP4K2B/APC2/DOCK1/CFL2/PIP4K2C/EGFR/SOS2/FGF13/BRK1/APC/FGFR4/PIK3CA/ROCK1/RAC3/FGD1/ARHGEF1/DIAPH1/MYH10/MAP2K1/PDGFB/MAPK6/PPP1R12A/GNA12/F2R/MRAS/RAF1/CHRM5/PIK3CB/PFN1/MAPK4/ABI2/RDX/VCL/CDC42/ITGA1/RHOA/MAPK1/NCKAP1/GNG12/MAPK3/BCAR1/FGF6/PAK4/FGF3/CSK/PAK2/MA…
BIOCARTA_ALK_PATHWAY	BIOCARTA_ALK_PATHWAY	37	0.359887	2.68281	0.00217865	0.00413399	0.000282522	22946	tags=100%, list=64%, signal=36%	SMAD1/AXIN1/TGFBR3/ATF2/CTNNB1/SMAD4/TGFBR2/HNF1A/SMAD6/APC/BMPR1A/BMPR2/TGFBR1/ACVR1/MEF2C/GATA4/MAP3K7/NPPA/TGFB1/TGFB3/FZD1/TGFB2/DVL1/BMP5/WNT1/BMP2/BMP7/BMP4/NKX2-5/GSK3B/SMAD5/MYL2/NPPB/RFC1/CHRD/NOG/BMP10
BIOCARTA_IL2RB_PATHWAY	BIOCARTA_IL2RB_PATHWAY	37	0.390846	2.9136	0.00217865	0.00413399	0.000282522	21838	tags=100%, list=61%, signal=39%	IRS1/SOS1/PIK3R1/PIK3CA/SYK/SHC1/CBL/CRKL/CFLAR/RPS6KB1/RAF1/BCL2/GRB2/MAPK1/MAPK3/PTPN6/PPIA/BAD/HRAS/IL2RB/FASLG/STAT5B/E2F1/IKZF3/JAK3/IL2RA/IL2RG/NMI/SOCS3/FOS/SOCS1/AKT1/FAS/JAK1/MYC/PIK3CG/STAT5A
KEGG_ALDOSTERONE_REGULATED_SODIUM_REABSORPTION	KEGG_ALDOSTERONE_REGULATED_SODIUM_REABSORPTION	42	0.356782	2.77475	0.00217865	0.00413399	0.000282522	22200	tags=98%, list=62%, signal=37%	KRAS/IRS1/PRKCA/PIK3R1/NR3C2/FXYD2/ATP1B4/IRS2/PIK3R3/ATP1B1/HSD11B2/NEDD4L/PIK3CA/SCNN1A/HSD11B1/PIK3CB/INSR/MAPK1/MAPK3/IGF1/PRKCG/PIK3R5/KCNJ1/ATP1A1/PRKCB/ATP1A2/SGK1/ATP1B3/PIK3R2/ATP1A4/SFN/ATP1A3/ATP1B2/INS/PDPK1/PIK3CD/PIK3CG/SCNN1B/SCNN1G/IRS4/SLC9A3R2
KEGG_AXON_GUIDANCE	KEGG_AXON_GUIDANCE	127	0.318095	4.29112	0.00217865	0.00413399	0.000282522	23902	tags=98%, list=67%, signal=33%	EFNA3/SEMA7A/KRAS/NRAS/GNAI1/SEMA4C/EPHA4/SRGAP3/FYN/NFATC3/ROCK2/ABL1/EFNA4/SEMA4F/CDK5/NFATC1/NGEF/SRGAP2/RASA1/CFL2/EPHB1/SEMA4G/NRP1/FES/EFNA2/ROBO1/GNAI2/PPP3CB/ROCK1/RAC3/MET/SEMA6C/PLXNB3/SEMA6D/SEMA3G/NCK1/NFAT5/PPP3CA/PPP3R1/NFATC2/EPHB3/PPP3R2/EFNB2/RHOD/CDC42/ITGB1/SLIT1/RHOA/SEMA3F/MAPK1/MAPK3/PAK4/PAK2/SEMA4B/CFL1/PTK2/ROBO3/CHP1/SEMA3D/EPHA1/SLIT2/RAC1/LIMK1/LRRC4C/NTN3/SRGAP1/HRAS/…
KEGG_DRUG_METABOLISM_OTHER_ENZYMES	KEGG_DRUG_METABOLISM_OTHER_ENZYMES	51	0.342753	2.9362	0.00217865	0.00413399	0.000282522	23564	tags=100%, list=66%, signal=34%	CYP3A4/UGT1A1/CYP3A5/NAT1/UGT1A4/IMPDH2/TPMT/CES5A/UGT2B10/CYP3A43/UMPS/TK2/CES2/UCK1/UGT1A6/GMPS/CDA/UCK2/ITPA/DPYS/TK1/CYP2A13/UGT1A7/XDH/GUSB/UGT2B15/HPRT1/UPP1/CYP3A7/UGT1A9/IMPDH1/UGT2B4/UGT1A8/UGT1A5/UGT2B11/UGT2A3/TYMP/NAT2/CYP2A6/UPP2/CYP2A7/CES1/DPYD/UGT2B7/UGT2B17/UGT2A1/UPB1/UGT2B28/UGT1A10/UGT1A3/UCKL1
KEGG_FATTY_ACID_METABOLISM	KEGG_FATTY_ACID_METABOLISM	42	0.446196	3.47014	0.00217865	0.00413399	0.000282522	12092	tags=79%, list=34%, signal=52%	ALDH1B1/ACADL/GCDH/ALDH3A2/EHHADH/HADH/ACAT1/ACAA1/CYP4A11/HADHB/ACADVL/CPT2/ACSL4/ECI2/ECI1/ALDH9A1/CYP4A22/ADH4/ALDH7A1/ACAA2/HADHA/ACADSB/ADH1C/ACSL3/ACAT2/ECHS1/ACOX1/CPT1A/ACADM/ACOX3/ACADS/ACSL6/ADH7
KEGG_PEROXISOME	KEGG_PEROXISOME	77	0.328916	3.40617	0.00217865	0.00413399	0.000282522	22654	tags=96%, list=63%, signal=35%	PRDX5/ACOX2/HSD17B4/EHHADH/IDH1/PRDX1/ACAA1/ECH1/BAAT/HAO1/PIPOX/CRAT/ACSL4/CAT/ECI2/PEX7/HMGCL/PECR/PEX16/PEX19/PXMP2/PEX6/AGPS/PEX3/NUDT12/PAOX/PEX13/PEX11G/PEX12/IDH2/PEX14/ACSL3/PEX2/DECR2/ACOX1/DAO/PMVK/MVK/PHYH/ACOX3/AMACR/ACSL6/ABCD2/HACL1/CROT/FAR1/ACOT8/PEX26/SLC27A2/EPHX2/XDH/PXMP4/DHRS4/FAR2/MPV17/PEX11A/DDO/NUDT19/HAO2/GNPAT/NOS2/AGXT/ABCD1/ACSL1/PEX1/PEX10/ABCD3/ABCD4/PEX5/SCP2/SOD1/…
KEGG_TYROSINE_METABOLISM	KEGG_TYROSINE_METABOLISM	42	0.342305	2.66217	0.00217865	0.00413399	0.000282522	22717	tags=98%, list=63%, signal=36%	TYR/AOX1/AOC2/GSTZ1/MAOB/TAT/ALDH3A1/METTL2B/ADH4/GOT2/ADH1C/DDC/BUD23/TRMT11/LCMT2/DCT/METTL6/FAH/ADH7/LCMT1/AOC3/ALDH3B1/GOT1/ADH1A/TH/ALDH1A3/MAOA/MIF/ADH5/PNMT/HEMK1/ADH1B/ADH6/ALDH3B2/COMT/DBH/HGD/HPD/TPO/TYRP1/NAA80
NABA_ECM_AFFILIATED	NABA_ECM_AFFILIATED	163	0.213978	3.24145	0.00217865	0.00413399	0.000282522	27084	tags=97%, list=76%, signal=24%	OPRPN/CLEC3A/SEMA7A/CLEC18C/SEMA4C/CLEC2D/C1QTNF6/MUC1/OVGP1/CLEC18A/LGALS8/FREM2/C1QL3/SEMA4F/C1QTNF3/MBL2/FCN3/PARM1/ANXA8/CLEC1A/SEMA4G/LGALS4/ANXA9/SEMA6C/LGALSL/CLEC14A/PLXNB3/SEMA6D/SEMA3G/MUC7/GREM1/C1QTNF4/MUC12/FCN2/SEMA3F/LGALS1/SEMA4B/CLEC3B/CLEC4A/MUC16/SEMA3D/ANXA11/LGALS7/HPX/CLEC6A/SDC4/GPC2/MUC17/FCN1/CLEC4C/ANXA5/SEMA6B/ANXA1/REG4/ANXA4/SFTPD/C1QTNF7/CLEC7A/PLXDC1/LMAN1/CLEC10A/M…
PID_ATR_PATHWAY	PID_ATR_PATHWAY	37	0.344512	2.56819	0.00217865	0.00413399	0.000282522	22522	tags=97%, list=63%, signal=36%	CDC25C/CEP164/RAD17/SMARCAL1/RPA1/CDK2/MCM7/FBXW11/TIMELESS/NBN/TIPIN/RAD1/PPP2R1A/HUS1/CHEK1/YWHAB/MDM2/RAD9A/MCM2/RFC5/BRCA2/RFC2/CLSPN/CDC25A/YWHAZ/CCNA2/RPA2/RAD51/CDC6/PPP2R2B/RFC4/ATR/FANCD2/PPP2CA/RFC3/TOPBP1
PID_BMP_PATHWAY	PID_BMP_PATHWAY	42	0.342032	2.66004	0.00217865	0.00413399	0.000282522	22727	tags=98%, list=63%, signal=36%	RGMB/SMURF2/SMAD1/PPP1CA/CTDSP1/SMAD7/CTDSP2/SMAD4/AHSG/SMAD6/BMPR1A/SKI/XIAP/BMPR2/NUP214/PPM1A/BMP6/GREM1/CER1/ZFYVE16/MAPK1/SMURF1/MAP3K7/CTDSPL/SMAD9/PPP1R15A/SOSTDC1/TAB2/RGMA/TAB1/FST/BMP2/BMPR1B/BMP7/CHRDL1/BMP4/GSK3B/SMAD5/CHRD/NOG/BAMBI
PID_CD8_TCR_PATHWAY	PID_CD8_TCR_PATHWAY	51	0.345017	2.95558	0.00217865	0.00413399	0.000282522	22067	tags=96%, list=62%, signal=37%	KRAS/NRAS/CD28/FYN/CD3D/PRKCA/MALT1/PLCG1/SOS1/VAV1/RAP1A/ORAI1/PRKCE/CD8A/PTPRC/MAP3K14/SHC1/STIM1/CBL/CD80/RASGRP2/TRAF6/PRF1/GRB2/LAT/CSK/PTPN6/IKBKB/B2M/HRAS/CD86/CD247/PRKCB/LCP2/ZAP70/RASGRP1/LCK/CD3G/CARD11/GRAP2/HLA-A/CD3E/BCL10/CD8B/PRKCQ/AKT1/CHUK/PDPK1/IKBKG
PID_MYC_ACTIV_PATHWAY	PID_MYC_ACTIV_PATHWAY	77	0.371222	3.84428	0.00217865	0.00413399	0.000282522	22087	tags=99%, list=62%, signal=38%	GPAM/CAD/SMAD3/RCC1/IREB2/SMAD4/TAF12/TRRAP/BMI1/RUVBL2/PEG10/NPM1/PRDX3/PIM1/KAT5/MTA1/EP300/TP53/HSPD1/MTDH/NCL/SUPT7L/DDX18/HUWE1/EIF4G1/HSP90AA1/ACTL6A/PTMA/CDK4/TAF9/NBN/CREBBP/HSPA4/SUPT3H/MYCT1/TAF10/NDUFAF2/TK1/RIOX2/PFKM/NME2/ENO1/ODC1/LDHA/EIF4A1/POLR3D/CDC25A/TAF4B/E2F3/SERPINI1/BCAT1/ID2/TFRC/CCNB1/PDCD10/FOSL1/SLC2A1/HMGA1/PMAIP1/MMP9/BIRC5/CDCA7/TERT/BAX/CCND2/EIF2S1/EIF4E/GAPDH/KIR…
PID_UPA_UPAR_PATHWAY	PID_UPA_UPAR_PATHWAY	42	0.370501	2.88145	0.00217865	0.00413399	0.000282522	22568	tags=100%, list=63%, signal=37%	VLDLR/HGF/PLG/PDGFD/DOCK1/LRP1/EGFR/NCL/ITGB1/BCAR1/ITGB5/RAC1/FPR3/ITGA5/TGFB1/PLAU/FGG/FGA/FGB/ITGB2/ITGB3/CRK/SERPINE1/FPR1/MMP9/FPR2/SRC/MMP12/KLK4/CTSG/ELANE/FN1/GPLD1/ITGA3/ITGAM/ITGAV/MMP3/MMP13/PDGFRB/PLAUR/VTN/CTRC
REACTOME_ACTIVATION_OF_ATR_IN_RESPONSE_TO_REPLICATION_STRESS	REACTOME_ACTIVATION_OF_ATR_IN_RESPONSE_TO_REPLICATION_STRESS	37	0.339919	2.53395	0.00217865	0.00413399	0.000282522	22686	tags=97%, list=63%, signal=36%	CDC25C/RAD9B/DBF4/RAD17/ORC5/ORC4/RPA1/CDK2/ORC2/MCM7/RPA3/RAD1/MCM8/HUS1/CHEK1/MCM6/RAD9A/MCM5/MCM2/RFC5/RFC2/MCM3/MCM4/CLSPN/ORC1/CDC45/CDC25A/RPA2/CDC6/MCM10/ORC6/RFC4/ATR/RFC3/CDC7/ORC3
REACTOME_ACTIVATION_OF_GENE_EXPRESSION_BY_SREBF_SREBP_	REACTOME_ACTIVATION_OF_GENE_EXPRESSION_BY_SREBF_SREBP_	42	0.380002	2.95534	0.00217865	0.00413399	0.000282522	22228	tags=100%, list=62%, signal=38%	GPAM/CHD9/LSS/RXRA/ACACB/MTF1/HMGCS1/SREBF2/PPARA/SCD/ACACA/NFYC/TM7SF2/NCOA2/MED1/FASN/NFYB/HMGCR/NCOA1/TGS1/CARM1/FDPS/FDFT1/PMVK/MVK/CREBBP/SC5D/DHCR7/TBL1X/TBL1XR1/ELOVL6/NFYA/SQLE/IDI1/HELZ2/NCOA6/CYP51A1/MVD/SMARCD3/SP1/SREBF1/GGPS1
REACTOME_APOPTOTIC_CLEAVAGE_OF_CELLULAR_PROTEINS	REACTOME_APOPTOTIC_CLEAVAGE_OF_CELLULAR_PROTEINS	37	0.376931	2.80987	0.00217865	0.00413399	0.000282522	22336	tags=100%, list=62%, signal=38%	ACIN1/CTNNB1/GAS2/BIRC2/TJP1/ADD1/CASP7/APC/ROCK1/SATB1/CASP6/LMNA/DSP/STK24/SPTAN1/STK26/PLEC/TJP2/PTK2/GSN/DBNL/LMNB1/CLSPN/FNTA/OCLN/MAPT/DSG2/CDH1/DSG1/PKP1/PRKCQ/CASP3/CASP8/DSG3/PRKCD/VIM/BCAP31
REACTOME_APOPTOTIC_EXECUTION_PHASE	REACTOME_APOPTOTIC_EXECUTION_PHASE	51	0.377079	3.23025	0.00217865	0.00413399	0.000282522	22336	tags=100%, list=62%, signal=38%	ACIN1/H1-0/CTNNB1/GAS2/BIRC2/H1-1/TJP1/ADD1/CASP7/APC/ROCK1/SATB1/DFFB/DNM1L/CASP6/LMNA/KPNB1/DSP/STK24/SPTAN1/STK26/PLEC/TJP2/PAK2/PTK2/GSN/KPNA1/DBNL/LMNB1/CLSPN/FNTA/OCLN/HMGB2/H1-5/MAPT/DSG2/H1-2/CDH1/DSG1/H1-4/PKP1/PRKCQ/CASP3/CASP8/DFFA/DSG3/H1-3/HMGB1/PRKCD/VIM/BCAP31
REACTOME_BIOSYNTHESIS_OF_THE_N_GLYCAN_PRECURSOR_DOLICHOL_LIPID_LINKED_OLIGOSACCHARIDE_LLO_AND_TRANSFER_TO_A_NASCENT_PROTEIN	REACTOME_BIOSYNTHESIS_OF_THE_N_GLYCAN_PRECURSOR_DOLICHOL_LIPID_LINKED_OLIGOSACCHARIDE_LLO_AND_TRANSFER_TO_A_NASCENT_PROTEIN	77	0.298606	3.09229	0.00217865	0.00413399	0.000282522	24682	tags=99%, list=69%, signal=31%	ST3GAL4/ST8SIA3/NEU4/NEU3/DOLPP1/ST3GAL6/ST6GALNAC6/ALG10B/NEU1/ST3GAL1/ALG11/MPDU1/ALG2/GNE/ST3GAL2/ST6GALNAC3/RENBP/ST3GAL3/PMM2/DHDDS/NANS/GLB1/GFPT1/ST8SIA4/DPM1/SLC35A1/ALG5/SLC17A5/ALG13/FCSK/UAP1/TSTA3/ALG12/FUOM/ALG6/PGM3/GNPNAT1/DPAGT1/ALG9/MPI/GMPPA/ALG1/ALG10/SRD5A3/DPM2/NAGK/NANP/CTSA/ALG3/ST6GALNAC1/GMDS/NUDT14/ST6GAL1/CMAS/ST6GALNAC4/ST6GALNAC2/ST6GAL2/GFPT2/ST8SIA6/MVD/NEU2/PMM1/ST…
REACTOME_CA_DEPENDENT_EVENTS	REACTOME_CA_DEPENDENT_EVENTS	37	0.396966	2.95921	0.00217865	0.00413399	0.000282522	21619	tags=100%, list=60%, signal=40%	CAMK2A/ADCY8/PRKCA/PRKAR1A/ADCY6/CAMK2G/PRKAR2A/PRKACB/ADCY2/PDE1B/CAMKK2/ADCY4/CREB1/CAMK2D/ADCY9/CALM1/ADCY5/GRK2/ADCY3/MAPK1/PRKAR1B/CAMKK1/CAMK2B/PRKCG/PLA2G4A/ADCY7/PRKAR2B/NBEA/CAMK4/PRKX/PDE1C/ADCY1/KPNA2/PDE1A/PRKACA/PRKACG/PRKCD
REACTOME_DDX58_IFIH1_MEDIATED_INDUCTION_OF_INTERFERON_ALPHA_BETA	REACTOME_DDX58_IFIH1_MEDIATED_INDUCTION_OF_INTERFERON_ALPHA_BETA	77	0.344597	3.56855	0.00217865	0.00413399	0.000282522	23507	tags=100%, list=66%, signal=34%	UBB/NFKB2/TANK/S100B/TAX1BP1/ATG5/NKIRAS1/RNF135/AGER/UBE2D3/NLRX1/CYLD/OTUD5/UBE2D2/EP300/UBC/UBE2K/UBA52/ISG15/RPS27A/DDX58/MAP3K1/NFKBIA/IFIH1/RNF125/DHX58/PIN1/TKFC/SIKE1/TRAF6/MAVS/CREBBP/TRIM25/RELA/APP/FADD/TRAF3/IKBKB/IRF7/HERC5/TNFAIP3/CASP10/TRAF2/NLRC5/NFKB1/PCBP2/S100A12/IKBKE/ITCH/IFNA21/SAA1/CASP8/CHUK/HMGB1/IFNA1/IFNA2/IFNA4/IFNA5/IFNA6/IFNA8/IFNA10/IFNA13/IFNA14/IFNA16/IFNA17/IFNB…
REACTOME_DEACTIVATION_OF_THE_BETA_CATENIN_TRANSACTIVATING_COMPLEX	REACTOME_DEACTIVATION_OF_THE_BETA_CATENIN_TRANSACTIVATING_COMPLEX	42	0.355452	2.76441	0.00217865	0.00413399	0.000282522	22247	tags=98%, list=62%, signal=37%	UBB/SOX9/LEF1/TCF7/BTRC/BCL9L/TCF7L2/RBBP5/CTNNB1/TLE1/KMT2D/APC/UBC/AKT2/XPO1/XIAP/CTNNBIP1/UBA52/CHD8/RPS27A/CTBP1/TLE2/PYGO2/TLE4/SOX17/BCL9/MEN1/YWHAZ/SOX7/PYGO1/TCF7L1/SOX2/CBY1/AKT1/HDAC1/SOX3/SOX4/SRY/TLE3/ASH2L/SOX13
REACTOME_DNA_DAMAGE_RECOGNITION_IN_GG_NER	REACTOME_DNA_DAMAGE_RECOGNITION_IN_GG_NER	37	0.418074	3.11657	0.00217865	0.00413399	0.000282522	12078	tags=76%, list=34%, signal=50%	XPC/UBB/ACTR5/COPS5/COPS4/COPS6/COPS7A/INO80/YY1/TFPT/RAD23B/DDB2/UBC/PARP2/UBA52/DDB1/RAD23A/CUL4A/ACTL6A/RPS27A/INO80E/NFRKB/PARP1/COPS8/CUL4B/COPS2/CETN2/INO80C
REACTOME_DNA_REPAIR	REACTOME_DNA_REPAIR	326	0.315786	6.75191	0.00217865	0.00413399	0.000282522	22402	tags=94%, list=63%, signal=35%	H2BC8/H2AC19/XPC/APBB1/UBB/ACTR5/REV3L/ERCC4/PIAS4/POT1/ABL1/PPP4R2/TP53BP1/PAXIP1/MUS81/USP45/COPS5/PPP5C/H2BC13/BAZ1B/ERCC6/RAD9B/EXO1/ERCC8/COPS4/BRIP1/COPS6/ERCC3/PALB2/HERC2/POLI/MSH3/RAD17/RNF111/GTF2H3/RAD51AP1/ALKBH3/PIAS1/COPS7A/POLL/EYA3/ERCC2/H2BC21/KDM4B/RCHY1/SLX4/H4C2/POLK/FTO/USP7/XAB2/H2AC8/KAT5/XRCC4/CENPS/BABAM2/INO80/GTF2H4/H2AC18/RPA1/PARG/AQR/YY1/KDM4A/TFPT/RAD23B/PPIE/FANCL/…
REACTOME_EPHB_MEDIATED_FORWARD_SIGNALING	REACTOME_EPHB_MEDIATED_FORWARD_SIGNALING	42	0.377096	2.93274	0.00217865	0.00413399	0.000282522	22332	tags=100%, list=62%, signal=38%	GRIN2B/TIAM1/FYN/ARHGEF28/ROCK2/YES1/RASA1/EPHB1/WASL/ITSN1/ROCK1/KALRN/EPHB3/ARPC1A/EFNB2/ACTR2/CDC42/RHOA/ACTR3/ARPC4/CFL1/PTK2/ARPC5/ACTG1/RAC1/LIMK1/ARPC3/HRAS/PAK1/LIMK2/ACTB/EFNB1/EPHB4/ARPC1B/GRIN1/EPHB6/SRC/EFNB3/EPHB2/LYN/SDC2/ARPC2
REACTOME_ESTROGEN_DEPENDENT_GENE_EXPRESSION	REACTOME_ESTROGEN_DEPENDENT_GENE_EXPRESSION	144	0.335557	4.81215	0.00217865	0.00413399	0.000282522	22599	tags=97%, list=63%, signal=36%	H2BC8/ESR1/H2AC19/GREB1/GPAM/H3C1/NRIP1/H3-3A/AXIN1/ATF2/NR5A2/H2BC13/CCNT1/FKBP4/GTF2A1/PTGES3/JUND/H2BC21/KDM4B/AGO4/H4C2/NCOA2/H2AC8/KAT5/MED1/H2AC18/YY1/TFF1/EP300/CXXC5/TNRC6B/GTF2A2/TNRC6C/H2AZ2/SMC1A/NCOA3/KANK1/POLR2G/GTF2F2/AGO1/POU2F1/NCOA1/HSP90AA1/H2BC12/CARM1/H3C10/USF1/H2AJ/H4C11/POLR2H/H3C13/POLR2C/POLR2E/BCL2/EBAG9/H3-3B/CREBBP/POLR2D/CDK9/POLR2L/CBFB/H2BC6/RAD21/HSP90AB1/RUNX1/KC…
REACTOME_EXTENSION_OF_TELOMERES	REACTOME_EXTENSION_OF_TELOMERES	51	0.326401	2.79611	0.00217865	0.00413399	0.000282522	24149	tags=100%, list=67%, signal=33%	POT1/CHTF18/RUVBL2/PRIM1/DSCC1/POLA1/RPA1/SHQ1/CDK2/STN1/CHTF8/RPA3/RTEL1/PPP6R3/TINF2/WRAP53/DKC1/NHP2/POLD3/PCNA/NOP10/PPP6C/POLA2/PRIM2/LIG1/POLD4/TEN1/RFC5/RFC2/GAR1/FEN1/DNA2/WRN/CCNA1/CCNA2/RPA2/TERF1/PIF1/TERT/RFC4/BLM/POLD1/POLD2/RFC1/RFC3/TERF2/RUVBL1/ANKRD28/TERF2IP/ACD/CTC1
REACTOME_FATTY_ACYL_COA_BIOSYNTHESIS	REACTOME_FATTY_ACYL_COA_BIOSYNTHESIS	37	0.35467	2.64392	0.00217865	0.00413399	0.000282522	21185	tags=95%, list=59%, signal=39%	ACSL4/SCD/CBR4/ACACA/FASN/ACSF3/MORC2/HSD17B12/ACSL3/ACLY/SLC27A3/HACD3/TECR/ACSBG1/HTD2/ELOVL5/ACSL6/HSD17B8/ELOVL3/ELOVL6/PPT1/PPT2/ELOVL2/ACSBG2/SLC25A1/HACD4/ELOVL1/HACD2/OLAH/HACD1/ELOVL7/SCD5/ELOVL4/ACSL1/HSD17B3
REACTOME_FORMATION_OF_THE_CORNIFIED_ENVELOPE	REACTOME_FORMATION_OF_THE_CORNIFIED_ENVELOPE	127	0.227205	3.06502	0.00217865	0.00413399	0.000282522	27715	tags=100%, list=77%, signal=23%	KRT6C/PPL/KRT78/DSC1/CAPNS1/KRT37/FLG/KRT38/LIPJ/PCSK6/CAPN1/LIPN/LCE1C/TGM1/KLK12/PKP2/SPRR2F/PKP4/KRT84/JUP/KRT23/LCE2A/DSP/LIPM/DSG4/DSC2/KLK5/CSTA/KAZN/SPINK5/KRT8/KRT6A/KRT36/KRT18/FURIN/KRT27/DSG2/KRT86/KRT1/DSG1/PKP3/KRT7/PKP1/DSC3/SPRR2D/KRT17/KRT81/EVPL/PI3/PRSS8/CDSN/DSG3/IVL/KRT2/KRT3/KRT4/KRT5/KRT6B/KRT9/KRT10/KRT12/KRT13/KRT14/KRT15/KRT16/KRT19/KRT31/KRT32/KRT33A/KRT33B/KRT34/KRT35/K…
REACTOME_HDR_THROUGH_SINGLE_STRAND_ANNEALING_SSA_	REACTOME_HDR_THROUGH_SINGLE_STRAND_ANNEALING_SSA_	37	0.344513	2.5682	0.00217865	0.00413399	0.000282522	22522	tags=97%, list=63%, signal=36%	ERCC4/ABL1/RAD9B/EXO1/BRIP1/RAD17/KAT5/RPA1/RMI1/RPA3/ATM/NBN/RAD50/RAD1/ERCC1/HUS1/RAD52/RAD9A/BARD1/RHNO1/RFC5/RFC2/DNA2/WRN/RMI2/BRCA1/RPA2/RAD51/RFC4/ATR/BLM/MRE11/RBBP8/RFC3/TOP3A/TOPBP1
REACTOME_HIV_TRANSCRIPTION_ELONGATION	REACTOME_HIV_TRANSCRIPTION_ELONGATION	42	0.347629	2.70357	0.00217865	0.00413399	0.000282522	13944	tags=74%, list=39%, signal=45%	ELOA/CCNT1/ERCC3/GTF2H3/ERCC2/GTF2H4/SSRP1/GTF2H1/ELL/MNAT1/NCBP1/SUPT16H/POLR2G/GTF2F2/TCEA1/NELFB/GTF2H2/POLR2H/CTDP1/CCNH/POLR2C/POLR2E/ELOA2/POLR2D/CDK9/POLR2L/SUPT4H1/ELOC/POLR2I/POLR2F/GTF2H5
REACTOME_HOMOLOGOUS_DNA_PAIRING_AND_STRAND_EXCHANGE	REACTOME_HOMOLOGOUS_DNA_PAIRING_AND_STRAND_EXCHANGE	42	0.347816	2.70502	0.00217865	0.00413399	0.000282522	22522	tags=98%, list=63%, signal=36%	RAD9B/EXO1/BRIP1/PALB2/RAD17/RAD51AP1/KAT5/RPA1/RMI1/RAD51B/RPA3/ATM/NBN/RAD50/RAD1/HUS1/CHEK1/RAD9A/BARD1/RHNO1/RAD51D/RFC5/BRCA2/RFC2/DNA2/WRN/XRCC3/RMI2/BRCA1/RPA2/RAD51/RFC4/ATR/BLM/MRE11/RAD51C/RBBP8/RFC3/TOP3A/XRCC2/TOPBP1
REACTOME_INTERACTIONS_OF_REV_WITH_HOST_CELLULAR_PROTEINS	REACTOME_INTERACTIONS_OF_REV_WITH_HOST_CELLULAR_PROTEINS	37	0.404272	3.01368	0.00217865	0.00413399	0.000282522	15508	tags=84%, list=43%, signal=48%	AAAS/RCC1/NUP133/NUP88/NUP98/NUP37/NUP58/NPM1/SEH1L/NUP160/SEC13/XPO1/POM121C/NUP214/NUP42/NUP188/RANBP2/NUP153/KPNB1/RAE1/NUP85/NUP107/RAN/NUP205/NUP43/NUP210/NUP93/NUP50/NDC1/NUP62/RANGAP1
REACTOME_INTERACTIONS_OF_VPR_WITH_HOST_CELLULAR_PROTEINS	REACTOME_INTERACTIONS_OF_VPR_WITH_HOST_CELLULAR_PROTEINS	37	0.400622	2.98647	0.00217865	0.00413399	0.000282522	14666	tags=81%, list=41%, signal=48%	AAAS/NUP133/NUP88/SLC25A4/NUP98/NUP37/NUP58/SEH1L/NUP160/SEC13/BANF1/POM121C/NUP214/NUP42/PSIP1/NUP188/RANBP2/NUP153/RAE1/NUP85/NUP107/SLC25A5/NUP205/NUP43/KPNA1/NUP210/NUP93/NUP50/NDC1/NUP62
REACTOME_MAPK_FAMILY_SIGNALING_CASCADES	REACTOME_MAPK_FAMILY_SIGNALING_CASCADES	326	0.342646	7.32623	0.00217865	0.00413399	0.000282522	22442	tags=97%, list=63%, signal=36%	CAMK2A/RAG1/DLG3/SPTBN4/GRIN2B/RAG2/KRAS/NRAS/UBB/IRS1/FGF16/KL/IL5/CNKSR2/GFRA1/PSMB4/DLG2/IL6R/FGFR3/RASGRF2/DAB2IP/HGF/ANGPT1/FYN/SPRED3/SPTBN2/BCL2L1/KBTBD7/SOS1/PIK3R1/PEBP1/BRAF/DUSP16/RGL3/PPP5C/PSPN/PTPN3/IRS2/RASA4/SPTBN5/SEM1/PSMD4/RAP1A/PAQR3/ABHD17B/PSMB6/DUSP6/PSMC2/PSMD2/PSMD6/GDNF/CDC14B/RASA1/ABHD17C/AGO4/NF1/EGFR/PSMC1/TLN1/PPP2R5C/CUL3/LAMTOR3/CAMK2G/PSMB1/PSMD12/FGFR4/UBC/PIK3C…
REACTOME_MITOTIC_G1_PHASE_AND_G1_S_TRANSITION	REACTOME_MITOTIC_G1_PHASE_AND_G1_S_TRANSITION	147	0.363895	5.24956	0.00217865	0.00413399	0.000282522	22352	tags=99%, list=62%, signal=37%	CDK6/UBB/PSMB4/MYBL2/TFDP1/DHFR/ABL1/RBL2/CUL1/SEM1/DBF4/PSMD4/PSMB6/PSMC2/PSMD2/PSMD6/CABLES1/ORC5/PRIM1/PSMC1/ORC4/POLA1/RPA1/LIN54/PSMB1/CDK2/PSMD12/ORC2/UBC/PSME1/MNAT1/AKT2/PSMD7/DYRK1A/E2F4/MCM7/UBA52/PSMB5/PSMA5/PSMA1/RPA3/LIN37/RPS27A/CDKN1A/PSMA6/POLE4/CKS1B/PSMD8/SKP1/PSMA2/SKP2/RBBP4/PSMA4/POLE2/CDK4/LIN9/PSME3/POLE3/PSMA7/CCNH/PSMD3/PPP2R1A/PSMD1/PSMC3/CDKN2B/PSMA3/PCNA/PSMB7/MCM8/PSM…
REACTOME_MRNA_SPLICING_MINOR_PATHWAY	REACTOME_MRNA_SPLICING_MINOR_PATHWAY	51	0.330541	2.83158	0.00217865	0.00413399	0.000282522	13402	tags=71%, list=37%, signal=44%	EFTUD2/SNRNP48/PRPF8/SNRPD1/LSM2/DDX23/SF3B3/SNRNP40/SRSF1/SF3B5/SNRNP35/NCBP1/SNRNP25/SF3B1/POLR2G/GTF2F2/ZMAT5/SRSF6/ZRSR2/SRSF2/SNRPE/POLR2H/SNRPF/PRPF6/SNRPG/SF3B4/POLR2C/SRSF7/POLR2E/POLR2D/POLR2L/TXNL4A/SNRPB/POLR2I/POLR2F/SNRPD2
REACTOME_NCAM1_INTERACTIONS	REACTOME_NCAM1_INTERACTIONS	42	0.310416	2.41416	0.00217865	0.00413399	0.000282522	22148	tags=93%, list=62%, signal=35%	COL6A1/GFRA1/PSPN/GDNF/ST8SIA4/COL4A1/COL5A3/COL9A3/COL6A5/NRTN/CACNB4/NCAN/CNTN2/CACNA1C/CACNA1D/COL4A2/GFRA2/COL3A1/COL6A2/CACNB2/PRNP/COL5A1/CACNB1/COL5A2/COL9A2/CACNA1S/NCAM1/CACNA1H/COL2A1/CACNB3/COL4A3/COL4A4/COL4A5/COL6A3/COL9A1/ST8SIA2/CACNA1I/CACNA1G/ARTN
REACTOME_NEUROTRANSMITTER_RELEASE_CYCLE	REACTOME_NEUROTRANSMITTER_RELEASE_CYCLE	51	0.320969	2.74958	0.00217865	0.00413399	0.000282522	22930	tags=96%, list=64%, signal=35%	SLC6A12/SLC1A2/SLC18A3/SYT1/STXBP1/ABAT/GLS/NAAA/UNC13B/TSPOAP1/PPFIA1/SYN2/RAB3A/ALDH5A1/HSPA8/LIN7C/SLC6A1/LIN7A/SLC38A2/DNAJC5/LIN7B/PPFIA2/SLC18A2/PPFIA3/SLC22A1/APBA1/SLC1A3/SLC22A2/GAD1/VAMP2/STX1A/PPFIA4/MAOA/SYN1/SLC17A7/SLC1A7/SNAP25/CHAT/GAD2/SLC1A1/SLC1A6/SLC6A11/SLC6A13/SYN3/CASK/ARL6IP5/CPLX1/RIMS1/GLS2
REACTOME_NR1H3_NR1H2_REGULATE_GENE_EXPRESSION_LINKED_TO_CHOLESTEROL_TRANSPORT_AND_EFFLUX	REACTOME_NR1H3_NR1H2_REGULATE_GENE_EXPRESSION_LINKED_TO_CHOLESTEROL_TRANSPORT_AND_EFFLUX	37	0.325379	2.42557	0.00217865	0.00413399	0.000282522	24181	tags=100%, list=67%, signal=33%	KDM1B/RXRA/ABCG8/NR1H3/RXRB/AGO4/KDM3A/NCOR1/KDM4A/EP300/TNRC6B/TNRC6C/AGO1/ABCA1/NCOA1/NCOR2/TBL1X/TBL1XR1/AGO2/APOE/MOV10/APOD/AGO3/APOC4/ABCG1/ARL4C/CETP/PLTP/APOC1/TNRC6A/APOC2/GPS2/NR1H2/HDAC3/KDM1A/ABCG5/EEPD1
REACTOME_NUCLEAR_ENVELOPE_BREAKDOWN	REACTOME_NUCLEAR_ENVELOPE_BREAKDOWN	51	0.33345	2.8565	0.00217865	0.00413399	0.000282522	18240	tags=84%, list=51%, signal=41%	PRKCA/NEK7/AAAS/NUP133/NUP88/NUP98/NUP37/NUP58/SEH1L/EMD/NUP160/SEC13/BANF1/POM121C/NUP214/NUP42/NUP188/RANBP2/CTDNEP1/NEK6/NUP153/LMNA/LPIN3/VRK1/RAE1/NUP85/NUP107/TMPO/NUP205/NUP43/NUP210/NUP93/LEMD2/NUP50/NDC1/NUP62/LMNB1/LPIN2/PRKCB/CDK1/CCNB2/CCNB1/NUP155
REACTOME_PHASE_0_RAPID_DEPOLARISATION	REACTOME_PHASE_0_RAPID_DEPOLARISATION	42	0.333976	2.59739	0.00217865	0.00413399	0.000282522	23875	tags=100%, list=67%, signal=33%	CAMK2A/SCN4A/CACNG8/SCN7A/SCN8A/CACNA2D3/SCN4B/CAMK2G/FGF13/SCN2B/CAMK2D/CALM1/CACNA1F/SCN2A/CACNB4/SCN3A/FGF14/CAMK2B/CACNA1C/CACNA1D/CACNA2D1/CACNB2/RANGRF/SCN11A/SCN3B/CACNA2D4/CACNB1/FGF11/CACNA1S/SCN5A/SCN9A/FGF12/CACNG4/CACNB3/SCN1A/SCN1B/SCN10A/CACNA2D2/CACNG3/CACNG2/CACNG7/CACNG6
REACTOME_POTENTIAL_THERAPEUTICS_FOR_SARS	REACTOME_POTENTIAL_THERAPEUTICS_FOR_SARS	37	0.349856	2.60803	0.00217865	0.00413399	0.000282522	23305	tags=100%, list=65%, signal=35%	IMPDH2/IL6R/ACE2/ROCK2/TLR9/TLR7/IL1R1/CRBN/TYK2/ROCK1/HDAC2/AP2M1/VEGFA/AP2A2/AP2B1/ITGB1/JAK2/TUBB/BRD4/FKBP1A/ATP1A1/ITGA4/IL1RAP/IMPDH1/FURIN/JAK3/AP2A1/AP2S1/COMT/S1PR1/NR3C1/JAK1/PDCD1/RIPK1/SIGMAR1/CYSLTR1/TBK1
REACTOME_RECRUITMENT_OF_MITOTIC_CENTROSOME_PROTEINS_AND_COMPLEXES	REACTOME_RECRUITMENT_OF_MITOTIC_CENTROSOME_PROTEINS_AND_COMPLEXES	77	0.36289	3.75799	0.00217865	0.00413399	0.000282522	15314	tags=79%, list=43%, signal=45%	SSNA1/TUBA4A/HAUS3/CEP41/HAUS4/SDCCAG8/CNTRL/CEP70/PAFAH1B1/ALMS1/AKAP9/CEP164/CDK11A/YWHAE/DCTN3/DCTN2/CDK11B/CDK5RAP2/HAUS5/TUBGCP4/TUBGCP5/CEP192/YWHAG/OFD1/HAUS1/HSP90AA1/HAUS8/CENPJ/CEP63/TUBGCP3/NEDD1/CKAP5/NINL/TUBGCP6/ACTR1A/CEP135/TUBGCP2/PPP2R1A/TUBB4B/CETN2/CEP152/CEP290/CSNK1D/DCTN1/DYNC1H1/HAUS6/ODF2/MZT2B/CEP78/DYNC1I2/TUBB/TUBG2/CEP131/TUBG1/MZT2A/MZT1/MAPRE1/SFI1/CLASP1/NDE1/CSNK1E
REACTOME_REGULATION_OF_INSULIN_SECRETION	REACTOME_REGULATION_OF_INSULIN_SECRETION	77	0.351515	3.64019	0.00217865	0.00413399	0.000282522	22791	tags=99%, list=64%, signal=36%	ADCY8/GNAI1/CHRM3/CD36/ADRA2A/STXBP1/PRKCA/GNG7/SLC2A2/GNA14/ACSL4/PLCB3/GNG10/RAP1A/GCG/PRKAR1A/ADCY6/AHCYL1/GNB2/RAPGEF3/ITPR3/GNAI2/PRKAR2A/PRKACB/ACSL3/ITPR1/GNA11/GNG13/GNAQ/ADCY5/GNG11/GNAS/GNG12/PRKAR1B/KCNS3/IQGAP1/CACNA1C/CACNA1D/GNB4/PLCB1/GNG2/GNGT2/PRKAR2B/MARCKS/KCNB1/GNB5/PLCB2/CACNB2/GNA15/GNB3/CACNA1E/CACNA1A/VAMP2/STX1A/SLC2A1/GNG4/SYT5/KCNJ11/GNGT1/GLP1R/SNAP25/ADRA2C/CACNB3/GNB…
REACTOME_RUNX1_INTERACTS_WITH_CO_FACTORS_WHOSE_PRECISE_EFFECT_ON_RUNX1_TARGETS_IS_NOT_KNOWN	REACTOME_RUNX1_INTERACTS_WITH_CO_FACTORS_WHOSE_PRECISE_EFFECT_ON_RUNX1_TARGETS_IS_NOT_KNOWN	37	0.326776	2.43598	0.00217865	0.00413399	0.000282522	24131	tags=100%, list=67%, signal=33%	HIPK2/RNF2/ARID1A/CBX4/PCGF5/BMI1/RING1/ARID2/SMARCC1/EP300/ACTL6A/PBRM1/CSNK2A1/SMARCC2/SCMH1/CBX2/SMARCA4/CBFB/PHC2/RUNX1/SMARCA2/SMARCD1/SMARCB1/ARID1B/CSNK2B/AUTS2/PHC1/CSNK2A2/SMARCD2/SMARCD3/SMARCE1/YAF2/RYBP/CBX6/ACTL6B/CBX8/PHC3
REACTOME_SIGNALING_BY_FGFR1_IN_DISEASE	REACTOME_SIGNALING_BY_FGFR1_IN_DISEASE	37	0.336826	2.5109	0.00217865	0.00413399	0.000282522	22796	tags=97%, list=64%, signal=35%	KRAS/NRAS/PLCG1/TRIM24/SOS1/PIK3R1/CNTRL/GAB1/PIK3CA/FRS2/ZMYM2/BCR/STAT3/FGFR1OP2/GRB2/CUX1/FGF6/BAG4/ERLIN2/FGF2/HRAS/FGF4/LRRFIP1/STAT1/GAB2/FGF1/STAT5B/FGFR1/FGF5/FGF8/FGF9/STAT5A/FGF23/FGF17/CPSF6/FGF20
REACTOME_SIGNALING_BY_FGFR2_IN_DISEASE	REACTOME_SIGNALING_BY_FGFR2_IN_DISEASE	42	0.364129	2.83189	0.00217865	0.00413399	0.000282522	22796	tags=100%, list=64%, signal=36%	KRAS/NRAS/FGF16/PLCG1/SOS1/PIK3R1/GAB1/PIK3CA/FRS2/NCBP1/POLR2G/GTF2F2/POLR2H/POLR2C/POLR2E/GRB2/POLR2D/POLR2L/FGF6/FGF3/POLR2I/POLR2F/FGF2/HRAS/FGF4/FGF10/FGF1/FGF18/FGF22/FGFR2/FGF5/FGF7/FGF8/FGF9/GTF2F1/POLR2B/POLR2J/POLR2K/FGF23/FGF17/NCBP2/FGF20
REACTOME_SIGNALING_BY_HEDGEHOG	REACTOME_SIGNALING_BY_HEDGEHOG	147	0.313984	4.52955	0.00217865	0.00413399	0.000282522	22658	tags=95%, list=63%, signal=35%	TUBA4A/ADCY8/SMURF2/UBB/SHH/PSMB4/INTU/WDR35/IHH/DYNC2H1/EFCAB7/WDR19/SMO/CDC73/CUL1/BTRC/NUMB/BOC/PTCH2/SEM1/PSMD4/PSMB6/PSMC2/PSMD2/PSMD6/ULK3/PRKAR1A/ADCY6/CSNK1A1/PSMC1/IQCE/MKS1/CUL3/PSMB1/CDON/KIF3A/PSMD12/UBC/GAS8/PRKAR2A/OS9/PSME1/IFT122/PRKACB/ADCY2/PSMD7/SPOP/UBA52/PSMB5/PSMA5/PSMA1/VCP/DZIP1/OFD1/ADCY4/RPS27A/PSMA6/IFT140/PSMD8/TUBB6/SKP1/PSMA2/TUBB3/ADCY9/PSMA4/PSME3/IFT52/ADCY5/GRK2/…
REACTOME_SIGNALING_BY_INSULIN_RECEPTOR	REACTOME_SIGNALING_BY_INSULIN_RECEPTOR	77	0.317957	3.29268	0.00217865	0.00413399	0.000282522	22116	tags=94%, list=62%, signal=36%	KRAS/NRAS/IRS1/FGF16/KL/PIK3C3/FGFR3/ATP6V1G2/SOS1/PIK3R1/TLR9/IRS2/GRB10/ATP6V1B1/GAB1/FGFR4/ATP6V1E2/PIK3CA/FRS2/ATP6V0D1/AKT2/SHC1/ATP6V0A2/FLT3LG/ATP6V1D/ATP6V1B2/PIK3CB/ATP6V1F/GRB2/PDE3B/INSR/ATP6V1E1/ATP6V0E1/MAPK1/MAPK3/FGF6/FGF3/ATP6V0A4/ATP6V0A1/ATP6V1H/PTPN11/ATP6V1C2/ATP6V0B/FGF2/ATP6V1C1/HRAS/FGF4/KLB/ATP6V0E2/FGF10/FLT3/GAB2/FGF1/FGFR1/TCIRG1/ATP6V1G1/ATP6V0C/PIK3R2/FGF18/FGF22/FGFR…
REACTOME_SIGNALING_BY_THE_B_CELL_RECEPTOR_BCR_	REACTOME_SIGNALING_BY_THE_B_CELL_RECEPTOR_BCR_	163	0.339063	5.13632	0.00217865	0.00413399	0.000282522	23292	tags=99%, list=65%, signal=35%	KRAS/IGHV3-13/NRAS/UBB/PSMB4/IGLV1-40/FYN/NFATC3/MALT1/SOS1/PIK3R1/CUL1/BTRC/NFATC1/SEM1/VAV1/PSMD4/PSMB6/PSMC2/PSMD2/PSMD6/ORAI1/AHCYL1/PSMC1/ITPR3/PSMB1/PSMD12/UBC/PPP3CB/PSME1/PLCG2/PSMD7/SYK/IGKV5-2/IGLV1-44/UBA52/PSMB5/PSMA5/PSMA1/NCK1/STIM1/ITPR1/RPS27A/PSMA6/FBXW11/PPP3CA/PSMD8/SKP1/SH3KBP1/PSMA2/IGHV3-53/PSMA4/PPP3R1/NFATC2/CALM1/PSME3/NFKBIA/PSMA7/REL/PSMD3/PSMD1/PSMC3/GRB2/PSMA3/PSMB7/R…
REACTOME_SUMOYLATION_OF_DNA_DAMAGE_RESPONSE_AND_REPAIR_PROTEINS	REACTOME_SUMOYLATION_OF_DNA_DAMAGE_RESPONSE_AND_REPAIR_PROTEINS	77	0.363831	3.76773	0.00217865	0.00413399	0.000282522	14856	tags=78%, list=41%, signal=46%	XPC/PIAS2/PIAS4/RNF2/SMC5/AAAS/NUP133/HERC2/NUP88/CBX4/PIAS1/BMI1/NUP98/NUP37/NUP58/RING1/SEH1L/XRCC4/RPA1/NUP160/SEC13/NSMCE3/SMC1A/POM121C/NSMCE1/NUP214/NUP42/NUP188/RANBP2/NUP153/MDC1/PARP1/SUMO1/SUMO3/RAE1/RNF168/SCMH1/NUP85/CBX2/NUP107/CETN2/SMC6/NSMCE4A/RAD52/PHC2/RAD21/SUMO2/NUP205/UBE2I/NUP43/PCGF2/NUP210/NUP93/NSMCE2/TDG/NUP50/NDC1/NUP62/WRN/PML
REACTOME_SUMOYLATION_OF_TRANSCRIPTION_COFACTORS	REACTOME_SUMOYLATION_OF_TRANSCRIPTION_COFACTORS	42	0.488462	3.79885	0.00217865	0.00413399	0.000282522	13186	tags=86%, list=37%, signal=54%	PIAS2/NRIP1/PIAS4/HIPK2/RNF2/ZNF350/SIN3A/CBX4/TOPORS/PIAS1/BMI1/ZNF131/NPM1/NCOA2/RING1/EP300/SAFB/TRIM28/DDX17/NCOA1/ING2/CTBP1/PARK7/SUMO1/MRTFA/SUMO3/SCMH1/CBX2/NCOR2/CREBBP/PIAS3/DAXX/PHC2/SUMO2/UBE2I/PCGF2
REACTOME_THE_ROLE_OF_GTSE1_IN_G2_M_PROGRESSION_AFTER_G2_CHECKPOINT	REACTOME_THE_ROLE_OF_GTSE1_IN_G2_M_PROGRESSION_AFTER_G2_CHECKPOINT	77	0.329834	3.41567	0.00217865	0.00413399	0.000282522	22628	tags=96%, list=63%, signal=35%	TUBA4A/UBB/GTSE1/PSMB4/SEM1/TUBB8B/PSMD4/PSMB6/PSMC2/PSMD2/PSMD6/PSMC1/PSMB1/PSMD12/UBC/TP53/PSME1/PSMD7/UBA52/PSMB5/PSMA5/PSMA1/HSP90AA1/RPS27A/CDKN1A/PSMA6/TUBB8/PSMD8/TUBB6/PSMA2/TUBB3/PSMA4/PSME3/PSMA7/PSMD3/PSMD1/TUBB4B/PSMC3/FKBPL/PSMA3/PSMB7/PSMB11/PSMB10/HSP90AB1/PSMD10/TUBA1B/TUBA3C/PSMB3/TUBA8/MAPRE1/TUBB2B/TUBB1/TUBA1C/PSMB8/PSMB9/PSMD13/CDK1/CCNB2/CCNB1/TUBA3D/TUBA1A/PSMA8/TUBB4A/PSMB…
REACTOME_TRANSCRIPTION_COUPLED_NUCLEOTIDE_EXCISION_REPAIR_TC_NER_	REACTOME_TRANSCRIPTION_COUPLED_NUCLEOTIDE_EXCISION_REPAIR_TC_NER_	77	0.387116	4.00887	0.00217865	0.00413399	0.000282522	14024	tags=78%, list=39%, signal=48%	UBB/ERCC4/COPS5/ERCC6/ERCC8/COPS4/COPS6/ERCC3/GTF2H3/COPS7A/ERCC2/POLK/USP7/XAB2/GTF2H4/RPA1/AQR/PPIE/EP300/ZNF830/UBC/GTF2H1/ELL/MNAT1/ERCC5/UVSSA/POLR2G/UBA52/TCEA1/RPA3/DDB1/PRPF19/CUL4A/RPS27A/POLE4/ISY1/XPA/GTF2H2/POLE2/POLR2H/POLE3/CCNH/POLR2C/POLR2E/COPS8/CUL4B/POLD3/COPS2/POLR2D/XRCC1/PCNA/POLR2L/ERCC1/POLR2I/POLR2F/LIG1/POLD4/GTF2H5/RFC5/RFC2
REACTOME_TRNA_AMINOACYLATION	REACTOME_TRNA_AMINOACYLATION	42	0.344425	2.67865	0.00217865	0.00413399	0.000282522	17484	tags=83%, list=49%, signal=43%	SARS1/SARS2/QARS1/FARS2/YARS2/EARS2/LARS2/AIMP1/HARS1/PPA2/VARS1/DARS1/FARSB/NARS2/EPRS1/FARSA/CARS1/AARS1/RARS1/IARS1/MARS1/LARS1/DARS2/TARS1/AARS2/GARS1/CARS2/PPA1/YARS1/WARS1/VARS2/KARS1/HARS2/AIMP2/MARS2
SIG_INSULIN_RECEPTOR_PATHWAY_IN_CARDIAC_MYOCYTES	SIG_INSULIN_RECEPTOR_PATHWAY_IN_CARDIAC_MYOCYTES	51	0.372411	3.19026	0.00217865	0.00413399	0.000282522	22503	tags=100%, list=63%, signal=37%	IRS1/RPS6KA2/NPY4R/SOS1/PIK3R1/IRS2/SLC2A4/PARD3/PTEN/LNPEP/RPS6KA3/YWHAE/SOS2/PIK3CA/AKT2/CYTH3/YWHAG/SORBS1/SHC1/CBL/RPS6KB1/PARD6A/INPPL1/RAF1/SERPINB6/CAP1/IGFBP1/GSK3A/GRB2/CDC42/YWHAB/MAPK1/MAPK3/PTPN1/FLOT1/BRD4/FOXO1/CDKN2A/YWHAZ/RPS6KA1/F2RL2/SFN/AKT1/FLOT2/GSK3B/PDPK1/PIK3CD/YWHAH/IRS4/AKT3/YWHAQ
ST_P38_MAPK_PATHWAY	ST_P38_MAPK_PATHWAY	37	0.393752	2.93526	0.00217865	0.00413399	0.000282522	21734	tags=100%, list=61%, signal=39%	ATF1/IL1R1/EEF2K/NR2C2/MKNK2/MKNK1/GADD45A/MAP2K4/ELK1/MAP3K4/MAPKAPK5/CREB1/MAPKAPK2/TRAF6/MAPK14/CDC42/MAPK1/MAP3K7/MAP3K10/CREB3/SRF/MYEF2/HSPB1/DUSP1/NFKB1/MAPK11/TAB2/DUSP10/TAB1/CREB5/MAPK13/AKT1/EIF4E/MAP3K5/MAP2K3/MAP2K6/MAPK12
WP_3Q29_COPY_NUMBER_VARIATION_SYNDROME	WP_3Q29_COPY_NUMBER_VARIATION_SYNDROME	77	0.278565	2.88474	0.00217865	0.00413399	0.000282522	22588	tags=91%, list=63%, signal=34%	WWOX/AR/FNDC8/SENP5/FYN/DYNC2H1/TM4SF19-AS1/MYCBP2/PIK3R3/RABL2B/DYNC2LI1/FBXW7/SMCO1/TF/CASP7/UBXN7/SIRT1/CEP350/DYNLRB1/SLC40A1/DYNLL2/NCBP1/SDHAP1/UBE2N/ATM/TM4SF19/PCYT1A/MAD2L1BP/ZNF76/HIF1A/NRROS/PIGZ/PIGX/LINC01063/RNF168/NF2/GRB2/DLG1/PAK2/FBXO45/ADAM10/TCTEX1D2/DYNLT1/WDR60/TGFB1/TNK2/WDR34/DLG1-AS1/MUC4/MELTF-AS1/TFRC/ERBB2/STAT5B/ZDHHC19/SLC51B/JUN/MELTF/PXN/HAMP/AKT1/BRINP1/GRIA1/HFE/…
WP_CHEMOKINE_SIGNALING_PATHWAY	WP_CHEMOKINE_SIGNALING_PATHWAY	163	0.369832	5.60242	0.00217865	0.00413399	0.000282522	21752	tags=98%, list=61%, signal=38%	ADCY8/STAT2/KRAS/NRAS/TIAM1/GNAI1/CXCR2/ROCK2/GNG7/SOS1/PIK3R1/BRAF/PLCB3/CCL20/PIK3R3/PTK2B/GNG10/VAV1/RAP1A/PARD3/PLCB4/GRK4/ADCY6/GNB2/PRKCZ/SOS2/CX3CL1/WASL/GRK5/CCL19/PIK3CA/CX3CR1/GNAI2/ROCK1/ELMO1/PRKACB/AKT2/ADCY2/CCR6/SHC1/ADCY4/MAP2K1/GNG13/CRKL/RASGRP2/ADCY9/STAT3/RAF1/NFKBIA/FOXO3/PIK3CB/ADCY5/TIAM2/GRK2/ADCY3/GRK6/GRB2/CDC42/GNG11/RELA/MAPK1/SHC2/GNG12/MAPK3/BCAR1/CSK/PTK2/CCL27/JAK2…
WP_COMMON_PATHWAYS_UNDERLYING_DRUG_ADDICTION	WP_COMMON_PATHWAYS_UNDERLYING_DRUG_ADDICTION	42	0.395596	3.07661	0.00217865	0.00413399	0.000282522	21670	tags=100%, list=60%, signal=40%	CAMK2A/ADCY8/GNAI1/PPP1CA/PRKCA/GRIA3/RAP1A/GJB1/GRM1/GRM5/ACTG2/PRKACB/MAP2K1/CREB1/PPP1CC/CALM1/RAF1/CALM2/DRD2/MAPK1/GNAS/MAPK3/MAP2K2/ARAF/ACTG1/PRKCG/ACTB/PRKCB/DRD4/CAMK4/GRIN1/PPP1CB/ADCY1/DRD1/GRIA1/GRIA2/GRIA4/GRIN2A/PPP1R1A/PRKACA/PRKACG/RAP1B
WP_DNA_REPLICATION	WP_DNA_REPLICATION	42	0.367203	2.8558	0.00217865	0.00413399	0.000282522	22686	tags=100%, list=63%, signal=37%	DBF4/ORC5/PRIM1/ORC4/POLA1/RPA1/CDK2/ORC2/UBC/MCM7/UBA52/RPA3/POLE2/POLD3/PCNA/MCM6/POLA2/PRIM2/POLD4/MCM5/MCM2/RFC5/RFC2/MCM3/MCM4/GMNN/ORC1/CDC45/RPA2/CDT1/RPA4/CDC6/MCM10/POLE/ORC6/RFC4/POLD1/POLD2/RFC1/RFC3/CDC7/ORC3
WP_FACTORS_AND_PATHWAYS_AFFECTING_INSULINLIKE_GROWTH_FACTOR_IGF1AKT_SIGNALING	WP_FACTORS_AND_PATHWAYS_AFFECTING_INSULINLIKE_GROWTH_FACTOR_IGF1AKT_SIGNALING	37	0.342613	2.55404	0.00217865	0.00413399	0.000282522	21616	tags=95%, list=60%, signal=38%	IRS1/SMAD3/MSTN/ACVR2B/JKAMP/AKT1S1/PTEN/WASL/EIF2B2/RICTOR/IGFBP5/MTOR/RPS6KB1/MLST8/RPTOR/ITGB1/TNFRSF1A/IGF1/SMAD2/DEPTOR/NFKB1/PDK1/TRIM63/FBXO32/IGF1R/PPARGC1A/TNFSF9/AKT1/EIF4E/GSK3B/ILK/NEB/PIK3CG/PLD1/PRKAB1
WP_HEDGEHOG_SIGNALING_PATHWAY	WP_HEDGEHOG_SIGNALING_PATHWAY	42	0.301004	2.34095	0.00217865	0.00413399	0.000282522	21618	tags=90%, list=60%, signal=36%	SMURF2/SHH/FBXL17/GRK3/IHH/SMO/BOC/PTCH2/CSNK1A1/CUL3/CDON/KIF3A/PRKACB/SPOP/CSNK1G1/CSNK1G3/GRK2/BCL2/SMURF1/CSNK1D/CSNK1G2/DHH/GLI3/CSNK1E/ARRB1/CCND1/ARRB2/GAS1/GLI2/GLI1/PTCH1/HHIP/LRP2/EVC2/CCND2/EVC/PRKACA/PRKACG
WP_IL2_SIGNALING_PATHWAY	WP_IL2_SIGNALING_PATHWAY	42	0.390901	3.0401	0.00217865	0.00413399	0.000282522	21838	tags=100%, list=61%, signal=39%	FYN/SOS1/PIK3R1/PTK2B/RPS6/SYK/SHC1/MAP2K1/CBL/CRKL/RPS6KB1/STAT3/RAF1/FOXO3/BCL2/GRB2/MAPK1/MAPK3/MAP2K2/PTPN11/HRAS/IL2RB/CISH/STAT1/GAB2/MAPT/STAT5B/LCK/JAK3/JUN/IL2RA/IL2RG/NMI/SOCS3/FOS/AKT1/CCND2/IL2/JAK1/MYC/RPS6KB2/STAT5A
WP_IL6_SIGNALING_PATHWAY	WP_IL6_SIGNALING_PATHWAY	42	0.397021	3.0877	0.00217865	0.00413399	0.000282522	21619	tags=100%, list=60%, signal=40%	IL6R/BCL2L1/SOS1/PIK3R1/VAV1/MAP2K4/GAB1/TYK2/SHC1/NCOA1/MAP2K1/RPS6KB1/NR2F6/STAT3/NLK/GRB2/CREBBP/MAPK1/MAPK3/MAP3K7/MAP2K2/PTPN11/IL6ST/JAK2/RAC1/BAD/IRF1/PRDM1/AGT/STAT1/IL6/JUNB/PIK3R2/SOCS3/TIMP1/CRP/AKT1/GSK3B/HCK/HDAC1/JAK1/PRKCD
WP_MBDNF_AND_PROBDNF_REGULATION_OF_GABA_NEUROTRANSMISSION	WP_MBDNF_AND_PROBDNF_REGULATION_OF_GABA_NEUROTRANSMISSION	37	0.39853	2.97088	0.00217865	0.00413399	0.000282522	21563	tags=100%, list=60%, signal=40%	PLCG1/PIK3R1/PIK3R3/PTEN/CREM/PIK3CA/ROCK1/SHC1/CREB1/GABRB2/STAT3/PIK3CB/AP2A2/AP2B1/RHOA/JAK2/GABRD/GABRG1/GABRE/NGFR/PIK3R2/NTRK2/SLC12A5/GABRP/AP2A1/BDNF/GABRA1/GABRA2/GABRA3/GABRA4/GABRA5/GABRA6/GABRB1/GABRB3/GABRG2/GABRG3/PIK3CG
WP_MELATONIN_METABOLISM_AND_EFFECTS	WP_MELATONIN_METABOLISM_AND_EFFECTS	37	0.399005	2.97442	0.00217865	0.00413399	0.000282522	21546	tags=100%, list=60%, signal=40%	CAMK2A/CYP1B1/CYP1A2/ARNTL/PRKCA/CRY2/PER3/CLOCK/MIR126/PER2/ASMT/SULT1A1/SIRT1/CRY1/CALM1/CALM2/MTNR1A/TRAF6/CSNK1D/MIR3142HG/IRAK1/ECE1/FOXO1/CSNK1E/CYP2D6/NFKB1/APOE/CYP1A1/MAOA/ADRB1/AANAT/CYP2C19/ACHE/GSK3B/MAP2/MTNR1B/PER1
WP_METABOLIC_REPROGRAMMING_IN_COLON_CANCER	WP_METABOLIC_REPROGRAMMING_IN_COLON_CANCER	42	0.374218	2.91035	0.00217865	0.00413399	0.000282522	22435	tags=100%, list=63%, signal=37%	PSAT1/MDH2/GLS/PKM/SDHB/SUCLG2/GOT2/GART/FASN/FH/PGAM1/PFKL/PDHB/IDH2/PYCR2/GLUD1/ACLY/PSPH/TIGAR/TKT/DLST/RPIA/PGD/PGK1/TALDO1/ENO1/LDHA/PYCR1/GPI/HK3/IDH3A/SLC2A1/SLC1A5/SLC16A3/G6PD/ACO2/ALDOB/GAPDH/PDHA1/PPAT/SHMT2/PAICS
WP_NEOVASCULARISATION_PROCESSES	WP_NEOVASCULARISATION_PROCESSES	37	0.400877	2.98837	0.00217865	0.00413399	0.000282522	21479	tags=100%, list=60%, signal=40%	SMAD1/NFKB2/SMAD3/ANGPT1/ACVRL1/JAG1/TGFBR1/FLT4/PDGFB/MAPK8/NOTCH4/HIF1A/REL/MAPK9/RELA/DLL4/MAPK1/MAPK3/NOTCH1/SMAD2/KDR/KITLG/SMAD9/TGFB1/NFKB1/EPHB4/TGFB3/RELB/CXCL12/TGFB2/MMP9/CXCR4/AKT1/EPHB2/KIT/SMAD5/NOTCH3
WP_NETRINUNC5B_SIGNALING_PATHWAY	WP_NETRINUNC5B_SIGNALING_PATHWAY	51	0.335122	2.87082	0.00217865	0.00413399	0.000282522	23837	tags=100%, list=67%, signal=34%	YAP1/FYN/PPP1CA/PRKCA/PTK2B/CDH5/SELE/PIK3CA/TP53/RLF/MAP2K1/RAF1/DAPK1/MAPK14/AGAP2/RHOA/MAPK1/MAPK3/MAP2K2/PTK2/KDR/PTPN11/TNF/PPP2R1B/RAC1/NTN3/CCL2/DCSTAMP/IL10/UNC5B/CCN2/ICAM1/ITGB4/JUN/RGMA/COL1A1/VCAM1/SRC/PTPA/PLEKHH1/AKT1/ALPL/CASP3/IL1A/INPP5D/MYF5/NEO1/NTN1/ARHGEF12/ROBO4/CIP2A
WP_NEURAL_CREST_CELL_MIGRATION_IN_CANCER	WP_NEURAL_CREST_CELL_MIGRATION_IN_CANCER	42	0.336659	2.61825	0.00217865	0.00413399	0.000282522	23779	tags=100%, list=66%, signal=34%	BUB1B-PAK6/TIAM1/PIK3R3/NGEF/EPHB1/PIK3CA/AKT2/KIDINS220/TRIO/STAT3/EPHB3/PIK3CB/RHOA/PAK4/PAK2/RAC1/PIK3R5/PAK1/CDH11/EPHB4/PIK3R6/NGFR/JUN/MMP9/NTRK2/EPHB6/PAK3/MMP2/TWIST1/FOS/F2RL2/AKT1/ARF1/BDNF/EPHB2/MMP8/PIK3CD/PIK3CG/SORT1/AKT3/PAK6/PAK5
WP_NUCLEAR_RECEPTORS	WP_NUCLEAR_RECEPTORS	37	0.387885	2.89152	0.00217865	0.00413399	0.000282522	21944	tags=100%, list=61%, signal=39%	RXRG/ESR1/AR/NR2F1/NR1I3/THRA/RXRA/NR5A2/PPARA/NR1H3/NR2C2/RXRB/THRB/RARG/NR2F2/ESRRA/PPARD/NR2F6/RORA/HNF4A/RARA/ESRRB/RARB/NR4A1/NR1D2/ROR1/NR1I2/NR5A1/NR4A2/VDR/NR0B1/ESR2/NR3C1/PGR/PPARG/NR2E1/NR1H2
WP_REGULATORY_CIRCUITS_OF_THE_STAT3_SIGNALING_PATHWAY	WP_REGULATORY_CIRCUITS_OF_THE_STAT3_SIGNALING_PATHWAY	77	0.355918	3.68579	0.00217865	0.00413399	0.000282522	22166	tags=97%, list=62%, signal=37%	PTPRD/IFNLR1/IL6R/IL22RA1/MAPK15/IL21R/AKT1S1/EGFR/IL11RA/LIFR/TYK2/MPL/PTPRC/TRIM28/SETD7/RICTOR/MAPK6/MAPK8/MTOR/F2R/STAT3/MLST8/MAPK4/STMN1/IFNAR1/RPTOR/MAPK14/IL5RA/GHR/CREBBP/MAPK9/PIAS3/MAPK1/MAPK3/IL10RB/MAPK7/IL6ST/JAK2/CSF2RA/DUSP2/IFNGR1/DEPTOR/IFNAR2/IL27RA/IL2RB/IL9R/MAPK11/IL15RA/PRKCB/IL10RA/CSF2RB/PDGFRA/JAK3/CSF3R/CTF1/AGTR1/IL2RA/IL2RG/MAPK10/F2RL3/SOCS3/IL12RB2/SRC/IL7R/MAPK13/A…
WP_SPLICING_FACTOR_NOVA_REGULATED_SYNAPTIC_PROTEINS	WP_SPLICING_FACTOR_NOVA_REGULATED_SYNAPTIC_PROTEINS	42	0.322227	2.50601	0.00217865	0.00413399	0.000282522	22579	tags=95%, list=63%, signal=35%	GRIN2B/KCNMA1/GPHN/CADM1/PLCB4/PRKCZ/CAMK2G/APLP2/ATP2B1/STXBP2/GRIK2/SNW1/MAPK4/EPB41/CSN3/MAPK9/CDH2/EPB41L2/NCDN/CLSTN1/CLASP1/EPB41L3/STX2/CAV2/DAB1/ANK3/EPB41L1/GRIN1/CADM3/RAP1GAP/CHL1/EFNA5/GABRG2/KCNJ6/KCNQ2/MAP4/NEO1/CASK/GABBR2/NTNG1
WP_TNF_RELATED_WEAK_INDUCER_OF_APOPTOSIS_TWEAK_SIGNALING_PATHWAY	WP_TNF_RELATED_WEAK_INDUCER_OF_APOPTOSIS_TWEAK_SIGNALING_PATHWAY	42	0.359456	2.79555	0.00217865	0.00413399	0.000282522	22106	tags=98%, list=62%, signal=37%	NFKB2/CTNNB1/BIRC2/CASP7/AKT2/TNFSF12/MAP3K14/MAPK8/RAF1/NFKBIA/MAPK14/MAPK9/RELA/MAPK1/MAPK3/MAP3K7/FADD/TRAF3/BIRC3/IKBKB/TNF/RAC1/CCL2/TRAF2/NFKB1/TRIM63/CCL5/RELB/IL6/TRAF5/JUN/MMP9/AKT1/CASP3/CASP8/CHUK/GSK3B/HDAC1/NFKBIB/TRAF1/RIPK1
WP_TRANSLATION_FACTORS	WP_TRANSLATION_FACTORS	51	0.360783	3.09064	0.00217865	0.00413399	0.000282522	22919	tags=100%, list=64%, signal=36%	EEF1A1/EIF1AY/EIF3E/EIF1/EIF4B/EIF4H/EIF3A/EEF2/EEF2K/EIF5A/EIF3B/EIF2B1/EIF4G3/EIF4EBP1/EIF5B/EIF2B2/EIF6/EIF1AX/EIF4G1/EIF3G/EIF2S3/EIF3D/EEF1D/EIF2AK2/EIF3F/EIF3I/ETF1/EEF1G/EIF3J/EIF3H/EIF4A2/PABPC1/EIF2S2/PAIP1/EIF4EBP3/EIF4A1/EIF3CL/EEF1A2/EEF1B2/EIF2S1/EIF4E/EIF4EBP2/EIF5/EIF3C/EIF2B4/EIF2B3/EIF2B5/EIF2AK3/CLUH/GSPT2/EIF2AK1
WP_TRYPTOPHAN_METABOLISM	WP_TRYPTOPHAN_METABOLISM	42	0.353765	2.75129	0.00217865	0.00413399	0.000282522	17088	tags=83%, list=48%, signal=44%	CYP1B1/CYP1A2/CYP3A4/CYP2E1/AOX1/GCDH/ALDH3A2/HSD17B10/HADH/ACAT1/AADAT/MAOB/CAT/AFMID/ALDH9A1/IDO1/ASMT/CYP2J2/DDC/KYNU/CYP7B1/ECHS1/OGDH/ALDH1A1/CYP4F12/DHCR24/HAAO/CYP2A13/WARS1/CYP2C18/PRMT1/CYP1A1/TPH1/ALDH1A2/AOC1
WP_TYPE_II_INTERFERON_SIGNALING_IFNG	WP_TYPE_II_INTERFERON_SIGNALING_IFNG	37	0.396966	2.95921	0.00217865	0.00413399	0.000282522	21619	tags=100%, list=60%, signal=40%	STAT2/IRF2/ISG15/EIF2AK2/GBP1/PTPN11/JAK2/IFNGR1/H4C14/IRF8/OAS1/IRF1/IRF9/PSMB9/STAT1/SPI1/CIITA/IFNG/HLA-B/ICAM1/TAP1/IFI6/REG1A/IRF4/CXCL10/CXCL9/SOCS3/SOCS1/IFIT2/NOS2/CYBB/IFNA2/IFNB1/IFNGR2/IL1B/JAK1/PRKCD
WP_WNT_SIGNALING_PATHWAY_NETPATH	WP_WNT_SIGNALING_PATHWAY_NETPATH	51	0.377442	3.23336	0.00217865	0.00413399	0.000282522	22323	tags=100%, list=62%, signal=38%	CDK6/LEF1/TSC1/PRKCA/AXIN1/TCF7L2/GCKR/CTNNB1/CSNK1A1/LRP5/APC/TSC2/PI4K2A/RYK/CSNK1G1/TCF4/CTBP1/MAPK8/MTOR/NFATC2/TCF3/NLK/GJA1/GSK3A/DVL3/MAPK9/RHOA/TEK/MAPK1/MAP3K7/CSNK1D/RAC1/PRKCG/BCL9/CSNK1E/PRKCB/CCND1/ARRB2/ROR2/PIP5K1B/DVL1/ROR1/AXIN2/AKT1/DVL2/GSK3B/LRP6/MYC/PPARG/SOX1/FRAT1
KEGG_GLYCOLYSIS_GLUCONEOGENESIS	KEGG_GLYCOLYSIS_GLUCONEOGENESIS	61	0.350423	3.23011	0.00218341	0.00413399	0.000282522	22111	tags=97%, list=62%, signal=37%	ALDH1B1/HK2/ALDH3A2/ALDH3A1/PGM1/TPI1/ALDH9A1/AKR1A1/DLD/ADH4/PKM/ALDH7A1/BPGM/ADH1C/LDHAL6A/PGAM1/PFKL/PDHB/PKLR/ACSS2/DLAT/ADH7/LDHAL6B/PGK1/GALM/PFKM/ENO1/LDHA/G6PC2/FBP1/ALDH3B1/GPI/G6PC/LDHB/HK1/ADH1A/ENO3/HK3/ALDH1A3/ALDOA/ALDOC/ENO2/ACSS1/PFKP/PCK1/ADH5/GCK/ADH1B/ADH6/ALDH2/ALDH3B2/ALDOB/GAPDH/LDHC/PCK2/PDHA1/PDHA2/PGK2/FBP2
NABA_ECM_REGULATORS	NABA_ECM_REGULATORS	234	0.270267	4.88526	0.00218341	0.00413399	0.000282522	24515	tags=95%, list=68%, signal=30%	ADAM28/SERPINB2/ADAM7/CSTL1/CTSW/ADAM11/SERPINF1/PLG/HYAL1/ITIH2/FAM20C/FAM20A/MMP24/TMPRSS15/PCSK6/ADAM21/P4HA2/SERPINC1/CTSS/NGLY1/P4HTM/CTSF/PRSS2/ADAM22/TIMP3/MASP2/SERPIND1/TGM1/SERPINF2/ITIH1/F10/ADAMTSL5/BMP1/FAM20B/TGM2/SERPINA10/CTSH/OGFOD2/TIMP2/ADAMTSL4/SERPINA4/MMP21/ADAMTSL3/PLAT/CST3/PRSS3/PLOD3/A2M/MMP15/ADAM20/F12/KNG1/EGLN1/SERPINB6/ITIH3/ADAMTS12/HPSE/F13B/ADAMTS16/SERPINB1/PLOD…
PID_AR_PATHWAY	PID_AR_PATHWAY	61	0.361023	3.32782	0.00218341	0.00413399	0.000282522	22914	tags=100%, list=64%, signal=36%	CDK6/TMF1/AR/PRDX1/NRIP1/PIAS4/HIP1/NCOA4/LATS2/CTDSP1/PTK2B/CTNNB1/CTDSP2/FKBP4/PIAS1/APPL1/HNRNPA1/PATZ1/UBE3A/RPS6KA3/UBA3/KDM3A/NCOA2/CDK11B/MED1/TGIF1/KDM4C/ZNF318/CMTM2/TCF4/CARM1/PAWR/RANBP9/PIAS3/PRKDC/UBE2I/PA2G4/TMPRSS2/GSN/TGFB1I1/FHL2/SRF/CCND3/MAK/ZMIZ1/SNURF/CDKN2A/BRCA1/CCND1/VAV3/NKX3-1/NCOA6/AKT1/KLK3/CASP8/XRCC6/KLK2/SVIL/XRCC5/KDM1A/PELP1
PID_TCR_PATHWAY	PID_TCR_PATHWAY	61	0.348789	3.21505	0.00218341	0.00413399	0.000282522	18619	tags=87%, list=52%, signal=42%	KRAS/NRAS/CD28/FYN/CD3D/PRKCA/MALT1/PLCG1/SOS1/VAV1/RAP1A/PTEN/ORAI1/PRKCE/PTPRC/MAP3K14/NCK1/SHC1/STIM1/CBL/CD80/RASGRP2/TRAF6/GRB2/CDC42/LAT/CSK/CD4/PTPN11/PTPN6/IKBKB/DBNL/HRAS/CD86/CD247/MAP4K1/WAS/PRKCB/LCP2/HLA-DRA/FYB1/GAB2/ZAP70/ITK/RASGRP1/FLNA/LCK/CD3G/CARD11/SLA2/GRAP2/CD3E/BCL10
PID_TRKR_PATHWAY	PID_TRKR_PATHWAY	61	0.382217	3.52318	0.00218341	0.00413399	0.000282522	22156	tags=100%, list=62%, signal=38%	KRAS/NTF3/NRAS/TIAM1/ABL1/NGF/PLCG1/SOS1/PIK3R1/RAP1A/RASA1/DOCK1/PRKCZ/GAB1/NEDD4L/PIK3CA/FRS2/SH2B1/ELMO1/SHC1/MAP2K1/CRKL/PRKCI/RIT1/STAT3/EHD4/NTF4/FRS3/GIPC1/MCF2L/RAPGEF1/GRB2/CDC42/RHOA/SQSTM1/MAPK1/SHC2/FAIM/MAPK3/PTPN11/RHOG/RAC1/HRAS/DYNLT1/MAGED1/CCND1/GAB2/RGS19/CRK/SHC3/NGFR/RASGRF1/NTRK2/NTRK1/NTRK3/BDNF/DNM1/MATK/RAP1B/RIT2/DNAJA3
REACTOME_ANTI_INFLAMMATORY_RESPONSE_FAVOURING_LEISHMANIA_PARASITE_INFECTION	REACTOME_ANTI_INFLAMMATORY_RESPONSE_FAVOURING_LEISHMANIA_PARASITE_INFECTION	220	0.292296	5.17225	0.00218341	0.00413399	0.000282522	23292	tags=94%, list=65%, signal=33%	ADCY8/PTHLH/IGHV3-13/GPR45/GNAI1/AVPR2/IGLV1-40/FYN/TAAR6/HTR6/GNG7/PLCG1/MC4R/CYSLTR2/GPR150/GNG10/YES1/RAMP1/DPEP1/PTGER4/GPR25/ADM/GPR84/GCG/PRKAR1A/ADCY6/AHCYL1/GNB2/ITPR3/RAMP3/GPR39/FCGR2A/GNAI2/PRKAR2A/PRKACB/AVP/PLCG2/ADCY2/SYK/IGKV5-2/IGLV1-44/ITPR1/ADCY4/GNG13/CREB1/ADCY9/IGHV3-53/CALM1/PTGER2/HTR4/RLN2/ADCY5/ADCY3/ADRB3/MAPK14/PTH2R/CRHR2/GLP2R/GNG11/ADAM17/GNAS/GNG12/IGHV1-46/PRKAR1B/…
REACTOME_BASE_EXCISION_REPAIR_AP_SITE_FORMATION	REACTOME_BASE_EXCISION_REPAIR_AP_SITE_FORMATION	61	0.282335	2.60249	0.00218341	0.00413399	0.000282522	23953	tags=95%, list=67%, signal=32%	H2BC8/H2AC19/POT1/H2BC13/H2BC21/H4C2/H2AC8/H2AC18/H2AZ2/H2BC12/MBD4/NEIL2/TINF2/UNG/H2AJ/H4C11/MPG/H2BC6/H4C12/TDG/H4C4/H4C3/H2BC5/H4C14/SMUG1/H2AC4/H2AC20/NEIL1/H4-16/H3-4/TERF1/H2BC17/H2AC7/H2BU1/H4C6/H2BC11/H2AX/H2AZ1/H2BC3/MUTYH/OGG1/TERF2/H4C9/H2AC14/H2AC6/H2BC14/H2BC7/H2BC9/H2BC10/H2BC4/H4C1/H4C8/H4C5/H4C13/H2BS1/TERF2IP/NEIL3/ACD
REACTOME_CA2_PATHWAY	REACTOME_CA2_PATHWAY	61	0.369249	3.40364	0.00218341	0.00413399	0.000282522	22023	tags=98%, list=61%, signal=38%	CAMK2A/KRAS/LEF1/PRKCA/GNG7/TCF7/PLCB3/TCF7L2/NFATC1/CTNNB1/GNG10/FZD4/WNT5A/FZD3/AGO4/GNB2/ITPR3/PPP3CB/TNRC6B/TNRC6C/AGO1/ITPR1/GNG13/PPP3CA/PPP3R1/CALM1/NLK/GNG11/GNG12/MAP3K7/AGO2/GNB4/PLCB1/GNG2/GNGT2/MOV10/GNB5/AGO3/PRKG1/PLCB2/PDE6A/GNB3/PDE6G/GNAO1/TCF7L1/FZD2/GNG4/PRKG2/FZD5/TNRC6A/GNGT1/AXIN2/GNAT2/GNB1/GNG3/GNG5/MYC/PDE6B/WNT11/FZD6
REACTOME_CELL_SURFACE_INTERACTIONS_AT_THE_VASCULAR_WALL	REACTOME_CELL_SURFACE_INTERACTIONS_AT_THE_VASCULAR_WALL	194	0.345911	5.71611	0.00218341	0.00413399	0.000282522	23315	tags=99%, list=65%, signal=35%	KRAS/IGHV3-13/NRAS/CD48/SLC16A1/IGLV1-40/ANGPT1/FYN/ITGA6/TNFRSF10A/PLCG1/SLC7A6/CEACAM3/SOS1/PROC/PIK3R1/JAM2/YES1/GRB14/APOB/CXADR/PROS1/ATP1B1/PICK1/EPCAM/SELE/PIK3CA/GP6/GRB7/SLC7A9/CD177/IGKV5-2/IGLV1-44/SELP/SHC1/ANGPT4/PSG4/IGHV3-53/SLC16A8/PPIL2/PIK3CB/SLC7A5/SIRPG/GAS6/TNFRSF10D/ESAM/GRB2/CEACAM1/ITGB1/SIRPA/SELL/TSPAN7/PSG6/TEK/IGHV1-46/CAV1/SPN/PTPN11/F11R/PTPN6/TNFRSF10B/IGKV1D-39/JAM…
REACTOME_DECTIN_1_MEDIATED_NONCANONICAL_NF_KB_SIGNALING	REACTOME_DECTIN_1_MEDIATED_NONCANONICAL_NF_KB_SIGNALING	61	0.36902	3.40153	0.00218341	0.00413399	0.000282522	22628	tags=100%, list=63%, signal=37%	UBB/PSMB4/NFKB2/CUL1/BTRC/SEM1/PSMD4/PSMB6/PSMC2/PSMD2/PSMD6/UBA3/PSMC1/PSMB1/PSMD12/UBC/PSME1/PSMD7/UBA52/PSMB5/PSMA5/MAP3K14/PSMA1/RPS27A/PSMA6/FBXW11/PSMD8/SKP1/PSMA2/PSMA4/PSME3/PSMA7/PSMD3/PSMD1/PSMC3/PSMA3/PSMB7/RELA/PSMB11/PSMB10/PSMD10/PSMB3/CCL17/PSMB8/PSMB9/PSMD13/RELB/CCL22/UBE2M/PSMA8/CHUK/PSMB2/PSMC4/PSMC5/PSMC6/PSMD5/PSMD11/PSME2/PSMF1/PSMD14/PSME4
REACTOME_DOWNSTREAM_SIGNALING_EVENTS_OF_B_CELL_RECEPTOR_BCR_	REACTOME_DOWNSTREAM_SIGNALING_EVENTS_OF_B_CELL_RECEPTOR_BCR_	80	0.369216	3.88248	0.00218341	0.00413399	0.000282522	22628	tags=100%, list=63%, signal=37%	KRAS/NRAS/UBB/PSMB4/NFATC3/MALT1/CUL1/BTRC/NFATC1/SEM1/PSMD4/PSMB6/PSMC2/PSMD2/PSMD6/PSMC1/PSMB1/PSMD12/UBC/PPP3CB/PSME1/PSMD7/UBA52/PSMB5/PSMA5/PSMA1/RPS27A/PSMA6/FBXW11/PPP3CA/PSMD8/SKP1/PSMA2/PSMA4/PPP3R1/NFATC2/CALM1/PSME3/NFKBIA/PSMA7/REL/PSMD3/PSMD1/PSMC3/PSMA3/PSMB7/RELA/PSMB11/PSMB10/MAP3K7/PSMD10/PSMB3/IKBKB/PPIA/HRAS/FKBP1A/RASGRP3/NFKB1/PSMB8/PRKCB/PSMB9/PSMD13/RASGRP1/CARD11/NFKBIE/BC…
REACTOME_NUCLEAR_EVENTS_KINASE_AND_TRANSCRIPTION_FACTOR_ACTIVATION_	REACTOME_NUCLEAR_EVENTS_KINASE_AND_TRANSCRIPTION_FACTOR_ACTIVATION_	61	0.382832	3.52885	0.00218341	0.00413399	0.000282522	22134	tags=100%, list=62%, signal=38%	SH3GL3/ARC/RPS6KA2/ATF2/CDK5/ATF1/DUSP6/NAB2/EGR2/JUND/RPS6KA3/VRK3/REST/ELK1/EP300/NAB1/RPS6KA5/MEF2A/TCF12/CREB1/PPP2R5D/DUSP3/MAPKAPK2/MEF2D/CHD4/MAPK14/PPP2R1A/MEF2C/DUSP7/MAPK1/MAPK3/MAPK7/ID3/VGF/PPP2CB/PPP2R1B/SRF/TRIB1/MAPK11/TPH1/LYL1/SGK1/ID1/RPS6KA1/ID2/EGR3/JUNB/FOSL1/DUSP4/EGR1/FOSB/ID4/FOS/F3/DNM2/ASCL1/EGR4/PPP2CA/RRAD/CDK5R1/CDK5R2
REACTOME_O_LINKED_GLYCOSYLATION_OF_MUCINS	REACTOME_O_LINKED_GLYCOSYLATION_OF_MUCINS	61	0.256397	2.3634	0.00218341	0.00413399	0.000282522	25473	tags=97%, list=71%, signal=28%	ST3GAL4/B3GNT7/B4GALT5/MUC1/GALNT5/GCNT4/GALNT15/ST3GAL1/GALNT16/GALNT1/ST3GAL2/ST6GALNAC3/ST3GAL3/GALNT4/GALNT7/MUC7/C1GALT1C1/GALNT11/MUC12/B3GNT2/MUC16/GALNT10/C1GALT1/MUC17/B3GNTL1/GALNT13/MUC4/ST6GAL1/GALNT6/B3GNT4/GALNT18/ST6GALNAC4/MUC20/GCNT7/GALNT8/ST6GALNAC2/B3GNT8/B3GNT5/GALNT14/MUC5B/GCNT1/GALNT12/GALNT3/GALNT17/GCNT3/MUC6/B3GNT3/MUC13/MUC3A/GALNT2/MUC5AC/B4GALT6/CHST4/GALNT9/A4GNT/B3…
REACTOME_ONCOGENIC_MAPK_SIGNALING	REACTOME_ONCOGENIC_MAPK_SIGNALING	80	0.338891	3.5636	0.00218341	0.00413399	0.000282522	20987	tags=92%, list=59%, signal=38%	CAMK2A/KRAS/NRAS/CNKSR2/SPRED3/TRIM24/PEBP1/BRAF/DUSP16/FAM114A2/AKAP9/RAP1A/DUSP6/FXR1/NF1/TLN1/AP3B1/CAMK2G/MPRIP/QKI/SHOC2/BRAP/MAP2K1/AGGF1/CAMK2D/LMNA/MRAS/MARK3/PPP1CC/CALM1/PAPSS1/RAF1/TENT4A/PHB/VCL/DUSP7/SPRED1/YWHAB/MAPK1/MAPK3/AGK/CSK/MAP2K2/KIAA1549/ARAF/JAK2/ACTG1/IQGAP1/KSR1/CAMK2B/AGTRAP/HRAS/ACTB/FGG/FGA/FGB/ARRB1/ITGA2B/ARRB2/ITGB3/DUSP10/DUSP8/PPP1CB/SRC/VWF/FAM131B/APBB1IP/KSR2…
REACTOME_REGULATION_OF_PTEN_GENE_TRANSCRIPTION	REACTOME_REGULATION_OF_PTEN_GENE_TRANSCRIPTION	61	0.326996	3.01416	0.00218341	0.00413399	0.000282522	24131	tags=100%, list=67%, signal=33%	RNF2/ATF2/RRAGA/MTA2/CBX4/RCOR1/BMI1/PTEN/RING1/GATAD2B/REST/LAMTOR3/MTA1/TP53/RHEB/HDAC2/MTA3/LAMTOR2/LAMTOR4/RBBP7/EZH2/MTOR/RRAGB/RBBP4/MLST8/SUZ12/SLC38A9/CHD4/MBD3/LAMTOR5/RPTOR/SCMH1/CBX2/LAMTOR1/MAPK1/MAPK3/PHC2/RRAGC/MECOM/MAF1/RRAGD/ATN1/HDAC7/PHC1/CHD3/JUN/EGR1/HDAC5/SALL4/HDAC1/PPARG/SNAI2/SNAI1/NR2E1/EED/HDAC3/KDM1A/CBX6/GATAD2A/CBX8/PHC3
REACTOME_SIGNALING_BY_FGFR_IN_DISEASE	REACTOME_SIGNALING_BY_FGFR_IN_DISEASE	61	0.34779	3.20584	0.00218341	0.00413399	0.000282522	22796	tags=98%, list=64%, signal=36%	KRAS/NRAS/FGF16/FGFR3/PLCG1/TRIM24/SOS1/PIK3R1/CNTRL/GAB1/FGFR4/PIK3CA/FRS2/NCBP1/POLR2G/GTF2F2/ZMYM2/BCR/STAT3/FGFR1OP2/POLR2H/POLR2C/POLR2E/GRB2/POLR2D/POLR2L/CUX1/FGF6/FGF3/POLR2I/POLR2F/BAG4/ERLIN2/FGF2/HRAS/FGF4/FGF10/LRRFIP1/STAT1/GAB2/FGF1/STAT5B/FGFR1/FGF18/FGF22/FGFR2/FGF5/FGF7/FGF8/FGF9/GTF2F1/POLR2B/POLR2J/POLR2K/STAT5A/FGF23/FGF17/CPSF6/NCBP2/FGF20
REACTOME_SIGNALING_BY_NOTCH4	REACTOME_SIGNALING_BY_NOTCH4	80	0.376937	3.96367	0.00218341	0.00413399	0.000282522	22352	tags=100%, list=62%, signal=38%	UBB/PSMB4/SMAD3/APH1B/CUL1/SEM1/PSMD4/MAMLD1/PSMB6/FBXW7/PSMC2/PSMD2/PSMD6/TACC3/PSMC1/PSEN1/JAG1/PSMB1/EP300/PSMD12/UBC/HEY2/PSME1/PSMD7/HES1/UBA52/PSMB5/PSMA5/PSMA1/NCSTN/PSENEN/FLT4/RPS27A/APH1A/MAML1/PSMA6/MAML3/PSMD8/SKP1/PSMA2/PSMA4/PSME3/NOTCH4/SNW1/PSMA7/PSMD3/PSMD1/PSMC3/CREBBP/PSMA3/PSMB7/ACTA2/DLL4/PSMB10/NOTCH1/PSMD10/PSMB3/ADAM10/NOTCH2/HES5/PSEN2/HEY1/PSMB8/YWHAZ/PSMB9/PSMD13/MAML2/…
REACTOME_TP53_REGULATES_TRANSCRIPTION_OF_DNA_REPAIR_GENES	REACTOME_TP53_REGULATES_TRANSCRIPTION_OF_DNA_REPAIR_GENES	61	0.353497	3.25844	0.00218341	0.00413399	0.000282522	22001	tags=97%, list=61%, signal=37%	ATF2/ELOA/CCNT1/ERCC3/CCNT2/GTF2H3/ERCC2/GTF2H4/CDK13/SSRP1/DDB2/GTF2H1/TP53/ELL/CCNK/MNAT1/MLH1/SUPT16H/POLR2G/GTF2F2/TCEA1/CDK12/ATM/NELFB/MDC1/GTF2H2/POLR2H/CTDP1/CCNH/POLR2C/POLR2E/ELOA2/MSH2/POLR2D/CDK9/POLR2L/CHEK1/SUPT4H1/ELOC/POLR2I/POLR2F/RAD51D/GTF2H5/FANCC/BRCA1/JUN/CDK7/FOS/ATR/FANCD2/GTF2F1/PMS2/POLR2B/POLR2J/POLR2K/SUPT5H/ELOB/NELFA/NELFE
REACTOME_TRANSCRIPTIONAL_REGULATION_BY_TP53	REACTOME_TRANSCRIPTIONAL_REGULATION_BY_TP53	356	0.317816	7.11988	0.00218341	0.00413399	0.000282522	22522	tags=94%, list=63%, signal=35%	PRKAB2/PRDX5/KAT6A/CDC25C/PRKAG3/UBB/BCL6/PRDX1/TFDP1/GPX2/BCL2L14/HIPK2/TSC1/PRMT5/TNFRSF10A/ATF2/RBL2/CRADD/ELOA/CDK5/PRKAG1/TAF5/GLS/ING5/RGCC/PRKAG2/RAD9B/EXO1/BRIP1/TAF9B/RRAGA/CCNT1/CNOT4/COX20/TAF1/ERCC3/TAF12/TNKS1BP1/BRD7/CCNT2/RABGGTB/MTA2/RAD17/GTF2H3/COX18/SESN1/PHF20/TACO1/PIP4K2B/EHMT1/ERCC2/PTEN/CNOT6L/SETD9/PIP4K2C/AGO4/TP63/YWHAE/CNOT8/RABGGTA/GADD45A/PRKAA2/NPM1/TAF7/BRPF3/USP7/…
WP_EGFEGFR_SIGNALING_PATHWAY	WP_EGFEGFR_SIGNALING_PATHWAY	158	0.366304	5.51663	0.00218341	0.00413399	0.000282522	21843	tags=97%, list=61%, signal=38%	CAMK2A/SH3GL3/KRAS/PIK3C2B/RPS6KA2/MYBL2/NOS3/STXBP1/PRKCA/ABL1/PLCG1/SOS1/ATF1/PIK3R1/PTPN12/PEBP1/BRAF/REPS2/FOXO4/ELK4/PTK2B/VAV1/RAP1A/GRB10/USP8/EPS15/SYNJ1/RASA1/PTEN/JUND/RPS6KA3/MAP3K3/EGFR/PRKCZ/GAB1/SOS2/ABI1/EPS8/EIF4EBP1/PTPN5/EPN1/ELK1/ROCK1/RPS6KA5/MEF2A/STAM/ERRFI1/MAP3K4/IQSEC1/NCOA3/RICTOR/NCK1/SHC1/ARHGEF1/AP2M1/RALB/RALBP1/NEDD8/MAP2K1/CREB1/CBLB/CBL/CRKL/SH3KBP1/MAPK8/MTOR/RAL…
WP_MYOMETRIAL_RELAXATION_AND_CONTRACTION_PATHWAYS	WP_MYOMETRIAL_RELAXATION_AND_CONTRACTION_PATHWAYS	155	0.341206	5.08096	0.00218341	0.00413399	0.000282522	22255	tags=96%, list=62%, signal=37%	CAMK2A/ADCY8/PLCD1/NOS3/PRKCA/RYR3/ATF2/GNG7/PLCG1/GABPA/ATF1/CALD1/RYR1/PLCB3/ATF5/RAMP1/ADM/GRK4/PRKAR1A/ADCY6/PKIG/YWHAE/GNB2/PRKCZ/ITPR3/RAMP3/CAMK2G/GRK5/ATF6B/PRKCE/PRKAR2A/PRKACB/PLCG2/PKIA/ADCY2/GSTO1/YWHAG/IGFBP5/ITPR1/ADCY4/GNG13/CREB1/CAMK2D/ADCY9/CALM1/CALM2/GNAQ/ADCY5/ADCY3/GABPB1/IGFBP1/GJA1/GRK6/RGS14/ATP2A2/GNG11/CRCP/ACTA2/CALM3/YWHAB/GNAS/GNG12/RGS17/ATF4/PRKAR1B/RAMP2/RGS5/ACTG…
WP_NOTCH_SIGNALING_PATHWAY_NETPATH	WP_NOTCH_SIGNALING_PATHWAY_NETPATH	61	0.373913	3.44663	0.00218341	0.00413399	0.000282522	22453	tags=100%, list=63%, signal=37%	APH1B/PIK3R1/CUL1/HES6/NUMB/SPEN/TLE1/FBXW7/CIR1/RING1/PSEN1/NCOR1/JAG1/EP300/HEY2/HDAC2/HES1/NCSTN/PSENEN/APH1A/CDKN1A/MAML1/MAML3/SKP1/STAT3/NOTCH4/HIF1A/SNW1/NCOR2/DLL4/ADAM17/NOTCH1/JAK2/SAP30/NOTCH2/JAG2/HES5/PSEN2/HEY1/FHL1/NFKB1/DLL1/PTCRA/CCND1/MAPT/DTX1/LCK/MAML2/RBPJ/PIK3R2/GATA3/SRC/MAGEA1/ITCH/AKT1/GSK3B/HDAC1/MYC/NOTCH3/NUMBL/DLL3
WP_OXIDATION_BY_CYTOCHROME_P450	WP_OXIDATION_BY_CYTOCHROME_P450	61	0.304832	2.80986	0.00218341	0.00413399	0.000282522	21353	tags=90%, list=60%, signal=36%	CYP1B1/CYP1A2/CYP3A4/CYP2E1/CYP39A1/CYP3A5/POR/CYP8B1/CYP4A11/CYP4X1/CYP27A1/CYP2U1/CYP3A43/CYP4F2/CYP4A22/CYP4B1/CYB5A/CYP27B1/CYP2J2/CYP4F22/CYP7B1/CYP20A1/CYP7A1/CYP2C8/CYP2G1P/CYP2B6/CYP11B2/CYP4V2/CYP4F11/CYP2R1/CYB5R2/CYP4F12/CYP17A1/CYB5R1/CYP2A13/CYP2C18/CYP2D6/CYP2W1/CYP2C9/CYB5B/CYP1A1/CYP3A7/CYP46A1/CYP2C19/CYP26B1/CYP2A6/CYP11A1/CYP2A7/CYP26A1/CYP2F1/CYP19A1/CYP24A1/CYP51A1/CYB5R3/CYP…
WP_PROTEASOME_DEGRADATION	WP_PROTEASOME_DEGRADATION	61	0.388452	3.58065	0.00218341	0.00413399	0.000282522	21933	tags=100%, list=61%, signal=39%	UBB/PSMB4/UBE2D3/PSMD4/PSMB6/PSMC2/PSMD2/PSMD6/UCHL3/PSMC1/UBE2D2/PSMB1/PSMD12/UBC/PSME1/PSMD7/UBE2B/PSMB5/PSMA5/PSMA1/PSMA6/PSMD8/PSMA2/PSMA4/PSME3/PSMA7/PSMD3/PSMD1/PSMC3/PSMA3/PSMB7/UBA1/PSMB10/RPN1/PSMD10/PSMB3/RPN2/HLA-E/H2AC4/HLA-C/PSMB8/PSMB9/HLA-F/PSMD13/IFNG/HLA-B/HLA-A/UCHL1/H2AX/H2AZ1/HLA-G/NEDD4/PSMB2/PSMC4/PSMC5/PSMC6/PSMD5/PSMD11/PSME2/UBA7/UBE2D1
WP_TCELL_ANTIGEN_RECEPTOR_TCR_PATHWAY_DURING_STAPHYLOCOCCUS_AUREUS_INFECTION	WP_TCELL_ANTIGEN_RECEPTOR_TCR_PATHWAY_DURING_STAPHYLOCOCCUS_AUREUS_INFECTION	61	0.374472	3.45179	0.00218341	0.00413399	0.000282522	22433	tags=100%, list=63%, signal=37%	IL5/CD28/FYN/CD3D/MALT1/PLCG1/SOS1/IL4/MAP2K7/PIK3CA/CD8A/PTPRC/MAP3K14/NCK1/MAP2K1/CBL/NFATC2/CALM1/CDK4/RAF1/CALM2/NFKBIA/GRB2/MAPK9/LAT/MAPK3/MAP3K7/DLG1/MAP2K2/CD4/PTPN6/CHP1/IKBKB/TNF/PAK1/IL10/NFKB1/LCP2/RRAS/PDK1/ZAP70/ITK/IFNG/LCK/CARD11/GRAP2/JUN/BCL10/ICOS/FOS/PRKCQ/AKT1/CD40LG/CHUK/CSF2/CTLA4/GSK3B/IL2/PDCD1/IKBKG/AHSA1
BIOCARTA_KERATINOCYTE_PATHWAY	BIOCARTA_KERATINOCYTE_PATHWAY	46	0.383454	3.12629	0.00218818	0.00413399	0.000282522	22106	tags=100%, list=62%, signal=38%	PRKCA/MAP2K7/EGFR/MAP2K4/PRKCE/MAP3K14/MAP2K1/MAPK8/MAP3K1/ETS1/RAF1/NFKBIA/MAPK14/BCL2/CEBPA/RELA/DAXX/MAPK1/MAPK3/TNFRSF1A/IKBKB/TNF/TNFRSF1B/PRKCG/HRAS/TRAF2/ETS2/NFKB1/PRKCB/FASLG/JUN/FOS/MAPK13/PRKCQ/FAS/CHUK/EGF/HOXA7/MAP3K5/PPP2CA/PRKCD/PRKCH/MAP2K3/MAP2K6/SP1/RIPK1
BIOCARTA_P38MAPK_PATHWAY	BIOCARTA_P38MAPK_PATHWAY	36	0.383347	2.80359	0.00218818	0.00413399	0.000282522	22106	tags=100%, list=62%, signal=38%	HSPB2/ATF2/MAP3K9/MKNK1/MAP2K4/ELK1/RPS6KA5/SHC1/TGFBR1/MAPKAPK5/CREB1/MAP3K1/MAPKAPK2/MAPK14/GRB2/CDC42/DAXX/MAP3K7/TRADD/RAC1/HRAS/HMGN1/TGFB1/PLA2G4A/TRAF2/HSPB1/DDIT3/TGFB3/STAT1/TGFB2/RAPGEF2/MAX/MAP3K5/MYC/MAP2K6/RIPK1
BIOCARTA_SRCRPTP_PATHWAY	BIOCARTA_SRCRPTP_PATHWAY	11	0.489488	1.99325	0.00218818	0.00413399	0.000282522	18295	tags=100%, list=51%, signal=49%	CDC25C/PRKCA/PTPRA/VPS16/GRB2/CSK/CDC25A/PRKCB/CDK1/CCNB1/CDC25B
KEGG_DNA_REPLICATION	KEGG_DNA_REPLICATION	36	0.374686	2.74024	0.00218818	0.00413399	0.000282522	22416	tags=100%, list=63%, signal=37%	SSBP1/PRIM1/POLA1/RPA1/MCM7/RPA3/POLE4/POLE2/RNASEH2B/POLE3/POLD3/PCNA/RNASEH1/MCM6/POLA2/PRIM2/LIG1/POLD4/MCM5/MCM2/RNASEH2C/RFC5/RFC2/MCM3/FEN1/DNA2/MCM4/RPA2/RPA4/POLE/RFC4/POLD1/POLD2/RFC1/RFC3/RNASEH2A
KEGG_FOCAL_ADHESION	KEGG_FOCAL_ADHESION	197	0.337979	5.67334	0.00218818	0.00413399	0.000282522	21955	tags=95%, list=61%, signal=37%	FLNC/COL6A1/PARVB/ITGA2/PDGFC/HGF/FYN/PPP1CA/PRKCA/ITGA6/ROCK2/SOS1/PIK3R1/BRAF/LAMA2/VEGFD/THBS3/FLT1/PIK3R3/PDGFD/CTNNB1/ITGA8/VAV1/RAP1A/BIRC2/RELN/THBS4/CHAD/DOCK1/PTEN/EGFR/TLN1/SOS2/ELK1/PIK3CA/ACTN4/ROCK1/RAC3/AKT2/MET/XIAP/MYL12B/COL4A1/SHC1/FLT4/DIAPH1/MAP2K1/PDGFB/CRKL/PPP1R12A/MAPK8/COL5A3/VEGFA/PPP1CC/RAF1/LAMB3/PIK3CB/RAPGEF1/MYL12A/BCL2/VEGFC/GRB2/LAMC1/VCL/MAPK9/CDC42/ITGA1/ITGB1/R…
KEGG_GLIOMA	KEGG_GLIOMA	64	0.366974	3.4465	0.00218818	0.00413399	0.000282522	21563	tags=97%, list=60%, signal=39%	CAMK2A/CDK6/KRAS/NRAS/CALML3/PRKCA/PLCG1/SOS1/PIK3R1/BRAF/PIK3R3/PTEN/EGFR/SOS2/CAMK2G/PIK3CA/TP53/CALML6/AKT2/PLCG2/SHC1/MAP2K1/PDGFB/CDKN1A/CAMK2D/MTOR/CALM1/CDK4/RAF1/CALM2/PIK3CB/GRB2/CALM3/MAPK1/SHC2/MAPK3/MDM2/MAP2K2/IGF1/ARAF/TGFA/RB1/CAMK2B/PRKCG/HRAS/PIK3R5/CDKN2A/PRKCB/CCND1/E2F3/PDGFRA/SHC4/E2F1/IGF1R/SHC3/PIK3R2/PDGFA/AKT1/EGF/PDGFRB/PIK3CD/PIK3CG
KEGG_GRAFT_VERSUS_HOST_DISEASE	KEGG_GRAFT_VERSUS_HOST_DISEASE	36	0.405868	2.96829	0.00218818	0.00413399	0.000282522	21300	tags=100%, list=59%, signal=41%	CD28/HLA-DQB1/CD80/KIR3DL2/PRF1/KLRD1/TNF/HLA-E/CD86/HLA-C/HLA-DMB/GZMB/HLA-F/HLA-DRA/KIR2DL1/FASLG/IFNG/HLA-B/HLA-DRB5/HLA-DPB1/IL6/HLA-DOA/HLA-DQA2/HLA-A/HLA-DQA1/KLRC1/HLA-DOB/FAS/HLA-DMA/HLA-DPA1/HLA-DRB1/HLA-G/IL1A/IL1B/IL2/KIR3DL1
KEGG_INTESTINAL_IMMUNE_NETWORK_FOR_IGA_PRODUCTION	KEGG_INTESTINAL_IMMUNE_NETWORK_FOR_IGA_PRODUCTION	46	0.345904	2.82015	0.00218818	0.00413399	0.000282522	22666	tags=98%, list=63%, signal=36%	PIGR/IL5/CD28/MADCAM1/HLA-DQB1/IL4/MAP3K14/CD80/LTBR/TNFSF13/CCL27/IL15/CCL28/CD40/CD86/TGFB1/IL10/ITGA4/HLA-DMB/IL15RA/TNFSF13B/HLA-DRA/HLA-DRB5/CXCL12/HLA-DPB1/IL6/CCR9/HLA-DOA/HLA-DQA2/HLA-DQA1/CXCR4/ICOS/CCR10/TNFRSF13C/TNFRSF17/HLA-DOB/CCL25/CD40LG/HLA-DMA/HLA-DPA1/HLA-DRB1/IL2/ITGB7/ICOSLG/TNFRSF13B
KEGG_NOTCH_SIGNALING_PATHWAY	KEGG_NOTCH_SIGNALING_PATHWAY	46	0.329924	2.68986	0.00218818	0.00413399	0.000282522	22453	tags=96%, list=63%, signal=36%	RFNG/NUMB/CIR1/PSEN1/JAG1/EP300/HDAC2/HES1/DTX4/NCSTN/PSENEN/APH1A/MAML1/MAML3/CTBP1/NOTCH4/DTX3L/SNW1/DVL3/NCOR2/CREBBP/DLL4/ADAM17/NOTCH1/MFNG/NOTCH2/JAG2/HES5/PSEN2/LFNG/CTBP2/DLL1/RBPJL/PTCRA/DTX1/MAML2/DVL1/RBPJ/DVL2/HDAC1/NOTCH3/KAT2B/NUMBL/DLL3
KEGG_SNARE_INTERACTIONS_IN_VESICULAR_TRANSPORT	KEGG_SNARE_INTERACTIONS_IN_VESICULAR_TRANSPORT	36	0.376306	2.75209	0.00218818	0.00413399	0.000282522	22358	tags=100%, list=62%, signal=38%	TSNARE1/BET1/STX5/STX17/VAMP3/STX8/VTI1A/GOSR1/VTI1B/BET1L/VAMP5/STX12/SNAP23/VAMP1/USE1/SNAP29/VAMP8/GOSR2/STX16/YKT6/SEC22B/STX7/STX18/BNIP1/STX2/VAMP2/STX1A/STX11/VAMP7/STX19/SNAP47/SNAP25/STX3/STX4/STX10/STX6
KEGG_VALINE_LEUCINE_AND_ISOLEUCINE_DEGRADATION	KEGG_VALINE_LEUCINE_AND_ISOLEUCINE_DEGRADATION	43	0.46265	3.62698	0.00218818	0.00413399	0.000282522	11665	tags=79%, list=33%, signal=53%	HIBADH/ALDH1B1/BCKDHB/AOX1/ALDH3A2/EHHADH/HSD17B10/HADH/DBT/ACAT1/ALDH6A1/ACAA1/HADHB/ABAT/MCCC2/MCCC1/HMGCL/HMGCS1/ALDH9A1/AUH/ACAD8/DLD/ALDH7A1/ACAA2/HADHA/ACADSB/ACAT2/MCEE/ECHS1/BCAT2/PCCA/MMUT/ACADM/ACADS
PID_BCR_5PATHWAY	PID_BCR_5PATHWAY	60	0.351109	3.20337	0.00218818	0.00413399	0.000282522	22067	tags=97%, list=62%, signal=37%	MALT1/SOS1/PIK3R1/IBTK/NFATC1/RASA1/PTEN/CAMK2G/ELK1/PIK3CA/PTPRC/PPP3CB/PLCG2/SYK/SHC1/MAP2K1/CSNK2A1/PPP3CA/MAPK8/MAP3K1/ETS1/RAF1/NFKBIA/TRAF6/MAPK14/GRB2/RELA/MAPK1/MAPK3/MAP3K7/CSK/CD72/PTPN6/IKBKB/RAC1/CD79B/HRAS/BTK/NFKB1/POU2F2/MAP4K1/CARD11/BCL2A1/JUN/BCL10/CD22/FCGR2B/FOS/CD79A/AKT1/CD19/CHUK/DOK1/LYN/NFKBIB/PDPK1/PPP3CC/IKBKG
PID_CD8_TCR_DOWNSTREAM_PATHWAY	PID_CD8_TCR_DOWNSTREAM_PATHWAY	64	0.391845	3.68008	0.00218818	0.00413399	0.000282522	21250	tags=98%, list=59%, signal=40%	KRAS/NRAS/CD3D/PRKCA/NFATC3/BRAF/NFATC1/ELK1/PRKCE/CD8A/PPP3CB/MAP2K1/PPP3CA/MAPK8/PPP3R1/NFATC2/RAF1/IFNAR1/PRF1/MAPK9/MAPK1/MAPK3/MAP2K2/TNF/B2M/HRAS/IFNAR2/CD247/TNFRSF4/IL2RB/GZMB/PRKCB/FASLG/IFNG/CD3G/PTPN7/TNFRSF9/EOMES/HLA-A/JUNB/JUN/CD3E/FOSL1/IL2RA/EGR1/IL2RG/CD8B/FOS/TNFRSF18/IFNA21/PRKCQ/EGR4/IFNA1/IFNA2/IFNA4/IFNA5/IFNA6/IFNA8/IFNA10/IFNA14/IFNA16/IFNA17/IL2
PID_CXCR3_PATHWAY	PID_CXCR3_PATHWAY	43	0.373524	2.92827	0.00218818	0.00413399	0.000282522	21622	tags=98%, list=60%, signal=39%	KRAS/NRAS/GNAI1/PIK3R1/PIK3R3/PIK3CA/GNAI2/RICTOR/MAP2K1/MTOR/RAF1/MLST8/PIK3CB/MAPK14/MAPK1/MAPK3/MAP2K2/HRAS/GNG2/MAPK11/ARRB1/ITGAL/ITGB2/CCL11/GNAO1/PIK3R2/CXCL11/CXCL10/CXCL9/SRC/GNAZ/CXCL13/AKT1/DNM1/GNAI3/GNB1/CXCR3/PDPK1/PF4/PIK3CD/MAP2K3/MAP2K6
PID_FANCONI_PATHWAY	PID_FANCONI_PATHWAY	46	0.328077	2.6748	0.00218818	0.00413399	0.000282522	22522	tags=96%, list=63%, signal=36%	BRIP1/PALB2/RAD17/CENPS/RPA1/FANCL/RMI1/HES1/FANCB/ATM/FBXW11/NBN/RAD50/FANCM/RAD1/USP1/FAAP100/HUS1/CHEK1/RAD9A/FANCG/RFC5/BRCA2/RFC2/FANCA/XRCC3/FANCC/FANCE/FAN1/BRCA1/RPA2/FAAP24/UBE2T/RFC4/WDR48/ATR/BLM/FANCD2/FANCF/H2AX/MRE11/RFC3/TOP3A/TOPBP1
PID_FCER1_PATHWAY	PID_FCER1_PATHWAY	60	0.387719	3.53739	0.00218818	0.00413399	0.000282522	21358	tags=98%, list=60%, signal=40%	LAT2/FYN/PLCG1/SOS1/PIK3R1/VAV1/MAP2K7/RASA1/MAP2K4/PIK3CA/SYK/SHC1/MAP2K1/CBLB/CBL/MAPK8/PLPP1/MAP3K1/NFATC2/RAF1/PLD2/GRB2/MS4A2/RELA/MAPK1/LAT/MAPK3/PAK2/MAP2K2/PLA2G1B/PTK2/PTPN11/IKBKB/WIPF1/HRAS/PLA2G4A/BTK/DUSP1/NFKB1/HCLS1/PRKCB/LCP2/FCER1G/GAB2/ITK/JUN/PXN/PTPN13/FCGR2B/FOS/SPHK1/AKT1/CHUK/DOK1/S1PR1/FCER1A/FER/IGHE/LYN
PID_FRA_PATHWAY	PID_FRA_PATHWAY	36	0.387762	2.83587	0.00218818	0.00413399	0.000282522	21948	tags=100%, list=61%, signal=39%	NOS3/NFATC3/DMTF1/NFATC1/JUND/EP300/NFATC2/GJA1/BGLAP/ATF4/DCN/FOSL2/CCL2/THBD/PLAU/CDKN2A/HMOX1/CCND1/CCNA2/MGP/COL1A2/IL6/JUNB/ITGB4/JUN/FOSL1/MMP9/LIF/MMP2/MMP1/CXCL8/IVL/LAMA3/PLAUR/SP1/USF2
PID_GMCSF_PATHWAY	PID_GMCSF_PATHWAY	36	0.390835	2.85835	0.00218818	0.00413399	0.000282522	21838	tags=100%, list=61%, signal=39%	KRAS/NRAS/SOS1/PIK3R1/PIM1/PIK3CA/PRKACB/SYK/SHC1/MAP2K1/STAT3/RAF1/GRB2/MAPK1/MAPK3/MAP2K2/PTPN11/JAK2/IKBKB/CSF2RA/HRAS/CCL2/IRF8/CISH/YWHAZ/STAT1/GAB2/CSF2RB/STAT5B/OSM/FOS/CSF2/LYN/PRKACA/PRKACG/STAT5A
PID_HEDGEHOG_GLI_PATHWAY	PID_HEDGEHOG_GLI_PATHWAY	46	0.376104	3.06636	0.00218818	0.00413399	0.000282522	22369	tags=100%, list=62%, signal=38%	GNAI1/SHH/SMO/FOXA2/SIN3A/PIAS1/CSNK1A1/KIF3A/GNAI2/RAB23/HDAC2/XPO1/SPOP/RBBP7/CSNK1G1/MAP2K1/STK36/FBXW11/RBBP4/CSNK1G3/SIN3B/CREBBP/CSNK1D/CSNK1G2/IFT172/SAP30/GLI3/GNG2/CSNK1E/ARRB2/MTSS1/GNAO1/LGALS3/GLI2/GLI1/GNAZ/PTCH1/AKT1/GNAI3/GNB1/GSK3B/HDAC1/PRKACA/PRKCD/IFT88/SAP18
PID_HNF3A_PATHWAY	PID_HNF3A_PATHWAY	43	0.340414	2.6687	0.00218818	0.00413399	0.000282522	21963	tags=95%, list=61%, signal=37%	ESR1/AR/SHH/NRIP1/NFIA/COL18A1/FOXA2/APOB/GCG/NDUFV3/TFF1/EP300/NR2F2/PRDM15/NCOA3/PISD/SCGB1A1/POU2F1/C4BPB/AP1B1/ATP5PF/CEBPB/CREBBP/DSCAM/FOXA3/CYP2C18/NFIC/SFTPD/BRCA1/NKX3-1/JUN/FOS/KLK3/CDKN1B/FOXA1/INS/NFIB/SOD1/SP1/VTN/XBP1
PID_IL4_2PATHWAY	PID_IL4_2PATHWAY	64	0.358061	3.36279	0.00218818	0.00413399	0.000282522	21894	tags=97%, list=61%, signal=38%	PIGR/IRS1/BCL6/IL5/BCL2L1/IL13RA2/PIK3R1/IRS2/IL4/EGR2/FES/PIK3CA/IL13RA1/SOCS5/SELP/SHC1/CBL/MTOR/RPS6KB1/ETS1/CEBPB/MAPK14/GRB2/PARP14/PTPN6/JAK2/GTF3A/CCL17/IL10/DOK2/ALOX15/MYBL1/SPI1/ITGB3/THY1/CCL11/STAT5B/COL1A2/JAK3/HMGA1/COL1A1/IL2RG/IGHG3/IRF4/SOCS3/FCER2/SOCS1/CCL26/IGHG1/AKT1/ARG1/CD40LG/IGHE/IL4R/JAK1/LTA/MYB/OPRM1/SP1/STAT5A/STAT6/TFF3
PID_IL6_7_PATHWAY	PID_IL6_7_PATHWAY	46	0.396982	3.23658	0.00218818	0.00413399	0.000282522	21622	tags=100%, list=60%, signal=40%	LMO4/IL6R/BCL2L1/SOS1/PIK3R1/VAV1/PIAS1/MAP2K4/GAB1/PIK3CA/TYK2/A2M/STAT3/CEBPB/HSP90B1/MAPK14/GRB2/PIAS3/MCL1/PTPN11/IL6ST/JAK2/TNFSF11/RAC1/FOXO1/IRF1/MAPK11/FGG/PTPRE/STAT1/GAB2/IL6/JUNB/JUN/CEBPD/SOCS3/TIMP1/FOS/CRP/AKT1/HCK/JAK1/MITF/MYC/PRKCD/MAP2K6
PID_INTEGRIN3_PATHWAY	PID_INTEGRIN3_PATHWAY	43	0.387642	3.03895	0.00218818	0.00413399	0.000282522	21955	tags=100%, list=61%, signal=39%	TGFBR2/COL4A1/PDGFB/TGFBI/VEGFA/LAMC1/EDIL3/KDR/F11R/TNC/SDC4/LAMB1/FBN1/PVR/PLAU/FGG/FGA/FGB/LAMA4/ITGA2B/ITGB3/THY1/COL1A2/COL1A1/THBS1/COL4A6/SPHK1/CD47/COL4A3/COL4A4/COL4A5/FN1/HMGB1/IBSP/CCN1/ITGAV/L1CAM/PDGFRB/PECAM1/PLAUR/SDC1/SPP1/VTN
PID_PLK1_PATHWAY	PID_PLK1_PATHWAY	43	0.369275	2.89495	0.00218818	0.00413399	0.000282522	19257	tags=91%, list=54%, signal=42%	CDC25C/BORA/ROCK2/TPT1/RAB1A/CDC14B/CENPU/GOLGA2/KIZ/FBXW11/PPP1R12A/NINL/GORASP1/PPP2R1A/RHOA/ECT2/INCENP/NUDC/ODF2/TUBG1/WEE1/KIF2A/FZR1/PAK1/FBXO5/CLSPN/BUB1B/ERCC6L/BUB1/PRC1/TPX2/SGO1/CDK1/CCNB1/CENPE/NDC80/CDC25B/KIF20A/PPP1CB
PID_RAC1_REG_PATHWAY	PID_RAC1_REG_PATHWAY	36	0.339407	2.48223	0.00218818	0.00413399	0.000282522	18666	tags=86%, list=52%, signal=41%	TIAM1/RASGRF2/SOS1/CHN2/VAV1/NGEF/DOCK1/CHN1/ABI1/RAP1GDS1/ARHGAP1/EPS8/ELMO1/KALRN/RALBP1/TRIO/BCR/TIAM2/ARHGDIA/RAC1/DOCK2/ABR/ARHGEF25/PREX1/VAV3/ARHGAP9/ARHGEF2/RACGAP1/DEF6/RASGRF1/MCF2
PID_RB_1PATHWAY	PID_RB_1PATHWAY	64	0.367595	3.45233	0.00218818	0.00413399	0.000282522	22117	tags=98%, list=62%, signal=38%	CDK6/TFDP1/ABL1/ATF2/TAF1/CBX4/ATF7/BRD2/SIRT1/CDK2/EP300/MET/E2F4/CDKN1A/CTBP1/SKP2/RBBP4/CDK4/RAF1/CEBPB/MAPK14/MEF2C/CEBPA/BGLAP/CREBBP/SMARCA4/MAPK9/MDM2/SUV39H1/SMARCB1/CCND3/RB1/DNMT1/MAPK11/SFTPD/CDKN2A/CCND1/SPI1/E2F3/CCNA2/PAX3/CKM/E2F1/TGFB2/JUN/GSC/CEBPD/PPP2R3B/RBP2/RUNX2/CCND2/CCNE1/CDKN1B/CSF2/ELF1/HDAC1/MITF/MYOD1/PPARG/PPP2CA/TBP/UBTF/HDAC3
PID_SYNDECAN_1_PATHWAY	PID_SYNDECAN_1_PATHWAY	46	0.384349	3.13358	0.00218818	0.00413399	0.000282522	22074	tags=100%, list=62%, signal=38%	COL6A1/COL15A1/HGF/COL12A1/MET/COL4A1/COL13A1/SDCBP/COL9A3/HPSE/COL14A1/MAPK1/MAPK3/LAMA5/COL7A1/TGFB1/BSG/COL3A1/COL6A2/COL8A1/CCL5/COL5A1/COL1A2/COL17A1/COL8A2/COL5A2/COL1A1/COL11A2/MMP9/COL9A2/COL16A1/COL4A6/COL10A1/MMP1/COL2A1/COL4A3/COL4A4/COL4A5/COL6A3/COL9A1/COL11A1/MMP7/PPIB/PRKACA/SDC1/CASK
PID_THROMBIN_PAR1_PATHWAY	PID_THROMBIN_PAR1_PATHWAY	43	0.373584	2.92874	0.00218818	0.00413399	0.000282522	21619	tags=98%, list=60%, signal=39%	GNAI1/GRK3/NOS3/PRKCA/ROCK2/GNA14/PIK3R1/PLCB3/PIK3CA/GNAI2/ROCK1/ARHGEF1/GNA11/GNA12/F2R/GNAQ/SNX1/RHOA/ARHGDIA/GNA13/VASP/PKN1/F2/PRKCG/SNX2/PLCB1/GNG2/ARRB1/PRKCB/TRPC6/PLCB2/GNA15/GNAO1/ZYX/GNAZ/F2RL2/DNM2/DNM1/GNAI3/GNB1/MYL2/PRKCD
PID_TNF_PATHWAY	PID_TNF_PATHWAY	46	0.369564	3.01304	0.00218818	0.00413399	0.000282522	22603	tags=100%, list=63%, signal=37%	BIRC2/MAP2K7/MAP3K3/PRKCZ/CYLD/RFFL/MAP4K5/SMPD1/NRK/PRKCI/MAP3K1/MAP4K4/RACK1/MAP4K3/RELA/ADAM17/SQSTM1/MAP4K2/NSMAF/MAP3K7/SMPD2/CAV1/TNFRSF1A/TRADD/FADD/BAG4/BIRC3/IKBKB/TNF/TNFRSF1B/TNFAIP3/TXN/TRAF2/NFKB1/STAT1/TAB2/TAB1/CASP8/CHUK/MAP3K5/MAP2K3/TRAF1/IKBKG/MADD/RIPK1/TNIK
REACTOME_ALPHA_PROTEIN_KINASE_1_SIGNALING_PATHWAY	REACTOME_ALPHA_PROTEIN_KINASE_1_SIGNALING_PATHWAY	11	0.483429	1.96857	0.00218818	0.00413399	0.000282522	18512	tags=100%, list=52%, signal=48%	UBB/ALPK1/TAB3/UBC/TIFA/UBA52/RPS27A/TRAF6/MAP3K7/TAB2/TAB1
REACTOME_BILE_ACID_AND_BILE_SALT_METABOLISM	REACTOME_BILE_ACID_AND_BILE_SALT_METABOLISM	43	0.348683	2.73352	0.00218818	0.00413399	0.000282522	22507	tags=98%, list=63%, signal=36%	CYP39A1/ACOX2/SLCO1B3/HSD17B4/AKR1D1/CYP8B1/BAAT/OSBP/CYP27A1/ABCB11/STARD5/RXRA/SLC10A2/ALB/NR1H4/AKR1C2/NCOA2/AKR1C4/OSBPL6/CYP7B1/CYP7A1/NCOA1/AKR1C1/AMACR/HSD3B7/OSBPL2/SLCO1A2/ACOT8/SLC27A2/OSBPL3/OSBPL9/AKR1C3/CH25H/CYP46A1/FABP6/OSBPL7/ABCC3/PTGIS/SCP2/SLC10A1/SLCO1B1/SLC27A5
REACTOME_CYCLIN_D_ASSOCIATED_EVENTS_IN_G1	REACTOME_CYCLIN_D_ASSOCIATED_EVENTS_IN_G1	46	0.397429	3.24022	0.00218818	0.00413399	0.000282522	21606	tags=100%, list=60%, signal=40%	CDK6/UBB/TFDP1/ABL1/RBL2/CUL1/CDK2/UBC/MNAT1/E2F4/UBA52/RPS27A/CDKN1A/CKS1B/SKP1/SKP2/CDK4/CCNH/PPP2R1A/CDKN2B/CDKN2D/RBL1/JAK2/PPP2CB/PPP2R1B/CCND3/RB1/PPP2R2A/TFDP2/CDKN2A/CDKN2C/E2F5/CCND1/E2F3/CCNE2/E2F1/CDK7/SRC/PTK6/PPP2R3B/CCND2/CCNE1/CDKN1B/CDKN1C/LYN/PPP2CA
REACTOME_DEFECTIVE_CFTR_CAUSES_CYSTIC_FIBROSIS	REACTOME_DEFECTIVE_CFTR_CAUSES_CYSTIC_FIBROSIS	60	0.348348	3.17818	0.00218818	0.00413399	0.000282522	23367	tags=100%, list=65%, signal=35%	UBB/PSMB4/SEM1/ERLIN1/PSMD4/PSMB6/PSMC2/PSMD2/PSMD6/PSMC1/RNF185/PSMB1/PSMD12/UBC/OS9/PSME1/PSMD7/UBA52/PSMB5/PSMA5/PSMA1/VCP/RPS27A/PSMA6/PSMD8/PSMA2/PSMA4/PSME3/PSMA7/PSMD3/PSMD1/DERL3/PSMC3/RNF5/PSMA3/PSMB7/PSMB11/PSMB10/PSMD10/DERL1/PSMB3/ERLIN2/PSMB8/PSMB9/PSMD13/SEL1L/PSMA8/CFTR/PSMB2/PSMC4/PSMC5/PSMC6/PSMD5/PSMD11/PSME2/PSMF1/PSMD14/PSME4/ERLEC1/DERL2
REACTOME_DNA_METHYLATION	REACTOME_DNA_METHYLATION	60	0.298637	2.72464	0.00218818	0.00413399	0.000282522	22135	tags=92%, list=62%, signal=35%	H2BC8/H2AC19/H3C1/DNMT3L/H3-3A/H2BC13/H2BC21/H4C2/H2AC8/H2AC18/H2AZ2/H2BC12/H3C10/H2AJ/H4C11/H3C13/DNMT3B/H3-3B/H2BC6/H4C12/H4C4/H4C3/DNMT1/H2BC5/H4C14/H2AC4/H2AC20/H3C6/H4-16/DNMT3A/H2BC17/H3C4/H2AC7/H2BU1/H4C6/H3C8/H2BC11/UHRF1/H2AX/H2AZ1/H2BC3/H4C9/H2AC14/H2AC6/H2BC14/H2BC7/H2BC9/H2BC10/H2BC4/H3C11/H4C1/H4C8/H4C5/H4C13/H3C7
REACTOME_DUAL_INCISION_IN_TC_NER	REACTOME_DUAL_INCISION_IN_TC_NER	64	0.404762	3.80139	0.00218818	0.00413399	0.000282522	14024	tags=80%, list=39%, signal=49%	UBB/ERCC4/ERCC6/ERCC8/ERCC3/GTF2H3/ERCC2/POLK/USP7/XAB2/GTF2H4/RPA1/AQR/PPIE/EP300/ZNF830/UBC/GTF2H1/MNAT1/ERCC5/UVSSA/POLR2G/UBA52/TCEA1/RPA3/DDB1/PRPF19/CUL4A/RPS27A/POLE4/ISY1/XPA/GTF2H2/POLE2/POLR2H/POLE3/CCNH/POLR2C/POLR2E/CUL4B/POLD3/POLR2D/PCNA/POLR2L/ERCC1/POLR2I/POLR2F/POLD4/GTF2H5/RFC5/RFC2
REACTOME_FATTY_ACID_METABOLISM	REACTOME_FATTY_ACID_METABOLISM	176	0.305812	4.79969	0.00218818	0.00413399	0.000282522	22654	tags=94%, list=63%, signal=35%	PRKAB2/CYP1B1/ACOT7/CYP1A2/HPGDS/ACOT6/ACOX2/ACADL/HSD17B4/ALDH3A2/PON3/ALOX12/EHHADH/HADH/ACAA1/PON1/CYP8B1/CYP4A11/GPX2/HADHB/MMAA/ACSF2/ACADVL/CPT2/THEM5/CYP2U1/GPX1/RXRA/ACACB/PTGR2/ACOT4/CRAT/ACSL4/PRKAG2/ACOT11/ECI2/ECI1/PECR/CYP4F2/CYP4A22/CYP4B1/SCD/ACBD4/NDUFAB1/CBR4/DECR1/DPEP1/ACACA/ACAA2/MID1IP1/PTGES3/HADHA/PCTP/ACBD5/MCAT/PRKAA2/FASN/CYP2J2/SLC25A20/CBR1/ACSF3/CYP4F22/MECR/MORC2/HSD…
REACTOME_FORMATION_OF_INCISION_COMPLEX_IN_GG_NER	REACTOME_FORMATION_OF_INCISION_COMPLEX_IN_GG_NER	43	0.547856	4.29496	0.00218818	0.00413399	0.000282522	12864	tags=91%, list=36%, signal=58%	XPC/UBB/ERCC4/USP45/ERCC3/RNF111/GTF2H3/PIAS1/ERCC2/GTF2H4/RPA1/RAD23B/DDB2/UBC/GTF2H1/MNAT1/ERCC5/PARP2/UBA52/RPA3/UBE2N/DDB1/RAD23A/CUL4A/RPS27A/UBE2V2/XPA/GTF2H2/PARP1/SUMO1/SUMO3/CCNH/CHD1L/CUL4B/CETN2/PIAS3/ERCC1/SUMO2/UBE2I
REACTOME_G2_M_CHECKPOINTS	REACTOME_G2_M_CHECKPOINTS	166	0.338007	5.18017	0.00218818	0.00413399	0.000282522	22686	tags=97%, list=63%, signal=36%	H2BC8/CDC25C/UBB/GTSE1/PSMB4/PIAS4/TP53BP1/H2BC13/RAD9B/EXO1/BRIP1/SEM1/DBF4/HERC2/PSMD4/PSMB6/RAD17/PSMC2/PSMD2/PSMD6/ORC5/H2BC21/YWHAE/PSMC1/H4C2/KAT5/BABAM2/ORC4/RPA1/PSMB1/CDK2/PSMD12/ORC2/UBC/TP53/RMI1/PSME1/PSMD7/MCM7/YWHAG/UBA52/PSMB5/PSMA5/PSMA1/RPA3/UBE2N/ATM/RPS27A/H2BC12/PSMA6/PSMD8/PSMA2/PSMA4/UBE2V2/MDC1/BABAM1/H4C11/PSME3/NBN/SUMO1/PSMA7/RAD50/PSMD3/RAD1/PSMD1/RNF168/PSMC3/NSD2/PSMA…
REACTOME_GABA_B_RECEPTOR_ACTIVATION	REACTOME_GABA_B_RECEPTOR_ACTIVATION	43	0.33578	2.63237	0.00218818	0.00413399	0.000282522	21294	tags=93%, list=59%, signal=38%	ADCY8/GNAI1/GNG7/KCNJ2/GNG10/KCNJ9/ADCY6/GNB2/GNAI2/ADCY2/ADCY4/GNG13/ADCY9/ADCY5/ADCY3/KCNJ5/GNG11/GNG12/GABBR1/KCNJ3/GNB4/GNG2/GNGT2/ADCY7/GNB5/GNB3/KCNJ12/GNG4/KCNJ15/ADCY1/GNGT1/KCNJ10/GNAI3/GNAL/GNB1/GNG3/GNG5/KCNJ4/KCNJ6/KCNJ16
REACTOME_GENE_AND_PROTEIN_EXPRESSION_BY_JAK_STAT_SIGNALING_AFTER_INTERLEUKIN_12_STIMULATION	REACTOME_GENE_AND_PROTEIN_EXPRESSION_BY_JAK_STAT_SIGNALING_AFTER_INTERLEUKIN_12_STIMULATION	36	0.382146	2.7948	0.00218818	0.00413399	0.000282522	22149	tags=100%, list=62%, signal=38%	SERPINB2/HNRNPDL/PITPNA/MTAP/RPLP0/HNRNPA2B1/TCP1/GSTO1/PDCD4/HSPA9/RALA/HNRNPF/CDC42/CAPZA1/PAK2/CFL1/TALDO1/PPIA/LMNB1/CNN2/IL10/MSN/GSTA2/LCP1/IFNG/BOLA2B/MIF/ANXA2/ARF1/CA1/PSME2/RAP1B/SNRPA1/SOD1/STAT4/AIP
REACTOME_GENERATION_OF_SECOND_MESSENGER_MOLECULES	REACTOME_GENERATION_OF_SECOND_MESSENGER_MOLECULES	36	0.410059	2.99894	0.00218818	0.00413399	0.000282522	21150	tags=100%, list=59%, signal=41%	CD3D/PLCG1/HLA-DQB1/TRAV19/PLCG2/NCK1/CD101/LAT/PAK2/CD4/VASP/EVL/PAK1/TRBV12-3/CD247/TRAV29DV5/WAS/TRBV7-9/LCP2/HLA-DRA/FYB1/ENAH/ZAP70/ITK/LCK/CD3G/HLA-DRB5/HLA-DPB1/HLA-DQA2/GRAP2/TRAV8-4/CD3E/HLA-DQA1/PAK3/HLA-DPA1/HLA-DRB1
REACTOME_HEDGEHOG_LIGAND_BIOGENESIS	REACTOME_HEDGEHOG_LIGAND_BIOGENESIS	64	0.316865	2.97589	0.00218818	0.00413399	0.000282522	23367	tags=97%, list=65%, signal=34%	UBB/SHH/PSMB4/IHH/SEM1/PSMD4/PSMB6/PSMC2/PSMD2/PSMD6/PSMC1/PSMB1/PSMD12/UBC/OS9/PSME1/PSMD7/UBA52/PSMB5/PSMA5/PSMA1/VCP/RPS27A/PSMA6/PSMD8/PSMA2/PSMA4/PSME3/PSMA7/PSMD3/PSMD1/PSMC3/PSMA3/PSMB7/HHAT/PSMB11/ADAM17/P4HB/PSMB10/PSMD10/SCUBE2/PSMB3/DHH/PSMB8/PSMB9/PSMD13/SYVN1/SEL1L/PSMA8/GPC5/PSMB2/PSMC4/PSMC5/PSMC6/PSMD5/PSMD11/PSME2/PSMF1/PSMD14/PSME4/ERLEC1/DERL2
REACTOME_HIV_TRANSCRIPTION_INITIATION	REACTOME_HIV_TRANSCRIPTION_INITIATION	46	0.390274	3.18189	0.00218818	0.00413399	0.000282522	21862	tags=100%, list=61%, signal=39%	TAF5/TAF9B/TAF1/ERCC3/TAF12/GTF2A1/GTF2H3/ERCC2/TAF7/GTF2H4/TAF15/GTF2H1/MNAT1/GTF2A2/POLR2G/TAF3/GTF2F2/TAF13/TAF1L/GTF2B/GTF2H2/TAF9/POLR2H/CCNH/POLR2C/POLR2E/POLR2D/POLR2L/TAF2/TAF10/TAF11/POLR2I/GTF2E1/POLR2F/GTF2H5/TAF7L/GTF2E2/TAF4/TAF4B/CDK7/GTF2F1/POLR2B/POLR2J/POLR2K/TAF6/TBP
REACTOME_INTERFERON_SIGNALING	REACTOME_INTERFERON_SIGNALING	197	0.345146	5.79366	0.00218818	0.00413399	0.000282522	22612	tags=97%, list=63%, signal=36%	CAMK2A/STAT2/UBB/RNASEL/RSAD2/TRIM10/TRIM38/IRF5/PLCG1/TRIM22/HLA-DQB1/IFIT1/TRIM34/IRF2/UBE2E1/AAAS/KPNA5/NUP133/NUP88/IFIT5/PIAS1/PPM1B/TRIM5/NUP98/NUP37/NUP58/EIF4G3/SEH1L/ARIH1/CAMK2G/TRIM68/TRIM62/NUP160/UBC/SEC13/TYK2/USP41/TRIM2/UBA52/USP18/TRIM3/POM121C/UBE2N/EIF4G1/NUP214/NUP42/ISG15/IP6K2/RPS27A/NUP188/KPNA3/CAMK2D/RANBP2/NUP153/DDX58/KPNA4/KPNB1/XAF1/EIF2AK2/TRIM8/PIN1/SUMO1/TRIM45/RAE…
REACTOME_KINESINS	REACTOME_KINESINS	60	0.280496	2.55912	0.00218818	0.00413399	0.000282522	25192	tags=98%, list=70%, signal=29%	TUBA4A/KIF11/KIF13B/KIF1C/KIF6/KIF9/KIF21A/KIF27/TUBB8B/KIFAP3/KIF5B/KIF16B/KIF21B/KLC4/KIF1B/KIF22/KIF3B/KIF3A/KIFC2/TUBB8/TUBB6/KIF2C/TUBB3/TUBB4B/KLC1/TUBA1B/TUBA3C/KIF20B/TUBA8/KIF2A/KLC2/KIF25/TUBB2B/TUBB1/TUBA1C/KIF19/RACGAP1/KIFC1/KIF12/CENPE/TUBA3D/KIF18A/KIF23/KIF15/TUBA1A/KIF18B/KIF20A/KIF1A/KIF26B/TUBB4A/KIF3C/KIF5A/TUBB2A/KIF4A/TUBAL3/TUBA4B/KIF2B/TUBA3E/KLC3
REACTOME_MET_ACTIVATES_RAS_SIGNALING	REACTOME_MET_ACTIVATES_RAS_SIGNALING	11	0.513835	2.09239	0.00218818	0.00413399	0.000282522	17423	tags=100%, list=49%, signal=51%	KRAS/NRAS/HGF/SOS1/MET/RANBP10/SHC1/RANBP9/GRB2/HRAS/MUC20
REACTOME_MITOCHONDRIAL_FATTY_ACID_BETA_OXIDATION	REACTOME_MITOCHONDRIAL_FATTY_ACID_BETA_OXIDATION	36	0.36554	2.67335	0.00218818	0.00413399	0.000282522	11665	tags=69%, list=33%, signal=47%	ACOT7/ACADL/HADH/HADHB/MMAA/ACSF2/ACADVL/THEM5/ACOT11/ECI1/NDUFAB1/DECR1/ACAA2/HADHA/PCTP/MCAT/MECR/MCEE/ECHS1/PCCA/ACAD10/DBI/MMUT/ACADM/ACADS
REACTOME_MITOCHONDRIAL_FATTY_ACID_BETA_OXIDATION_OF_SATURATED_FATTY_ACIDS	REACTOME_MITOCHONDRIAL_FATTY_ACID_BETA_OXIDATION_OF_SATURATED_FATTY_ACIDS	11	0.495975	2.01966	0.00218818	0.00413399	0.000282522	14764	tags=91%, list=41%, signal=53%	ACADL/HADH/HADHB/ACADVL/HADHA/MECR/ECHS1/ACADM/ACADS/ACSM3
REACTOME_NEGATIVE_REGULATION_OF_MAPK_PATHWAY	REACTOME_NEGATIVE_REGULATION_OF_MAPK_PATHWAY	43	0.393818	3.08737	0.00218818	0.00413399	0.000282522	21734	tags=100%, list=61%, signal=39%	KRAS/NRAS/UBB/PEBP1/BRAF/DUSP16/PPP5C/PTPN3/PAQR3/DUSP6/PPP2R5C/UBC/UBA52/BRAP/MAP2K1/RPS27A/PPP2R5D/MARK3/RAF1/PPP2R5B/PPP2R1A/PPP2R5E/DUSP7/YWHAB/MAPK1/MAPK3/MAP2K2/ARAF/PPP2CB/PPP2R1B/KSR1/DUSP2/HRAS/DUSP1/PTPN7/DUSP10/DUSP4/DUSP8/DUSP5/DUSP9/PPP2CA/PPP2R5A/MAPK12
REACTOME_NOD1_2_SIGNALING_PATHWAY	REACTOME_NOD1_2_SIGNALING_PATHWAY	36	0.384437	2.81155	0.00218818	0.00413399	0.000282522	22067	tags=100%, list=62%, signal=38%	UBB/NOD1/RIPK2/BIRC2/TAB3/CYLD/UBC/UBA52/UBE2N/RPS27A/CASP2/CASP1/UBE2V1/TRAF6/MAPK14/MAP3K7/BIRC3/IKBKB/IRAK1/TNFAIP3/CASP4/MAPK11/CARD9/NOD2/TAB2/TAB1/ITCH/MAPK13/AAMP/CASP8/CASP9/CHUK/IRAK2/MAP2K6/MAPK12/IKBKG
REACTOME_NOTCH4_ACTIVATION_AND_TRANSMISSION_OF_SIGNAL_TO_THE_NUCLEUS	REACTOME_NOTCH4_ACTIVATION_AND_TRANSMISSION_OF_SIGNAL_TO_THE_NUCLEUS	11	0.539243	2.19586	0.00218818	0.00413399	0.000282522	16513	tags=100%, list=46%, signal=54%	APH1B/PSEN1/JAG1/NCSTN/PSENEN/APH1A/NOTCH4/DLL4/ADAM10/PSEN2/YWHAZ
REACTOME_NUCLEAR_PORE_COMPLEX_NPC_DISASSEMBLY	REACTOME_NUCLEAR_PORE_COMPLEX_NPC_DISASSEMBLY	36	0.351392	2.56988	0.00218818	0.00413399	0.000282522	18240	tags=86%, list=51%, signal=42%	NEK7/AAAS/NUP133/NUP88/NUP98/NUP37/NUP58/SEH1L/NUP160/SEC13/POM121C/NUP214/NUP42/NUP188/RANBP2/NEK6/NUP153/RAE1/NUP85/NUP107/NUP205/NUP43/NUP210/NUP93/NUP50/NDC1/NUP62/CDK1/CCNB2/CCNB1/NUP155
REACTOME_PEXOPHAGY	REACTOME_PEXOPHAGY	11	0.567763	2.31199	0.00218818	0.00413399	0.000282522	12202	tags=91%, list=34%, signal=60%	UBB/USP30/NBR1/UBC/UBA52/EPAS1/ATM/RPS27A/MAP1LC3B/SQSTM1
REACTOME_REGULATED_PROTEOLYSIS_OF_P75NTR	REACTOME_REGULATED_PROTEOLYSIS_OF_P75NTR	11	0.500209	2.03691	0.00218818	0.00413399	0.000282522	17911	tags=100%, list=50%, signal=50%	APH1B/PSEN1/NCSTN/PSENEN/APH1A/TRAF6/RELA/ADAM17/PSEN2/NFKB1/NGFR
REACTOME_REGULATION_OF_EXPRESSION_OF_SLITS_AND_ROBOS	REACTOME_REGULATION_OF_EXPRESSION_OF_SLITS_AND_ROBOS	166	0.331415	5.07915	0.00218818	0.00413399	0.000282522	22704	tags=96%, list=63%, signal=35%	MAGOHB/RPL13A/UBB/PSMB4/RPS4Y1/RPL27A/CASC3/RPS9/RPL15/RPL3L/RPL3/UPF2/SEM1/FAU/PSMD4/PSMB6/RPL22/PSMC2/RPL26/RPS24/PSMD2/PSMD6/RPL6/CUL2/UPF3A/PSMC1/RPS6/RPL41/RPS27/PSMB1/RPL34/RPS3A/RPLP0/PSMD12/ROBO1/UBC/PSME1/RPL36AL/USP33/RPS25/PSMD7/RPL7A/NCBP1/RPL10A/UBA52/PSMB5/PSMA5/PSMA1/RPL19/EIF4G1/RPS15A/RPL4/RPS27A/PSMA6/RPS28/RPL27/PSMD8/RPSA/PSMA2/RPL17/RPS26/PSMA4/RPS4X/RNPS1/RPS11/RPS17/RPS14/R…
REACTOME_REGULATION_OF_TP53_EXPRESSION_AND_DEGRADATION	REACTOME_REGULATION_OF_TP53_EXPRESSION_AND_DEGRADATION	36	0.349499	2.55604	0.00218818	0.00413399	0.000282522	22316	tags=97%, list=62%, signal=37%	UBB/PHF20/USP7/PPP2R5C/RFFL/CDK2/UBC/TP53/AKT2/RICTOR/UBA52/ATM/RPS27A/MTOR/MLST8/PPP2R1A/DAXX/MDM2/RNF34/PPP2CB/PPP2R1B/CHEK2/CCNA1/CDKN2A/PRDM1/SGK1/CCNA2/CDK1/USP2/AKT1/CCNG1/MDM4/PDPK1/PPP2CA/AKT3
REACTOME_RESOLUTION_OF_ABASIC_SITES_AP_SITES_	REACTOME_RESOLUTION_OF_ABASIC_SITES_AP_SITES_	36	0.395166	2.89002	0.00218818	0.00413399	0.000282522	21683	tags=100%, list=61%, signal=40%	RPA1/PARG/APEX1/PARP2/RPA3/MBD4/POLE4/NEIL2/UNG/POLE2/MPG/PARP1/POLE3/POLD3/XRCC1/PCNA/POLB/LIG1/POLD4/TDG/RFC5/RFC2/FEN1/SMUG1/NEIL1/PNKP/RPA2/POLE/RFC4/LIG3/MUTYH/OGG1/POLD1/POLD2/RFC1/RFC3
REACTOME_RNA_POLYMERASE_I_TRANSCRIPTION_INITIATION	REACTOME_RNA_POLYMERASE_I_TRANSCRIPTION_INITIATION	46	0.364832	2.97447	0.00218818	0.00413399	0.000282522	11807	tags=70%, list=33%, signal=47%	ERCC6/RRN3/ERCC3/TAF1D/POLR1B/MTA2/GTF2H3/ERCC2/POLR1D/GATAD2B/GTF2H4/MTA1/TAF1A/TTF1/GTF2H1/MNAT1/HDAC2/MTA3/RBBP7/POLR1C/POLR1A/TWISTNB/RBBP4/GTF2H2/TAF1C/POLR2H/CCNH/CHD4/MBD3/POLR2E/EHMT2/POLR2L
REACTOME_ROS_AND_RNS_PRODUCTION_IN_PHAGOCYTES	REACTOME_ROS_AND_RNS_PRODUCTION_IN_PHAGOCYTES	36	0.348633	2.5497	0.00218818	0.00413399	0.000282522	21348	tags=94%, list=60%, signal=38%	ATP6V1G2/NOS3/ATP6V1B1/ATP6V1E2/ATP6V0D1/ATP6V0A2/ATP6V1D/ATP6V1B2/CYBA/ATP6V1F/ATP6V1E1/ATP6V0E1/ATP6V0A4/ATP6V0A1/ATP6V1H/ATP6V1C2/ATP6V0B/ATP6V1C1/ATP6V0E2/NCF4/SLC11A1/HVCN1/NCF2/RAC2/NCF1/TCIRG1/ATP6V1G1/ATP6V0C/MPO/NOS1/NOS2/ATP6V1A/CYBB/LPO
REACTOME_SIGNALING_BY_FGFR4_IN_DISEASE	REACTOME_SIGNALING_BY_FGFR4_IN_DISEASE	11	0.6201	2.52511	0.00218818	0.00413399	0.000282522	7041	tags=82%, list=20%, signal=66%	KRAS/NRAS/PLCG1/SOS1/PIK3R1/GAB1/FGFR4/PIK3CA/FRS2
REACTOME_SIGNALING_BY_RETINOIC_ACID	REACTOME_SIGNALING_BY_RETINOIC_ACID	43	0.310804	2.43657	0.00218818	0.00413399	0.000282522	22180	tags=93%, list=62%, signal=35%	RXRG/CRABP1/PDK4/RXRA/RDH11/RDH16/ALDH8A1/DLD/ADH4/DHRS9/RXRB/ADH1C/RARG/PDHB/RDH10/RDH14/RDH5/PPARD/CPT1A/PDHX/DLAT/ALDH1A1/PDK3/RARA/AKR1C3/DHRS4/RARB/FABP5/PDK1/ALDH1A2/ADH1A/ALDH1A3/CRABP2/CYP26B1/CYP26A1/CPT1B/PDHA1/PDHA2/PDK2/DHRS3
REACTOME_SIGNALING_BY_SCF_KIT	REACTOME_SIGNALING_BY_SCF_KIT	43	0.373445	2.92765	0.00218818	0.00413399	0.000282522	22463	tags=100%, list=63%, signal=37%	CMA1/KRAS/NRAS/FYN/PRKCA/SOS1/PIK3R1/PIK3R3/YES1/VAV1/GRB10/SOCS6/FES/PIK3CA/GRB7/CBL/PTPRU/TEC/STAT3/GRB2/SH2B2/SH2B3/CHEK1/PTPN11/PTPN6/JAK2/RAC1/KITLG/HRAS/STAT1/GAB2/STAT5B/LCK/GRAP2/PIK3R2/MMP9/SRC/SOCS1/FER/KIT/LYN/STAT5A/GRAP
REACTOME_STRIATED_MUSCLE_CONTRACTION	REACTOME_STRIATED_MUSCLE_CONTRACTION	36	0.349707	2.55756	0.00218818	0.00413399	0.000282522	23310	tags=100%, list=65%, signal=35%	TNNI1/TMOD2/TMOD1/TPM3/TPM1/MYH3/ACTN3/TTN/TNNC2/MYBPC2/MYL4/TNNT2/TPM2/TPM4/MYH8/TNNC1/TNNI2/MYL3/ACTA1/TNNT3/MYBPC1/TNNT1/ACTC1/ACTN2/DES/DMD/MYBPC3/MYH6/MYL1/MYL2/NEB/TNNI3/VIM/TCAP/TMOD4/TMOD3
REACTOME_SUMOYLATION_OF_DNA_REPLICATION_PROTEINS	REACTOME_SUMOYLATION_OF_DNA_REPLICATION_PROTEINS	46	0.361723	2.94911	0.00218818	0.00413399	0.000282522	18963	tags=89%, list=53%, signal=42%	PIAS4/AAAS/NUP133/NUP88/NUP98/NUP37/TOP2B/NUP58/SEH1L/NUP160/SEC13/POM121C/NUP214/NUP42/TOP1/NUP188/RANBP2/NUP153/SUMO1/SUMO3/RAE1/NUP85/NUP107/PIAS3/PCNA/INCENP/SUMO2/NUP205/UBE2I/NUP43/NUP210/NUP93/NUP50/NDC1/NUP62/RANGAP1/CDCA8/TOP2A/NUP155/AURKB/BIRC5
REACTOME_TICAM1_TRAF6_DEPENDENT_INDUCTION_OF_TAK1_COMPLEX	REACTOME_TICAM1_TRAF6_DEPENDENT_INDUCTION_OF_TAK1_COMPLEX	11	0.483429	1.96857	0.00218818	0.00413399	0.000282522	18512	tags=100%, list=52%, signal=48%	UBB/TAB3/UBC/UBA52/TLR3/RPS27A/TRAF6/MAP3K7/TICAM1/TAB2/TAB1
REACTOME_TNF_SIGNALING	REACTOME_TNF_SIGNALING	43	0.318555	2.49733	0.00218818	0.00413399	0.000282522	22751	tags=95%, list=64%, signal=35%	UBB/TAX1BP1/BIRC2/TAB3/CYLD/USP21/UBC/XIAP/UBA52/USP4/RPS27A/RACK1/OTULIN/ADAM17/NSMAF/MAP3K7/SMPD2/TNFRSF1A/TRADD/RNF31/FADD/SPPL2B/BAG4/BIRC3/IKBKB/TNF/SHARPIN/RBCK1/TNFAIP3/TRAF2/SMPD3/TAB2/TAB1/USP2/CASP8/CHUK/TRAF1/IKBKG/MADD/RIPK1/CLIP3
REACTOME_TRANSCRIPTIONAL_REGULATION_BY_RUNX1	REACTOME_TRANSCRIPTIONAL_REGULATION_BY_RUNX1	231	0.325909	5.8528	0.00218818	0.00413399	0.000282522	22663	tags=96%, list=63%, signal=35%	H2BC8/ESR1/H2AC19/CDK6/GPAM/DPY30/UBB/FOXP3/H3C1/PSMB4/YAP1/H3-3A/HIPK2/RNF2/AXIN1/ABL1/H2BC13/KMT2C/SEM1/RBBP5/PAX5/ARID1A/PSMD4/KMT2D/KMT2E/PSMB6/SIN3A/CBX4/PCGF5/PSMC2/BMI1/PSMD2/PSMD6/H2BC21/WDR5/TJP1/AGO4/PSMC1/H4C2/RING1/H2AC8/ARID2/H2AC18/LIFR/SMARCC1/PSMB1/EP300/PSMD12/UBC/PSME1/TNRC6B/MNAT1/GATA2/TP73/TNRC6C/PSMD7/H2AZ2/TCF12/UBA52/AGO1/PSMB5/PSMA5/PSMA1/KMT2A/ACTL6A/RPS27A/H2BC12/PSMA6/…
REACTOME_TRANSMISSION_ACROSS_CHEMICAL_SYNAPSES	REACTOME_TRANSMISSION_ACROSS_CHEMICAL_SYNAPSES	266	0.322294	6.16804	0.00218818	0.00413399	0.000282522	22596	tags=95%, list=63%, signal=35%	CAMK2A/PRKAB2/TUBA4A/DLG3/ADCY8/GRIN2B/PRKAG3/GRIK3/KRAS/HTR3B/NRAS/GNAI1/CHRNA9/RPS6KA2/DLG2/SLC6A12/RASGRF2/SLC1A2/SLC18A3/SYT1/STXBP1/PRKCA/CACNG8/ABAT/GNG7/KCNJ2/PRKAG1/GLS/GRIA3/PRKAG2/NAAA/UNC13B/PLCB3/CACNA2D3/TUBB8B/GNG10/KCNJ9/TSPOAP1/PPFIA1/PRKAR1A/PPM1F/ADCY6/RPS6KA3/SYN2/GLUL/GNB2/PRKAA2/PICK1/RAB3A/ARHGEF9/CAMK2G/GRIK4/GABRR3/GNAI2/PRKAR2A/PRKACB/ADCY2/CAMKK2/LRTOMT/NPTN/ALDH5A1/AP2M…
REACTOME_TRANSPORT_OF_MATURE_MRNAS_DERIVED_FROM_INTRONLESS_TRANSCRIPTS	REACTOME_TRANSPORT_OF_MATURE_MRNAS_DERIVED_FROM_INTRONLESS_TRANSCRIPTS	43	0.403592	3.16399	0.00218818	0.00413399	0.000282522	14666	tags=81%, list=41%, signal=48%	FIP1L1/CPSF4/SYMPK/NXF1/AAAS/NUP133/NUP88/NUP98/NUP37/NUP58/CPSF2/SEH1L/NUP160/SEC13/NCBP1/POM121C/NUP214/NUP42/CPSF3/NUP188/RANBP2/NUP153/SLBP/RAE1/NUP85/NUP107/CPSF1/NUP205/NUP43/NUP210/NUP93/ALYREF/NUP50/NDC1/NUP62
REACTOME_TRANSPORT_OF_THE_SLBP_DEPENDANT_MATURE_MRNA	REACTOME_TRANSPORT_OF_THE_SLBP_DEPENDANT_MATURE_MRNA	36	0.395269	2.89077	0.00218818	0.00413399	0.000282522	14666	tags=81%, list=41%, signal=48%	NXF1/AAAS/NUP133/NUP88/NUP98/NUP37/NUP58/SEH1L/NUP160/SEC13/NCBP1/POM121C/NUP214/NUP42/NUP188/RANBP2/NUP153/SLBP/RAE1/NUP85/NUP107/NUP205/NUP43/NUP210/NUP93/ALYREF/NUP50/NDC1/NUP62
REACTOME_TRNA_MODIFICATION_IN_THE_NUCLEUS_AND_CYTOSOL	REACTOME_TRNA_MODIFICATION_IN_THE_NUCLEUS_AND_CYTOSOL	43	0.38465	3.01549	0.00218818	0.00413399	0.000282522	15215	tags=81%, list=42%, signal=47%	NSUN6/TRMT10A/TRMT13/ADAT2/THG1L/TYW1/TRMT5/ADAT3/ALKBH8/QTRT2/THADA/ADAT1/PUS3/QTRT1/TRMT44/EPRS1/TYW5/TRIT1/TRMT11/TRMT6/LCMT2/CTU2/DUS2/TRMT61A/NSUN2/TRMT112/OSGEP/CTU1/CDKAL1/PUS1/LAGE3/WDR4/TRMT12/METTL1/FTSJ1
REACTOME_VASOPRESSIN_REGULATES_RENAL_WATER_HOMEOSTASIS_VIA_AQUAPORINS	REACTOME_VASOPRESSIN_REGULATES_RENAL_WATER_HOMEOSTASIS_VIA_AQUAPORINS	43	0.35008	2.74448	0.00218818	0.00413399	0.000282522	21618	tags=95%, list=60%, signal=38%	ADCY8/AQP1/AVPR2/GNG7/MYO5B/GNG10/PRKAR1A/ADCY6/GNB2/PRKAR2A/PRKACB/AVP/ADCY2/ADCY4/GNG13/ADCY9/RAB11A/ADCY5/ADCY3/AQP4/GNG11/GNAS/GNG12/PRKAR1B/AQP3/GNB4/GNG2/GNGT2/ADCY7/PRKAR2B/GNB5/GNB3/GNG4/ADCY1/GNGT1/AQP2/GNB1/GNG3/GNG5/PRKACA/PRKACG
REACTOME_VIRAL_MESSENGER_RNA_SYNTHESIS	REACTOME_VIRAL_MESSENGER_RNA_SYNTHESIS	43	0.380459	2.98264	0.00218818	0.00413399	0.000282522	14666	tags=79%, list=41%, signal=47%	AAAS/NUP133/NUP88/NUP98/NUP37/NUP58/SEH1L/NUP160/SEC13/POLR2G/GTF2F2/POM121C/NUP214/NUP42/NUP188/RANBP2/NUP153/POLR2H/RAE1/POLR2C/POLR2E/NUP85/NUP107/POLR2D/POLR2L/NUP205/POLR2I/NUP43/NUP210/POLR2F/NUP93/NUP50/NDC1/NUP62
ST_GA13_PATHWAY	ST_GA13_PATHWAY	36	0.37748	2.76067	0.00218818	0.00413399	0.000282522	22316	tags=100%, list=62%, signal=38%	NFKB2/ROCK2/MAP2K4/ARHGEF11/PLD3/ROCK1/AKT2/SERPINA4/MAPK8/MAP3K1/NFKBIA/PIK3CB/PLD2/BCL2/RDX/CDC42/NFKBIL1/PTK2/GNA13/SRF/LPA/CFB/TBXA2R/TONSL/NFKB1/PRKD1/NFKBIE/PI3/AKT1/DLG4/MAP3K5/NFKBIB/PDPK1/PLD1/IKBKG/AKT3
WP_ARYL_HYDROCARBON_RECEPTOR_PATHWAY	WP_ARYL_HYDROCARBON_RECEPTOR_PATHWAY	46	0.360166	2.93642	0.00218818	0.00413399	0.000282522	22149	tags=98%, list=62%, signal=37%	CYP1B1/CYP1A2/SERPINB2/UGT1A1/UGT1A4/NFE2L2/IL17B/AHRR/CES3/ALDH3A1/PTGES3/JUND/UGT1A6/EGFR/POLK/CAP2/EP300/ARNT/HES1/NCOA1/HSP90AA1/CDC37/SLC7A5/IGFBP1/AHR/TNF/UGT1A7/TGFB1/GSTA2/CYP1A1/UGT1A9/IFNG/IL12B/JUNB/JUN/IL12A/MYOF/SRC/NQO1/BAX/CDKN1B/IL1B/IL2/MGST1/AIP
WP_AUTOSOMAL_RECESSIVE_OSTEOPETROSIS_PATHWAYS	WP_AUTOSOMAL_RECESSIVE_OSTEOPETROSIS_PATHWAYS	11	0.490381	1.99688	0.00218818	0.00413399	0.000282522	18263	tags=100%, list=51%, signal=49%	SNX10/TRAF6/PLEKHM1/OSTM1/CLCN7/IKBKB/TNFSF11/RAB7A/NFKB1/TNFRSF11A/TCIRG1
WP_CHOLESTEROL_METABOLISM_INCLUDES_BOTH_BLOCH_AND_KANDUTSCHRUSSELL_PATHWAYS	WP_CHOLESTEROL_METABOLISM_INCLUDES_BOTH_BLOCH_AND_KANDUTSCHRUSSELL_PATHWAYS	46	0.372415	3.03629	0.00218818	0.00413399	0.000282522	22501	tags=100%, list=63%, signal=37%	CYP27A1/LSS/ACSL4/HMGCS1/SREBF2/SCD/NR1H3/TM7SF2/HSD17B7/FASN/ACSL3/ABCA1/HMGCR/FADS2/FDPS/FDFT1/PMVK/LBR/MVK/MYLIP/ELOVL5/SC5D/NSDHL/DHCR7/FADS1/ELOVL3/DHCR24/HMGCS2/SQLE/IDI1/ELOVL2/CH25H/ABCG1/CYP46A1/SOAT1/ELOVL4/SOAT2/CYP51A1/ACSL1/MVD/MSMO1/SREBF1/NR1H2/GGPS1/EBP/ACOT2
WP_CILIOPATHIES	WP_CILIOPATHIES	176	0.259018	4.06527	0.00218818	0.00413399	0.000282522	26592	tags=100%, list=74%, signal=26%	DNAAF3/ARL3/WDPCP/BBS12/BBS2/CEP41/LZTFL1/INTU/WDR35/IFT81/XPNPEP3/DYNC2H1/TCTN1/SPATA7/DDX59/BBS1/NEK1/WDR19/SMO/PKD2/SDCCAG8/AK7/B9D1/CLUAP1/BBS5/TRAF3IP1/KIAA0753/TTLL5/TAPT1/DYNC2LI1/ALMS1/ZMYND10/CEP164/IQCB1/TOPORS/BBS9/PIBF1/IFT27/C8orf37/KIAA0586/PKD1/ADCY6/PKHD1/CEP83/AHI1/ANKS3/FAM161A/KIAA0556/MKS1/TTC25/CEP104/HYLS1/CC2D2A/GAS8/C2CD3/IFT122/TMEM67/RAB23/ARL2BP/TMEM17/BBS10/KIZ/CRX/CCD…
WP_CIRCADIAN_RHYTHM_RELATED_GENES	WP_CIRCADIAN_RHYTHM_RELATED_GENES	197	0.33478	5.61965	0.00218818	0.00413399	0.000282522	22251	tags=95%, list=62%, signal=36%	ARNT2/OPN4/ARNTL/AHCY/KCNMA1/NRIP1/KLF9/PPP1CA/CRY2/PRMT5/ROCK2/PER3/MTTP/BHLHE40/OPRL1/CUL1/CLOCK/ZFHX3/BTRC/PER2/PPARA/ATF5/KLF10/SIN3A/PSPC1/NR1H3/BTBD9/METTL3/UBE3A/ADA/PTEN/JUND/CRTC1/SFPQ/CREM/THRAP3/PRKAA2/NCOA2/DDC/NCOR1/MTA1/SIRT1/SETX/NAGLU/EP300/UBC/ADORA1/TP53/ARNT/HEBP1/AVP/RAI1/HDAC2/DYRK1A/HNRNPU/GFPT1/UBA52/CRX/GNA11/EZH2/KMT2A/CST3/TOP1/RPS27A/CREB1/FBXW11/ATOH7/HNRNPD/SKP1/MAPK8…
WP_ENDOCHONDRAL_OSSIFICATION	WP_ENDOCHONDRAL_OSSIFICATION	64	0.364243	3.42084	0.00218818	0.00413399	0.000282522	22237	tags=98%, list=62%, signal=37%	PTHLH/CHST11/SOX9/FGFR3/IHH/THRA/HDAC4/ENPP1/HMGCS1/TIMP3/KIF3A/SCIN/BMPR1A/PLAT/BMP6/VEGFA/CALM1/SLC38A2/CALM2/CAB39/MEF2C/GHR/IGF1/FGF2/GLI3/DDR2/TGFB1/PLAU/SERPINH1/RUNX3/STAT1/MGP/ADAMTS4/STAT5B/FGFR1/ADAMTS5/IGF1R/TGFB2/GH1/MMP9/NKX3-2/FGF18/PTCH1/CTSV/COL10A1/BMP7/IGF2/COL2A1/ACAN/AKT1/ALPL/RUNX2/CDKN1C/CST5/FRZB/MMP13/PRKACA/PTH/PTH1R/SOX5/SPP1/IFT88/ADAMTS1
WP_ENDOCHONDRAL_OSSIFICATION_WITH_SKELETAL_DYSPLASIAS	WP_ENDOCHONDRAL_OSSIFICATION_WITH_SKELETAL_DYSPLASIAS	64	0.364243	3.42084	0.00218818	0.00413399	0.000282522	22237	tags=98%, list=62%, signal=37%	PTHLH/CHST11/SOX9/FGFR3/IHH/THRA/HDAC4/ENPP1/HMGCS1/TIMP3/KIF3A/SCIN/BMPR1A/PLAT/BMP6/VEGFA/CALM1/SLC38A2/CALM2/CAB39/MEF2C/GHR/IGF1/FGF2/GLI3/DDR2/TGFB1/PLAU/SERPINH1/RUNX3/STAT1/MGP/ADAMTS4/STAT5B/FGFR1/ADAMTS5/IGF1R/TGFB2/GH1/MMP9/NKX3-2/FGF18/PTCH1/CTSV/COL10A1/BMP7/IGF2/COL2A1/ACAN/AKT1/ALPL/RUNX2/CDKN1C/CST5/FRZB/MMP13/PRKACA/PTH/PTH1R/SOX5/SPP1/IFT88/ADAMTS1
[truncated: 1,531 more rows]

## Sheet: TRIM37
Supplementary table 6. GSEA results of TRIM37 in HCC.
ID	Description	setSize	enrichmentScore	NES	pvalue	p.adjust	qvalues	rank	leading_edge	core_enrichment
[truncated: 2,303 more rows]

## Sheet: TRIM45
Supplementary table 7. GSEA results of TRIM45 in HCC.
ID	Description	setSize	enrichmentScore	NES	pvalue	p.adjust	qvalues	rank	leading_edge	core_enrichment
[truncated: 2,303 more rows]

## Sheet: TRIM59
Supplementary table 8. GSEA results of TRIM59 in HCC.
[truncated: 2,278 more rows]
